# Supplementary material for: The genomic sequence of Exiguobacterium chiriqhucha str. N139 reveals a species that thrives in cold waters and extreme environmental conditions
Source: PeerJ. 2017 Apr 19;5:e3162. doi: 10.7717/peerj.3162 (PMC5399880; doi:10.7717/peerj.3162)
Supplement: Supplemental Information 2 [file peerj-05-3162-s005.gz]

Archive with 22 entries (21 files):
- BioCycDB
- BioCycDB/contig000019.gbk
- BioCycDB/contig000005.gbk
- BioCycDB/contig000006.gbk
- BioCycDB/contig000016.gbk
- BioCycDB/contig000018.gbk
- BioCycDB/contig000012.gbk
- BioCycDB/contig000008.gbk
- BioCycDB/contig000022.gbk
- BioCycDB/contig000020.gbk
- BioCycDB/contig000011.gbk
- BioCycDB/contig000009.gbk
- BioCycDB/contig000002.gbk
- BioCycDB/contig000021.gbk
- BioCycDB/contig000014.gbk
- BioCycDB/contig000010.gbk
- BioCycDB/contig000007.gbk
- BioCycDB/contig000015.gbk
- BioCycDB/contig000004.gbk
- BioCycDB/contig000017.gbk
- BioCycDB/contig000023.gbk
- BioCycDB/contig000013.gbk
