# Supplementary material for: The genomic sequence of Exiguobacterium chiriqhucha str. N139 reveals a species that thrives in cold waters and extreme environmental conditions
Source: PeerJ. 2017 Apr 19;5:e3162. doi: 10.7717/peerj.3162 (PMC5399880; doi:10.7717/peerj.3162)
Supplement: Supplemental Information 2 [file peerj-05-3162-s005.gz › BioCycDB/contig000019.gbk]

COMMENT     Generated by SRI International Pathway Tools version 18.0 on Fri Jul 18, 2014
FEATURES             Location/Qualifiers
     source          1..2072
                     /organism="Exiguobacterium sp."
                     /mol_type="genomic DNA"
                     /chromosome="contig000019"
                     /strain="N139"
     gene            complement(1483..1597)
                     /gene="exiN139_03185"
                     /locus_tag="GUK6-6375"
     rRNA            complement(1483..1597)
                     /gene="exiN139_03185"
                     /locus_tag="GUK6-6375"
                     /product="5S ribosomal RNA"
     gene            complement(1325..1400)
                     /gene="exiN139_03184"
                     /locus_tag="GUK6-6374"
     tRNA            complement(1325..1400)
                     /gene="exiN139_03184"
                     /locus_tag="GUK6-6374"
                     /product="tRNA-Asp"
     gene            complement(1225..1300)
                     /gene="exiN139_03183"
                     /locus_tag="GUK6-6373"
     tRNA            complement(1225..1300)
                     /gene="exiN139_03183"
                     /locus_tag="GUK6-6373"
                     /product="tRNA-Phe"
     gene            complement(1141..1216)
                     /gene="exiN139_03182"
                     /locus_tag="GUK6-6372"
     tRNA            complement(1141..1216)
                     /gene="exiN139_03182"
                     /locus_tag="GUK6-6372"
                     /product="tRNA-Thr"
     gene            complement(1054..1129)
                     /gene="exiN139_03181"
                     /locus_tag="GUK6-6371"
     tRNA            complement(1054..1129)
                     /gene="exiN139_03181"
                     /locus_tag="GUK6-6371"
                     /product="tRNA-His"
     gene            complement(962..1037)
                     /gene="exiN139_03180"
                     /locus_tag="GUK6-6370"
     tRNA            complement(962..1037)
                     /gene="exiN139_03180"
                     /locus_tag="GUK6-6370"
                     /product="tRNA-Lys"
     gene            complement(844..927)
                     /gene="exiN139_03179"
                     /locus_tag="GUK6-6369"
     tRNA            complement(844..927)
                     /gene="exiN139_03179"
                     /locus_tag="GUK6-6369"
                     /product="tRNA-Leu"
     gene            complement(750..824)
                     /gene="exiN139_03178"
                     /locus_tag="GUK6-6368"
     tRNA            complement(750..824)
                     /gene="exiN139_03178"
                     /locus_tag="GUK6-6368"
                     /product="tRNA-Gly"
     gene            complement(657..743)
                     /gene="exiN139_03177"
                     /locus_tag="GUK6-6367"
     tRNA            complement(657..743)
                     /gene="exiN139_03177"
                     /locus_tag="GUK6-6367"
                     /product="tRNA-Leu"
     gene            complement(576..652)
                     /gene="exiN139_03176"
                     /locus_tag="GUK6-6366"
     tRNA            complement(576..652)
                     /gene="exiN139_03176"
                     /locus_tag="GUK6-6366"
                     /product="tRNA-Arg"
     gene            complement(492..568)
                     /gene="exiN139_03175"
                     /locus_tag="GUK6-6365"
     tRNA            complement(492..568)
                     /gene="exiN139_03175"
                     /locus_tag="GUK6-6365"
                     /product="tRNA-Pro"
ORIGIN      
        1 agattcccta ctgctgcctc ccgtaggagt ctgggccgtg tctcagtccc agtgtggccg
       61 atcaccctct caggtcggct atgcatcgtc gccttggtgg gccattaccc caccaactag
      121 ctaatgcacc gcaaagccat ccccaggcga cgccgaagcg cctttcatcc tcggaccatg
      181 cggtccgatg acccatccgg tattagcccc gatttctcgt ggttatccca gacctgaggg
      241 caggttcttt acgtgttact cacccgtccg ccgctcattc cgtcgacttc cccccgaagg
      301 gttccgtcga tttcctgcgc tcgacttgca tgtattaggc acgccgccag cgttcgtcct
      361 gagccaggat caaactctcc aaagaatttg atatagctct ttaaaaatga cgaagcttgc
      421 gcttcattca aaaattgtaa aacttttttg cctcatcgtt cagttttcaa agaccaaatt
      481 gaattaagaa atggtcggga agacaggatt cgaacctgcg accccttggt cccaaaccaa
      541 gtgctctacc aagctgagct acttcccgtt ataaatggtg caccctgaga gattcgaact
      601 cccggccttt agattcgtag tctaacgctc tatccagctg agctaagggt gcattaatgc
      661 ggtcgagagg acttgaacct ccacggtgtt aaccaccact aggccctcaa cctagcgcgt
      721 ctaccgattc cgccacgacc gcatataatt ggagcggaag acgggattcg aacccgcgac
      781 cccgaccttg gcaaggtcgt attctaccac tgaactactt ccgcaatata aaattagatt
      841 agagatgcgg gtgaagggac tcgaaccccc acgtcaaaga cactagatcc taagtctagc
      901 gcgtctacca attccgccac acccgcatat aaaatattta agtatagaaa ttaatgagaa
      961 atggtgagcc atgcagggct cgaacctgcg accctctgat taaaagtcag atgctctacc
     1021 aactgagcta atggctcatt aatttttaaa aaatggggcg gctgaaggga attgaaccct
     1081 cgaatgccgg aatcacaatc cggtgcgtta accacttcgc cacaaccgcc atgagaaaaa
     1141 tggtgccggc gaaaggattc gaaccctcga ccctctgatt acaagtcaga tgctctacca
     1201 actgagctac accggcgctg taaatggtgg ctttggacgg aatcgaaccg ccgacacaag
     1261 gattttcagt cctttgctct accaactgag ctacaaagcc aacttattaa attaaataaa
     1321 aaaatggcgg tcccgacggg attcgaaccc gcgatcttct gcgtgacagg cagacatgtt
     1381 aaccactaca ccacgggacc gttttaaata attactgtat cgactttacc tattttaagt
     1441 ctcctcaaga agaaagtcaa taattttttc aaaaaaataa acagcctggc agcgtcctat
     1501 cctcacaggg ggagaccccc aactactttc ggcgctgaag cgcttaactt ccgtgttcgg
     1561 catgggaacg ggtgtggccg cttcgctatc gccaccagac atagagagat tgttctctca
     1621 aaactgaaga ctcatcaatt catgcaaacc attagactag atcaaagcct cgaccgatta
     1681 gtatcattca gctccacacg tcgccgtgct tccacccatg acctatctac ctcatcgtct
     1741 ctgaggggtc tttcttgatt gctcaaaggg aaatctcatc tcggaggggg cttcatgctt
     1801 agatgctttc agcacttatc ccgtccgcac gtagctaccc agcgatgctc ctggcggaac
     1861 aactggtaca ccagcggtgc gtccatcccg gtcctctcgt actaaggaca gctctcctca
     1921 aatttcctgc gcccacgacg gatagggacc gaactgtctc acgacgttct gaacccagct
     1981 cgcgtaccgc tttaatgggc gaacagccca acccttggga cctactccag ccccaggatg
     2041 cgatgagccg acatcgaggt gccaaacctc cc
//
