# Supplementary material for: The genomic sequence of Exiguobacterium chiriqhucha str. N139 reveals a species that thrives in cold waters and extreme environmental conditions
Source: PeerJ. 2017 Apr 19;5:e3162. doi: 10.7717/peerj.3162 (PMC5399880; doi:10.7717/peerj.3162)
Supplement: Supplemental Information 2 [file peerj-05-3162-s005.gz › BioCycDB/contig000005.gbk]

COMMENT     Generated by SRI International Pathway Tools version 18.0 on Fri Jul 18, 2014
FEATURES             Location/Qualifiers
     source          1..45760
                     /organism="Exiguobacterium sp."
                     /mol_type="genomic DNA"
                     /chromosome="contig000005"
                     /strain="N139"
     gene            complement(44188..44302)
                     /gene="exiN139_02224"
                     /locus_tag="GUK6-5414"
     rRNA            complement(44188..44302)
                     /gene="exiN139_02224"
                     /locus_tag="GUK6-5414"
                     /product="5S ribosomal RNA"
     gene            complement(25664..26221)
                     /gene="pth"
                     /locus_tag="GUK6-5392"
     CDS             complement(25664..26221)
                     /gene="pth"
                     /locus_tag="GUK6-5392"
                     /product="Peptidyl-tRNA hydrolase"
                     /EC_number="3.1.1.29"
                     /codon_start=1
                     /translation="MKCIVGLGNPGKKYEMTRHNVGFLAIDRLADKHGIKLDEAKFKA
                     LIGTGRINGERVVLVKPLTYMNLSGESVRPILDYYKIEIDDLLVIYDDLDMVPGKLRF
                     RPKGSAGGHNGIKSLIQHLGTQDFKRLKLGIGRPPHPIKVVDWVLMNYRKEDMPELND
                     TLDQAVSAATDFVDTEWIALMNRYN"
     gene            complement(26277..27233)
                     /gene="prs"
                     /locus_tag="GUK6-5393"
     CDS             complement(26277..27233)
                     /gene="prs"
                     /locus_tag="GUK6-5393"
                     /product="Ribose-phosphate pyrophosphokinase"
                     /EC_number="2.7.6.1"
                     /codon_start=1
                     /translation="MSTVYEREIRLFSLNSNRPLAEEIAKEIGIPLSDCQVKRFSDGE
                     LYINIEESVRGDDVYIIQSTSSPVNETLMELLVMIDALKRASVRTINVVMPYYGYARQ
                     DRKARSREPITAKLVADLLTVAGATRLITMDLHAAQIQGFFNIPVDQLLGVPLISTYF
                     ETDEFKAKDIVVVSPDHGGVTRARKLAERLKAPIAIIDKRRPEANVAEVMNIVGSVEG
                     KTAILIDDIIDTAGTITLAADAIVQAGAKEVYASCTHPVLSGPAMERIDNSSIKELVV
                     LNTIDLEGRECSSKIKQMSVARLLGEAIMRVHEHKSVSTLFD"
     gene            complement(27279..28634)
                     /gene="glmU"
                     /locus_tag="GUK6-5394"
     CDS             complement(27279..28634)
                     /gene="glmU"
                     /locus_tag="GUK6-5394"
                     /product="Bifunctional protein GlmU"
                     /EC_number="2.3.1.157"
                     /EC_number="2.7.7.23"
                     /codon_start=1
                     /translation="MDRFAVILAAGKGTRMKSKLYKVLHPVLGKPMVEHVVDQLDKIG
                     VSRQIVIVGHGAEAVQETLGSRVEYAVQEQQLGTGHAVQMAEAELAGKPGATLVVCGD
                     TPLLTAETLEALLAHHEAQQAKVTVLTAIADDATGYGRVIRGEDGNVTKVVEHKDASD
                     TELEIREINTGTYVFDNELLFDALKQVGNNNAQGEYYLPDVISIAKEAGEVVAAHTAP
                     TFDETIGVNDRVALSQAEAVMRKRTNERLMREGVTFMDAASTYISPDAVIGSDTIIYP
                     GTVILGKTIIGSECVIGPNSDIRNSVIEDGATVRQSVVSDSRVGTEAQVGPFAHLRQQ
                     AVLGANTRVGNFVEIKKSTFGDGAKASHLSYIGDASIGERVNLGCGSITVNYDGKNKF
                     ETVVEADAFVGCNVNLIAPVKVGKGSIVAAGSTITDDVPEEALAIARERQTNKEGYTK
                     R"
     gene            complement(28819..29118)
                     /gene="spoVG"
                     /locus_tag="GUK6-5395"
     CDS             complement(28819..29118)
                     /gene="spoVG"
                     /locus_tag="GUK6-5395"
                     /product="Putative septation protein spoVG"
                     /codon_start=1
                     /translation="MQITDVKIRKVATEGRMKALASITLDHEFVVHDLRIIEGSTGLF
                     VAMPSKRTPEGIFRDIAHPINGDMRQKVEAAVLEAYGQEDVAIAETQARYNAMNE"
     gene            complement(29254..30078)
                     /gene="purR_1"
                     /locus_tag="GUK6-5396"
     CDS             complement(29254..30078)
                     /gene="purR_1"
                     /locus_tag="GUK6-5396"
                     /product="Pur operon repressor"
                     /codon_start=1
                     /translation="MKIRRSGRLVDMTRYLLDHPHQLVSLSMFSSRYKAAKSSISEDL
                     VIVSEMLAHDGTGKLVTVPGAAGGVMFIPGWSKDKSLSMIDGLCEQLSKPERLLPGGY
                     LYLTDVLGNPRQVKPMGQVFASVFADRKVDVVMTIATKGIPLAYAVAEQLGVPFVIVR
                     SDSRVTEGSTVSINYVSGSSKAIRTMALARRSLPRGANVLLIDDFMKAGGTIRGMMSL
                     LNEFEANLAGVGVLMEAEGAEKKMVSEYVSLMKLTNVDSDEGLVTISRGNVEQFLK"
     gene            complement(30152..31033)
                     /gene="ispE"
                     /locus_tag="GUK6-5397"
     CDS             complement(30152..31033)
                     /gene="ispE"
                     /locus_tag="GUK6-5397"
                     /product="4-diphosphocytidyl-2-C-methyl-D-erythritol kinas
                     e"
                     /EC_number="2.7.1.148"
                     /codon_start=1
                     /translation="MGRVNDMRTISVKAPAKINLTLDVLGKRADGYHEVEMVMTTVDL
                     SDRLELTVLDTDEIRIQSEHAYVPNDHRNLAYRAAELLRKRFGIKQGVEIVLDKQIPV
                     AAGLAGGSSDAAATLRGMNDLFDLGLSLEELAELGAAVGSDVSFCVMGGTAIARGRGE
                     QLETIPSPPPCYVVLAKPKIGVSTADVYRAVEMEKIVHPNTEAMVTAIRDRDFDGICS
                     NLGNALEAVTLELHPEVRQIKETMLHCGADGVLMSGSGPTVFALIEHEQKAHRVYNGL
                     KGFCPEVFVVRILGKKH"
     gene            complement(31116..31352)
                     /gene="exiN139_02208"
                     /locus_tag="GUK6-5398"
                     /note="Uncharacterized protein conserved in bacteria"
     CDS             complement(31116..31352)
                     /gene="exiN139_02208"
                     /locus_tag="GUK6-5398"
                     /product="hypothetical protein"
                     /codon_start=1
                     /translation="MPKTLQEIRQKLESHVGERLTLKANGGRKKVVTRFGTLVETYPA
                     VFVVKLDEDHHNVERVSYSYADVLTDTVKIEFSN"
     gene            complement(31435..32313)
                     /gene="rsmA"
                     /locus_tag="GUK6-5399"
     CDS             complement(31435..32313)
                     /gene="rsmA"
                     /locus_tag="GUK6-5399"
                     /product="Ribosomal RNA small subunit methyltransferase A"
                     /EC_number="2.1.1.182"
                     /codon_start=1
                     /translation="MKDIATIQRTKSILERHGFSFKKSLGQNFLIDLNILNKIVDAAE
                     LGEASGVLEIGPGIGSLTEQSAKRAKKVVALEIDQRLLPILEDTMSPYPHVHVIHGDA
                     LELDIQAIVEREFFSQGIEDISVVANLPYYVTTPIIMRLLESQIKFRSLVMMIQKEVA
                     ERIGAKPGTKAYGSLSIAIQYYAEANVSFIVPKSVFMPAPNVDSAVITLKMRPKPAVD
                     VKDEAFFFEIARASFAQRRKTILNNLTNHLGKDKKMEIERLLGEAEIDPKRRGETLSL
                     EEFARLADTILPLKNS"
     gene            complement(32310..32870)
                     /gene="exiN139_02210"
                     /locus_tag="GUK6-5400"
     CDS             complement(32310..32870)
                     /gene="exiN139_02210"
                     /locus_tag="GUK6-5400"
                     /product="hypothetical protein"
                     /EC_number="3.1.26.8"
                     /codon_start=1
                     /translation="MREKIQEVIVVEGRDDTTRLQEVYDVDTIETNGSAVSKQTIERI
                     KRAQEKRGVIILTDPDYPGDRIRAIVEEQVKGCKHAYLPRAEAKDKRGKIGVEHASPA
                     TIRRVLEALYEQRVETDMPLVTRQMVLEADLIGGPDAARRRKRLGVLLRIGEPNAKQF
                     VKRVEALRVTIEEWERALAQLEEENH"
     gene            complement(32863..34176)
                     /gene="yocH_4"
                     /locus_tag="GUK6-5401"
     CDS             complement(32863..34176)
                     /gene="yocH_4"
                     /locus_tag="GUK6-5401"
                     /product="Cell wall-binding protein yocH precursor"
                     /codon_start=1
                     /translation="MMFRRIVLSVGVVATAVFAYIAMQPEPITIIDDGVTMVHESRGE
                     SVLDVLEETGIVVDESDVVTPALSADIPLDRVIQIERARTVSLQIGYGQIETIETRER
                     TVEDVLLRYGVSVRDGDDVYPGVRTPITSGMTIRYQPVVALDVIVGDEAKTVHTMAQT
                     VEQALQEANVTVSDKDTVEPALATPVRDGMTITVNVSRDVVQYENRLIPFEIVREEDD
                     TLALGETEVVQVGVPGLERTRYALTVENGTITNRTETSVETLRTVRPQIIKLGTKVVV
                     EPETNQETEQEQEETATTEPSSPFREEAEIKIEETPRAEDVLDFTSAKQLLVEATAYT
                     NNAEDTITFDGRVLTRSGYDVTDTILYEGMRIIAVDPAIIPLGTRVYVEGFGMAIALD
                     TGSAIKGNKIDVMMDSKEEAVTFGRQPLTIWVIPKQEEKEGTDDA"
     gene            complement(34173..34940)
                     /gene="ycfH"
                     /locus_tag="GUK6-5402"
     CDS             complement(34173..34940)
                     /gene="ycfH"
                     /locus_tag="GUK6-5402"
                     /product="putative deoxyribonuclease YcfH"
                     /EC_number="3.1.21.7"
                     /codon_start=1
                     /translation="MLIDTHTHINAEQFNEDVEATIERARAAGVSPMLVVGFDNPTIT
                     RAIELAETYEDIYAIVGWHPVDAVDCTEADLARIETLMDHPKVMALGEIGLDYHWDKS
                     PKDVQQRVFRQQIAIAKRTNMPIVIHNREATADVLDILEEEHAEEVGGVFHSYSMSVE
                     LLERCLRLNFYISLGGPVTFKNAKVPKAVAQQVPLDRLLVETDCPYLTPTPFRGKRNE
                     PAYVTYVAEEIASLRDMSYDALAEATTANAKRLFRLP"
     gene            complement(34994..36955)
                     /gene="metG"
                     /locus_tag="GUK6-5403"
     CDS             complement(34994..36955)
                     /gene="metG"
                     /locus_tag="GUK6-5403"
                     /product="Methionine--tRNA ligase"
                     /EC_number="6.1.1.10"
                     /codon_start=1
                     /translation="MAKPTFYITTPIYYPSAKLHIGHAYTTVAGDAIARYKRLKGFDV
                     RYLTGTDEHGQKIQEKAKEAGVTPQAFVDEVVKDIKVLWDRLEISYDDYIRTTDARHK
                     AVVEHVFETLLKNDDIYLGEYEGWYSIPDETYYTESQLIDGKSPDSGHPVELVREECY
                     FFRLSKYADRLIEYFESHPDFILPESRKTEMINNFLKPGLQDLAVSRTTFDWGVQVPS
                     NPKHVVYVWVDALTNYISALGYGSDNDELFNRYWPADIHLVGKEIVRFHTIIWPALLM
                     ALDLPLPKQVFAHGWLLMKDGKMSKSKGNVVDPIPLIDRYGLDSLRYYLLREVPFGAD
                     GTFTPEAFVDRLNFDLANDLGNLLNRTVAMIKKYFDGEIPAYAGNVTEFDASLLQVVN
                     ETKAKTEAAMEHMEFSVALTSIWQLVSRANKYIDETQPWVLAKDETKHDELASVMTHL
                     AGVLRHVAVMIQPFMTRAPKEMFRQLGLEGKDMSWEALDTFAAFDGAVVTDGTPIFPR
                     RDVKEEVDAIQEMMRQASQARVEEAEAEAGDVEDEDVRPEITIDVFDQVEFRVGQIVE
                     ADKIKKAKKLLKLQVDLGGETRQIVSGIAEWYTPEDLVGKKVIVVANLKPVKLRGELS
                     QGMILAADKDGKLELATVSENMPNGAIVK"
     gene            37285..37578
                     /gene="abrB"
                     /locus_tag="GUK6-5404"
     CDS             37285..37578
                     /gene="abrB"
                     /locus_tag="GUK6-5404"
                     /product="Transition state regulatory protein AbrB"
                     /codon_start=1
                     /translation="MKSTGIVRKVDELGRVVIPIELRRTLGIAEKDALEIYVDNDQIV
                     LKKYKPNMTCQVTGEVSDDNFKLADGKLILSPEGAQRVLVELKNMLENYYSEE"
     gene            complement(37595..38464)
                     /gene="rsmI"
                     /locus_tag="GUK6-5405"
     CDS             complement(37595..38464)
                     /gene="rsmI"
                     /locus_tag="GUK6-5405"
                     /product="Ribosomal RNA small subunit methyltransferase I"
                     /EC_number="2.1.1.198"
                     /codon_start=1
                     /translation="MNSQKSYQNDGPTLYVVPTPIGNLEDMTYRAVRILGEVDLIAAE
                     DTRQTMKLCRHFGIETKLISYHEHNKHVSGPRLIEDMEVGKSVAVVSDAGMPGISDPG
                     SDLVRLAIQARLPVVVLPGANAALTALVASGLATERFLYYGFLPRKKKERLDVLSSLQ
                     YEPGTIIFYEAPHRLKEMLTGIQDVFGNRKLVLGRELTKTFEEFLRGTVEEALVWCEG
                     EVRGEFVVMVEGSTEAAPTHDWWEALSPLEHVDRYIEDGLKPNAAIKQAAKERGLSRS
                     EVYDAYHQVDKKE"
     gene            complement(38436..38714)
                     /gene="exiN139_02216"
                     /locus_tag="GUK6-5406"
     CDS             complement(38436..38714)
                     /gene="exiN139_02216"
                     /locus_tag="GUK6-5406"
                     /product="hypothetical protein"
                     /codon_start=1
                     /translation="MRKYFAYILECNDGTYYTGYTTDVDKRMEVHNSGKGAKYTRARL
                     PVTLRYVRSFATKREAMQYEWSIKQLTRAQKQQLMEGTSNELTEKLSE"
     gene            complement(38707..39441)
                     /gene="yfiC"
                     /locus_tag="GUK6-5407"
     CDS             complement(38707..39441)
                     /gene="yfiC"
                     /locus_tag="GUK6-5407"
                     /product="tRNA1(Val) (adenine(37)-N6)-methyltransferase"
                     /EC_number="2.1.1.223"
                     /codon_start=1
                     /translation="MTVKQGERLDDLLGRPGKIIQSDDVFSFSLDAVLLAEFVWVPIQ
                     KGKLVDLCAGTGAIPLFLSYRTKGTVTGVEIQPRLVDMANRSIAINELDERLHIVEGD
                     VKTAASLLGHARYDVVTCNPPYFLANETSLRNQNEHHTIARHEVLCTLEDCIRSASQL
                     VKPGGKVAFVHRPERLLDILTLMRAYRIEPKRMQLVYPKQGRDANTLLIEGSKDGKAG
                     LTILPPFIVYEEDDTYTSDMRAILDA"
     gene            complement(39507..39821)
                     /gene="exiN139_02218"
                     /locus_tag="GUK6-5408"
     CDS             complement(39507..39821)
                     /gene="exiN139_02218"
                     /locus_tag="GUK6-5408"
                     /product="Initiation-control protein yabA"
                     /codon_start=1
                     /translation="MRVDAIEQQMQLLTEHLGVLKEQLAYLLEENQHMYLENHHLREK
                     VEQLAEVETPDGDPQIALSGKGQNNLAALYQEGFHICNLHYGQVRKDGDCLFCMSMLN
                     KH"
     gene            complement(39866..40696)
                     /gene="tpl"
                     /locus_tag="GUK6-5409"
     CDS             complement(39866..40696)
                     /gene="tpl"
                     /locus_tag="GUK6-5409"
                     /product="hypothetical protein"
                     /codon_start=1
                     /translation="MLEVVGVRFKEAGKIYYFSPGEATLERGDHVIVETVRGIEYGEV
                     VQVGKQLGEDEVVLPLKTILRVADQKDAEIVQDNRLAAFDAHAVCEEKIREHRLEMKL
                     VDVEYTFDRNKVIFYFTAEGRVDFRELVKDLASVFRTRIELRQIGVRDEAKLLSGIGP
                     CGRVLCCSSFLGEFEPVSIKMAKDQNLSLNPNKISGVCGRLMCCLKYENDTYEELKRD
                     LPDVGKRIKIPEGDGRVIGLNILDQLIQVELNDRTRVVTYTIDELVEVGAVKRKPSKQ
                     "
     gene            complement(40703..41713)
                     /gene="dnaX_1"
                     /locus_tag="GUK6-5410"
     CDS             complement(40703..41713)
                     /gene="dnaX_1"
                     /locus_tag="GUK6-5410"
                     /product="DNA polymerase III subunit tau"
                     /EC_number="2.7.7.7"
                     /codon_start=1
                     /translation="MGTVTNMSFQDLAKSQTVIAKVIENSIVAQKVGHAYIFSGDYEP
                     YLIETAQLFARSLFCESPDGVEPCGSCRNCRRMDSGNLVDYMEVEPDGASIKKEQVQQ
                     LLSDLSLRGAEGDRQIYVIHQAHKMTPQAANSLLKFFEEPGIGKLAILVTTQPQLLLP
                     TIRSRAQHLVFRPIDRERLVETLVADVQCTSDLARLALETYPKFEDAREALHNDWFVQ
                     AYGLVVQLVEVLTKRPQELLLFAQEKWLGHFKGRNELRVGLELFGNWLEQALHFKVRT
                     DYVPELFTKEQALYTAFVKDRPVHKIVHAIESVHEAIRRLEANVNPQLTFERLTFDLQ
                     KG"
     gene            complement(41713..42045)
                     /gene="exiN139_02221"
                     /locus_tag="GUK6-5411"
                     /note="Uncharacterized protein conserved in bacteria"
     CDS             complement(41713..42045)
                     /gene="exiN139_02221"
                     /locus_tag="GUK6-5411"
                     /product="hypothetical protein"
                     /codon_start=1
                     /translation="MMKMVIAIVHDKDSARLSDALIEEDFRATKLATTGGFLKEGNTT
                     FMIGVPKERLDDLLALIKSNCSSRDQMITPISPMGGHADSYIPYPVEVQVGGATVFVL
                     PIEGFHQF"
     gene            complement(42042..42680)
                     /gene="tmk"
                     /locus_tag="GUK6-5412"
     CDS             complement(42042..42680)
                     /gene="tmk"
                     /locus_tag="GUK6-5412"
                     /product="Thymidylate kinase"
                     /EC_number="2.7.4.9/2.7.4.12/2.7.4.13"
                     /codon_start=1
                     /translation="MKGMFITVEGPDGSGKTTQLQLLVRSLTEKGYEVVVTREPGGTK
                     VGNSIREVLLSPEHDEMTPRVEMMLYAASRAQNIDQVIRPALKRGAIVVCDRFVDASI
                     AYQGYGLQYDLNQILSLNEWATAGIKPDLTFLFDLTPDQASRRMKDRGQLDRIESRDE
                     SFHQRVYDGFKKILEQHPDRMVRIDANATIEMIQDEVLDITLERLNERGVTQ"
     gene            complement(42683..44104)
                     /gene="speA_2"
                     /locus_tag="GUK6-5413"
     CDS             complement(42683..44104)
                     /gene="speA_2"
                     /locus_tag="GUK6-5413"
                     /product="Arginine decarboxylase"
                     /EC_number="1.13.12.1"
                     /EC_number="4.1.1.19"
                     /codon_start=1
                     /translation="MTRKPKHNPFTFMETLEQHVREDRVSFHVPGHHNGTVRDEKLPT
                     VFQKIMPYDLTELGHLDDLHHAEGIILEGERALGSLYQSKSKWLVNGSTAGNWSLLAA
                     TVKRGERVYVQRNSHKSVWNAIEWLGLEPILLTPELDRGSSLPTVVALETIQDAVTQY
                     PGGKALLLTSPTYYGDMANIPEISAYLRPLHIPLLVDEAHGAHLIHPTFPKRSAIFEG
                     ASAVVQSAHKTLPALTMGAWVHYKEEINEKRLFHALSSFQTSSPSYLIMASLDYAREY
                     LENLSERDWTHIQKSHFAFIMEMRRAGFSIKVGDDFTKMTVLTYPKNGLIFSQHLASI
                     GIDTELAAEDHVLFCLPLRELKSQEIQHWVKLIKNASQHVPLIVEDETIYPYPMTERV
                     SVLHAISDDADIIRKSFEQAIGAVAAETVIPYPPGIPWILRGEVITHEKIRVLNEWIS
                     LGRNLQASRHVMMKQIDVIVEEF"
     gene            complement(22094..25618)
                     /gene="mfd"
                     /locus_tag="GUK6-5391"
     CDS             complement(22094..25618)
                     /gene="mfd"
                     /locus_tag="GUK6-5391"
                     /product="Transcription-repair-coupling factor"
                     /codon_start=1
                     /translation="MNALEKFMVTLPETNVIRERLPKVDRQLVTGLTTSAKALVLAGL
                     AKNSPRRLVVVTHNMYQAQKMYDQLESLIGPSKTLLYPIDETLAGELSLTSSPELLAA
                     RIEARTRLLDETGGVLVVPLGGLRRYIPNPSDWQTSHHHIKPGQELDLKPFAETLITL
                     GYERTATVTAPGEFSVRGSILDVYPLTAARPYRIDLFDTEVDSIFTFDAETQRSLGVV
                     GEAVIPPATEFIASRDQLQQAGQALERQYERTLSLIETETIRQALEDGIARDIEQFGR
                     GEVPEKVGKYTPLLYSSTLLDYVGAEAVLMLDEVARIEDAADVQDREEAEWFSSLIER
                     GESVSNYTLAVPMHKVFRTLKQVAFSLLPSRRSGIPETNTVHLSCRPLPAFHGQMHLL
                     KQEVERWQQGDHRIVFLAGDQTRADKVVELLDDYGISSTFTNVDGELLPRHVHVMIGQ
                     IEGGFELSTSRLVVVSEEELFKRVTKRKRQTKNLTNAERIKSYQELKPNDHVVHIHHG
                     IGKYLGIKTIEVGGIHQDYLHLVYAGDDALYVPVDQIDLVQKYVGAEGKEPKIYKLGG
                     TEWKKVKSKVAKSVEDIADELIKLYAAREASVGYAFPGDDEEMSQFESSFPYAETEDQ
                     VRSIAEIKADMERSRPMDRLLCGDVGYGKTEVAIRAAFKAVLAGKQVAFLVPTTVLAQ
                     QHYETMLERFSEFPINVSVMSRFRSKSEMAATKKGLKEGTIDVVVGTHRVLSKDVTFA
                     DLGLVIIDEEQRFGVKHKERLKQLKTNIDVLTLTATPIPRTLHMSMIGIRDLSVLETP
                     PENRYPVQTYVMEYDGIVLREALERELARGGQAFFLYNRVEGIERKAEEIRALLPEAR
                     IATAHGRMTETELESQLISFLEGEADVLVSTTIIETGIDIPNVNTLIVHDADKMGLSQ
                     LYQLRGRVGRSNRIAYAYFTYRKDKRLTEVAESRLQAIKEFTELGSGFKIAMRDLSIR
                     GAGNLLGAQQSGFIDSVGFDLYSQMLSEAIEERKDRMRGQAKQVVFKPEIAFQADAYI
                     PDDYLSDSELKIEMYKRFKYVDTPEALFALQDELIERFGEFPEPVALLIQLTRLRIYG
                     EMAKVARIKQSPGRIEMVLSLESTTALDVPSFMEWTMPLGRKLGVGQDNGALKLSLSG
                     RMPVVELLNDADTVLEELVKRLSHAVAK"
     gene            complement(20563..22110)
                     /gene="ytgP_2"
                     /locus_tag="GUK6-5390"
     CDS             complement(20563..22110)
                     /gene="ytgP_2"
                     /locus_tag="GUK6-5390"
                     /product="putative cell division protein ytgP"
                     /codon_start=1
                     /translation="MRSPSKFATGVVLFALAGYLSKFISFAYRVPYQNIAGDFGLYAY
                     QTVYPFAAIVASLGMYAMPVVIAKIGVGAHGPRRKLEVLWGSFYALLGLAVILVVTMW
                     MLAPVIARLLGDMELAPTLRIISLSYLLMPALAVLRGSFQAVDDLRPSAISQVLENLV
                     RVTVLLVALLIGVRFGQDAYTLSRYAYGATLVGGVIAIIILSLWAKQLRLVPVQPTTL
                     RSVLRILLTTGFAVGFASLGILWMQLVDSFTIVNLMGGDYAAKVGKGVFDRGYPLVQF
                     AILFTTALGMANVPNLVRHYRAGRIEATSSGLSSMIRVTTTVAAAATIGLMGVMFPLN
                     VALFENAAGTTALVLLSTSTFAASLAVASMTCLQAIDRERTAAVGMILAICVKLGSNL
                     WLVPSYGIAGAALGTSIAFLAMAAFNFNRLDQIIPLGMLRFRHYGRLVKTVAPMGVIL
                     LGLNVMALDGLTHRLDALIWLVFMLVLGAGIYVWRLWKEQILTIEEWEMIPFGGRLIN
                     LLEKKEN"
     gene            complement(19146..20561)
                     /gene="mazG"
                     /locus_tag="GUK6-5389"
     CDS             complement(19146..20561)
                     /gene="mazG"
                     /locus_tag="GUK6-5389"
                     /product="Nucleoside triphosphate 
                     pyrophosphohydrolase/pyrophosphatase MazG"
                     /EC_number="3.6.1.19/3.6.1.23"
                     /EC_number="3.6.1.12/3.6.1.19/3.6.1.65"
                     /EC_number="3.6.1.65"
                     /EC_number="3.6.1.19"
                     /EC_number="3.6.1.1"
                     /codon_start=1
                     /translation="MSYGITVVGLGSGELDQLPLGVYRHLKQQPLVWLRTKEHPVVSE
                     LEAEGVTFESFDAIYEASDTFEDVYRQIVETLLEKSEELAITYAVPGHPFVAERTVEL
                     LVEQGADVTFLGGQSFLDAMFQALRIDPINGFQLLDATALDVERIQVTQHVLIGQVYD
                     GFVAGDVKVQLMERYPDEHIVKLVTAAGTKHERVSEIPLYEMDRVAEVDNLTTLYVPP
                     LTDETHLAREFSTLKHIIATLRGPDGCPWDRKQTHESLRKYLLEEAYELIEAIDTEDD
                     DAIVEELGDVLLQVMLHAQIGADEGYFDIRDVIGTVSEKMVRRHPHVFGDVTVDDADE
                     VVTNWNAIKQVEKGEKRKSQLDGVLMTQPGLMRAEQLQKKAAQVGFEWDDVQGAFEKL
                     EEELHEWRSQPEDERELGDVLFSIVNVARYFKLNAEQALERTNQKFKRRFEYIEANGS
                     LEEMTLEEMDRLWDEAKEKGL"
     gene            complement(18877..19149)
                     /gene="exiN139_02198"
                     /locus_tag="GUK6-5388"
     CDS             complement(18877..19149)
                     /gene="exiN139_02198"
                     /locus_tag="GUK6-5388"
                     /product="hypothetical protein"
                     /codon_start=1
                     /translation="MRLDKFLKVSRLIKRRTLAKEVADQGRIQLNGQVAKASTDVKVG
                     DELQIRFGNKLVTVVIDSIAEHARKEDAKEMYRLLKEEKVNSGTEA"
     gene            complement(18457..18831)
                     /gene="exiN139_02197"
                     /locus_tag="GUK6-5387"
                     /note="Uncharacterized protein conserved in bacteria"
     CDS             complement(18457..18831)
                     /gene="exiN139_02197"
                     /locus_tag="GUK6-5387"
                     /product="hypothetical protein"
                     /codon_start=1
                     /translation="MNGRNPMERKQRIRALDERREQLEKEQNRRRIHLRRRLAAASLL
                     FLLMVVFIGQSYFSKVGYVSEQERKQNEAQVELRETKDEQSELKEQVERLQDEEYIAN
                     LARNELLFSKDGEIIFYFSPEE"
     gene            complement(17842..18381)
                     /gene="yugI_2"
                     /locus_tag="GUK6-5386"
     CDS             complement(17842..18381)
                     /gene="yugI_2"
                     /locus_tag="GUK6-5386"
                     /product="General stress protein 13"
                     /codon_start=1
                     /translation="MSIEVGSKVQGKVTGITHFGAFVELPNGKTGLVHISEVADSYVK
                     DINEVLTVGQEVTVKILNVETDGKIGLSIKKAVDRPVSERPERPAGERFSRGPRPGGP
                     GQGGPRPGGPGQGGPRGGGGPRGGGPRGGGGGRREVRREPETFDTLMSKFLKDSDERL
                     TTLKRQTDSKRGGRGAKRG"
     gene            complement(15229..17631)
                     /gene="mcp4_3"
                     /locus_tag="GUK6-5385"
     CDS             complement(15229..17631)
                     /gene="mcp4_3"
                     /locus_tag="GUK6-5385"
                     /product="Methyl-accepting chemotaxis protein 4"
                     /codon_start=1
                     /translation="MNGWKLWLAEWRSIGKNPRVWVPILAVALVPLMYAGMFLWAFWD
                     PYGQMKDLPVAIVNEDQGATFDGEQLAVGDELVEKLKTSEAFEFIETTKQEAESGLND
                     HDYYMAIEIPANFSEKATTALSEQPEKLELKYIANESYNFLAAQIGGSAMEQVKGELS
                     TEVAKQYVSAMRDGIQDAAAGLDEAAAGAGKLADGSQTAEQGATQLADGTALLASKQQ
                     ELADGASRLNEGVAQLETGTTELAKGSQQVYAGSAALSDGARQVNDGASALQDGTSQL
                     VEGTDTFASKLEELHSGTASLNQGVQQLAAGIQRSKDGSEQLSAGSNELAAAMTAAKE
                     GNAALMAGETELVAGIGQMKTEVLASQDQLMTQLSALAEAGQPASPEMLQAIVAQLAE
                     GQTATAAGFDALSAGATRVKEGQAALGDGLTQAEAGANELASGLVTLRDGQAELASGA
                     QALADGSTQVEQGAQTAAVSSKELASASNRLNAGVGALKDGTAELASGSTQLTEATGA
                     LSEGSSKLADGAKSAGAGTNTLANGAVRLAEGGKDLQSGSDQLADGVSELAAGNSKLR
                     DALADGAEAAAIDIRDDNVDMMAGPVTVVNESIHKVPNYGTGFAPYFMSLGLFVGALL
                     LSIVYPLYDPAGKPKRSLSWLVSKSGVLLVIGFIQALVLDVAMVMLLGLEVEAPLQFF
                     GFSWLVSITFLLIVQLLVTTLGNPGRFVAIVLLILQLTTSAGTFPLELIPSALQPFNA
                     WLPMTYTVSGYKEILSADGWSYLQQAIIYLAFVSTACFFLLWGYFRIAWKKKYRLTTS
                     EA"
     gene            complement(13631..14860)
                     /gene="tilS"
                     /locus_tag="GUK6-5382"
     CDS             complement(13631..14860)
                     /gene="tilS"
                     /locus_tag="GUK6-5382"
                     /product="tRNA(Ile)-lysidine synthase"
                     /EC_number="6.3.4.19"
                     /codon_start=1
                     /translation="MTRVLVAVSGGIDSVVLLDRVIRNGMEVGVAHVHHGLRPESDEE
                     YEFVRRLADKYDVPFHGKRLAFPNGGSQASYRTARYAFFEQVMQKFDYTQLMTAHHAD
                     DQLETVLIQLQRNVVEVTGIPERRPFAGGELVRPLLSEPKRELIAYAKRYGLEWREDA
                     SNATTEYLRNQVRHQIVPQLLASQPDLVQVVSETARHQRELWRTRYRQMENWIQDNVR
                     LEMKAFHVKSDNLMCLNPVERYTVGRLLSMRYGVEVGTAIDRLLTSAQGSGHFDLEGS
                     WGLRKQDGLLSLQATGQSLLAPHKQVVTTFPAHVVFGTSLFSLDVEDDTDGIPLEAIE
                     LPLIIRSVEAGDAMKLSIGTKKVARIFIDAKIPREKRPFVPLVVDATGRIIAIVGVRV
                     SDFPDKSGAMCPRLMVK"
     gene            complement(13050..13595)
                     /gene="hpt_2"
                     /locus_tag="GUK6-5381"
     CDS             complement(13050..13595)
                     /gene="hpt_2"
                     /locus_tag="GUK6-5381"
                     /product="Hypoxanthine-guanine phosphoribosyltransferase"
                     /EC_number="2.4.2.8"
                     /codon_start=1
                     /translation="MSLMNDMEKVLISSEEIQGKVKELATTLSEEYKEEFPLLVCVLK
                     GAMPFMSDLVKEMDIHLEMDFMDVSTYHGGTSSTGEVKIEKDLNTSVEGRDILIVEDI
                     IDSGLTLGYLVDLLKYRKAKSVKIVTLLDKPTGRKNGLSADYSGFVIPHEFVVGYGLD
                     YEEKYRNLPYVGVLKPSIYGG"
     gene            complement(10917..12944)
                     /gene="ftsH"
                     /locus_tag="GUK6-5380"
     CDS             complement(10917..12944)
                     /gene="ftsH"
                     /locus_tag="GUK6-5380"
                     /product="ATP-dependent zinc metalloprotease FtsH"
                     /EC_number="3.6.4.13"
                     /EC_number="3.6.5.1/3.6.5.2/3.6.5.3/3.6.5.4/3.6.5.5/3.6.5.
                     6"
                     /EC_number="3.6.1.15"
                     /codon_start=1
                     /translation="MNRAVKNTLVFGVIFLALILFLQYLQNPNSQSETLTYSKFLEYV
                     EEGRIETATVQEIPGAISITGDLTGDEDQRFETNIPANEAEYAEVLSSLRADTDIQIE
                     EAESSGSWFSIVFAILPFIIIFILFFFLLNQAQGGGGGGRVMNFGKSKAKLYDQEKRR
                     VTFEDVAGADEEKQELIEVVEFLKDPRKFSKLGARIPKGVLLVGPPGTGKTLLARAAA
                     GEAGVPFFSISGSDFVEMFVGVGASRVRDLFENAKKNAPCIIFIDEIDAVGRQRGAGL
                     GGGHDEREQTLNQLLVEMDGFSDNEGIIMIAATNRPDILDPALLRPGRFDRQITVDRP
                     DVKGREAVLKVHARNKPLDSTVDLKSIAQRTPGFSGADLENLLNEAALVAARSDRSAV
                     SVVDVEEAIDRVIAGPSKKSRVISEKERQIVAYHEAGHTIIGIELENADEVHKVTIVP
                     RGNAGGYVVMLPKEDRYFMTKPELEDKIVGLLGGRVAEDVIFGEVSTGASNDFQRATG
                     IARKMVMDYGMSDKLGPLQLGSNHGGQVFLGRDFQTEQNYSDAIAQDIDLEIRDIINR
                     CYAKAKQILTDRRDDLELVAKTLLEVETLDSKQIRHLIKTREYLPHEPEEPSEPSKDD
                     ANDEAKKDEAAVKHGQVIDQPGVVQEAKPDVVPEGDKPEATPTERPNNESR"
     gene            complement(10058..10822)
                     /gene="coaX"
                     /locus_tag="GUK6-5379"
     CDS             complement(10058..10822)
                     /gene="coaX"
                     /locus_tag="GUK6-5379"
                     /product="Type III pantothenate kinase"
                     /EC_number="2.7.1.33"
                     /codon_start=1
                     /translation="MILVIDVGNTNIVLGMYDGETLVHHWRISTDRTKTTDEYGMLVK
                     SLFDHSNVSFDQIDGVILSSVVPPVIFPLEQMSQRYFNVRPIVVGPGVKTGLDIHVDN
                     PREVGADRIVNAVAGIAKYDGPLIIVDFGTATTYCYIDENRRYHGGIISPGIMISVEA
                     LYQRAAKLPRIELATPPTVVGKNTIQAMQSGTYYGYVAQVDGIVGRMKREVGEATVIA
                     TGGLARLISEHAETIDVVDSFLTLDGLRLIYERNQK"
     gene            complement(9111..10037)
                     /gene="hslO"
                     /locus_tag="GUK6-5378"
                     /note="Heat shock protein 33 homolog"
     CDS             complement(9111..10037)
                     /gene="hslO"
                     /locus_tag="GUK6-5378"
                     /product="hypothetical protein"
                     /codon_start=1
                     /translation="MIQPEQQALLDQMKADYLVRALGFNGEVRAFAVRTTKTIFETQL
                     RHQTTPVASAALGRTMTIGTMIGAMQKGAARVTLKVEGDGPIGKIIVDADTAGDVRGY
                     VSHPRVEGGTFVNDHGLTKLKVGEAVGRGTISVIKDLGLKDFVGGSSEIQTGEISEDF
                     TYYFATSEQVPSVVGAGVLVLPEDESILAAGGIIVQLMPDASEETIQALEQALKTFPP
                     VSVLIGEEKTPEEMLHMLLGDSLEVLDQKPVQFNCTCGRDRMESAIIGLGAEEIRHMI
                     EEDGGAEAVCHFCGEKYHFSAEQLETMKQQAR"
     gene            complement(8071..9024)
                     /gene="cysK"
                     /locus_tag="GUK6-5377"
     CDS             complement(8071..9024)
                     /gene="cysK"
                     /locus_tag="GUK6-5377"
                     /product="Cysteine synthase"
                     /EC_number="2.5.1.47"
                     /codon_start=1
                     /translation="MRIVDSVTDLIGKTPIVKLNGLTGAEDATVYLKLEYMNPGSSVK
                     DRIALAMIEAAEREGVLKPGDTIIEPTSGNTGIGLAMVSAAKGYKAILVMPETMSMER
                     RNLLRGYGAELILTPGPEGMGGAIRRATEEAEQNGYFLPQQFNNEANPNVHEMTTGPE
                     IVDAFDASGLQVDAFIAGVGTGGTITGAGKVLKAHYPNVQILAVEPVDSPVLSGGKPG
                     PHKIQGIGAGFIPSILDTEIYEGVLQITTDQAFEYARLAAKTNGVLGGISSGAAIAAA
                     VDTAKRLGKGKNVLAIIPSNGERYLSTPLYQFDEESDSVRS"
     gene            complement(6597..7976)
                     /gene="trpE_2"
                     /locus_tag="GUK6-5376"
     CDS             complement(6597..7976)
                     /gene="trpE_2"
                     /locus_tag="GUK6-5376"
                     /product="Anthranilate synthase component 1"
                     /EC_number="2.4.2.18"
                     /EC_number="4.1.3.27"
                     /codon_start=1
                     /translation="MRQTAFKTMSMTKEKMYDTYMTLTEGKKHYAWLESGRVGRYTMA
                     GIEPFATLHVKDGVGTFETSEATETLYGDPLDIVETIRTRYATERPAGAPPFFGGMIG
                     YVSYDVARTLERLPRQAADDLATPDVSFLLFDEVAVFDEEESLLYVMVTADEQAEAKL
                     ERFAALWRTETHYAFPPLTSGTVERSRSLSQDEFVAAVQKIQDYIVEGDVFQVNLSVR
                     QSEPLLAHPRHIYDTLRKVNPSPYMGYFVDDSLTMVSASPELLLEKHGDAISTRPIAG
                     TRPRGRDEAEDLELARTLLDNEKERAEHVMLVDLERNDLGKVAAYGTVHVDELMVIEK
                     YSHVQHIVSNVRGLMRDGVSGAEALGAMFPGGTITGAPKIRTMEIIEELEPVRRGIYT
                     GSYGWLSWDDDLVFNITIRTMVVKDGIAHVQAGAGIVIDSDPEAEYAESLSKAKALWT
                     AKERTETTV"
     gene            complement(6016..6600)
                     /gene="pabA_2"
                     /locus_tag="GUK6-5375"
     CDS             complement(6016..6600)
                     /gene="pabA_2"
                     /locus_tag="GUK6-5375"
                     /product="Para-aminobenzoate synthase glutamine 
                     amidotransferase component II"
                     /EC_number="2.6.1.85"
                     /codon_start=1
                     /translation="MILLIDNYDSFTYNLVQYFGELGEQLVVRRNDDITIEEIEALAP
                     SYLVISPGPCTPSEAGISIDAIQAFAGRIPILGVCLGHQAIAQAFGGKVVHAERLMHG
                     KTSAIQHDGNTLFNGIPQQTIVTRYHSLAVERDTLPSCLKVTAETSLGEIMALRHETL
                     PIEGVQFHPEAILTEHGKDMIRNFVEVYRHVALA"
     gene            complement(5202..6032)
                     /gene="dat"
                     /locus_tag="GUK6-5374"
     CDS             complement(5202..6032)
                     /gene="dat"
                     /locus_tag="GUK6-5374"
                     /product="D-alanine aminotransferase"
                     /EC_number="4.1.3.38"
                     /EC_number="2.6.1.21"
                     /codon_start=1
                     /translation="MWLWHNGELRGSSEVTIPVEDHGFLYGMGLFETFRTFNGIPFLF
                     DLHWERLEKSLAELWIDLPYTKQEMEQAIQDVVRQNGTPNLYVRLNVSAGVAPLGLYD
                     GRYTRPNVTLLVKPLPESFQPTEKRLEAIPFPRSRPEAAFRLKSHHYMNNILGKRMLV
                     DREAEGLFADDSGHVVEGLVSNIFWVEADQLWTTPLATGPLAGVTRRWVMDTFDVKER
                     DVTFAELTQADEIWLTNSVQQIAPVTDYAGNSYPGKDGAKFKACWSVLLHAIEREETR
                     "
     gene            complement(4420..5205)
                     /gene="folP"
                     /locus_tag="GUK6-5373"
     CDS             complement(4420..5205)
                     /gene="folP"
                     /locus_tag="GUK6-5373"
                     /product="Dihydropteroate synthase"
                     /EC_number="2.5.1.15"
                     /codon_start=1
                     /translation="MTKIMGILNVTPDSFSDGGRYTALEQAVAHAKQLVQDGADAIDI
                     GGESTRPGARFVSAEEEIERVVPVIRQLKQELDVLISIDTYKPVVAKAALEAGADIIN
                     DVWGSKWGDQSMAQVARAFNVPIILMHNRDNRNYGHFIEEVVGDLYESIEIAQAAGVP
                     DEMIWLDPGIGFAKDYAQNMELMNRLDVITNLGYPVLLGTSRKSFIGQALDLPTEERL
                     EGTLATTCLGIMKGCAWIRVHDVRENKRASLMMDAMLGGGQIG"
     gene            complement(4062..4427)
                     /gene="folB"
                     /locus_tag="GUK6-5372"
     CDS             complement(4062..4427)
                     /gene="folB"
                     /locus_tag="GUK6-5372"
                     /product="Dihydroneopterin aldolase"
                     /EC_number="4.1.2.25"
                     /codon_start=1
                     /translation="MDKMFVNGMRFYGYHGVFAEENRLGQRFNIDLMCELDLAPAGQS
                     DDLSDGVSYAGLYQLTEDIVTGEPVNLLEALGERITTAVLAHSDKIQSVTVKVIKPDP
                     PIPGHYDSVAIEMTRRRNV"
     gene            complement(3562..4065)
                     /gene="folK"
                     /locus_tag="GUK6-5371"
     CDS             complement(3562..4065)
                     /gene="folK"
                     /locus_tag="GUK6-5371"
                     /product="2-amino-4-hydroxy-6- 
                     hydroxymethyldihydropteridine pyrophosphokinase"
                     /EC_number="2.7.6.3"
                     /codon_start=1
                     /translation="MMYVALGSNIGERANYLAEAIQAMAVNGLQVTKESSVYETAPVG
                     YTDQPSFYNMVVEVEPSLSAEAALLQLQQIERDLGRERLFKNGPRTIDLDILVYNSED
                     IQSKQLTVPHPRMHERAFVLAPFAEIAPAVEVKGMTVRALLEALPASERQDVVRLGPL
                     QSLVSSV"
     gene            complement(2544..3539)
                     /gene="dus_2"
                     /locus_tag="GUK6-5370"
     CDS             complement(2544..3539)
                     /gene="dus_2"
                     /locus_tag="GUK6-5370"
                     /product="putative tRNA-dihydrouridine synthase"
                     /EC_number="1.1.1.-"
                     /codon_start=1
                     /translation="MSGFKIGNIDIKNRAVLAPMAGVTNPAFRLIAKEFGAGLVCAEM
                     VSDKGILLENARTLRMLYVDEREKPLSLQIFGGSKDTLVRAAQYVDQNTNADIIDINM
                     GCPVPKVTKCEAGAKWLLDPDKVYEMVNAVSNAVDKPVTVKMRLGWDEDHIYILDNVR
                     AAQSGGAAAIAIHGRTRSQQYEGTANWDWIGEAKKIATVPIIGNGDISTPQEAKHAID
                     HYGVDAVMIGRAALGNPWMLYQTVQYLETGDLPPEPAAREKIDICMLHLDRLIAIKGE
                     VTAVREMRQHAAWYLKGLKGSGPVRKQINETESRDAFGIVLYHFVEQLERQMQEV"
     gene            complement(908..2398)
                     /gene="lysS"
                     /locus_tag="GUK6-5369"
     CDS             complement(908..2398)
                     /gene="lysS"
                     /locus_tag="GUK6-5369"
                     /product="Lysine--tRNA ligase"
                     /EC_number="6.1.1.6"
                     /codon_start=1
                     /translation="MSHELEMNDQMQVRFEKMTEMRGQGLDPFGRRFERSAHAGELHE
                     QYEAIEKEALAEQDVEVTLAGRIMTKRGKGKVFFAHIQDVTGQIQIYVRKNDVGDEPF
                     DLFKSSDLGDIVGVKGKLFKTNVGELSIHVEEFELLTKALRPLPDKYHGLKDVEQRYR
                     QRYLDLITNNDSRQTFILRSRIISEIRNFLNHRGYLEVETPMLHTIAGGAAARPFLTH
                     HNALDMELYMRIAIELHLKRLIVGGLERVYEIGRVFRNEGISTRHNPEFTMIELYEAY
                     ADYNDIMDLTEELVAHVAQEVLGTTDVQYGEDTIHLAVGWKRAHMVDLVKEETGVDFW
                     QQMSDEDARALAKEHGVEIQDHMTFGHIVNEFFEQKVEETLLQPTFVTGHPVEVSPLA
                     KKNDTDPRFTDRFELFIVRREHANAFTELNDPIDQRERFEAQLLEKEAGNDEAHELDN
                     DFLEALEYGMPPTGGLGIGIDRLVMLLTNAPSIRDVLLFPTMRHQQ"
     gene            complement(15010..15086)
                     /gene="exiN139_02194"
                     /locus_tag="GUK6-5384"
     tRNA            complement(15010..15086)
                     /gene="exiN139_02194"
                     /locus_tag="GUK6-5384"
                     /product="tRNA-Met"
     gene            complement(14928..15000)
                     /gene="exiN139_02193"
                     /locus_tag="GUK6-5383"
     tRNA            complement(14928..15000)
                     /gene="exiN139_02193"
                     /locus_tag="GUK6-5383"
                     /product="tRNA-Glu"
ORIGIN      
        1 ttccggacaa cgcttgccac ctacgtatta ccgcggctgc tggcacgtag ttagccgtgg
       61 ctttctcgca aggtaccgtc aaggtgccgc cattgcctgc ggcacttgtt cttcccttac
      121 aacagaactt tacgacccga aggccttcat cgttcacgcg gcgttgctcc atcagacttt
      181 cgtccattgt ggaagattcc ctactgctgc ctcccgtagg agtctgggcc gtgtctcagt
      241 cccagtgtgg ccgatcaccc tctcaggtcg gctatgcatc gtcgccttgg tgggccatta
      301 ccccaccaac tagctaatgc accgcaaagc catccccagg cgacgccgaa gcgcctttca
      361 tcctcggacc atgcggtccg atgacccatc cggtattagc cccgatttct cgtggttatc
      421 ccagacctga gggcaggttc tttacgtgtt actcacccgt ccgccgctca ttccatcgac
      481 ttccccccga agggttccgt cgatttcctg cgctcgactt gcatgtatta ggcacgccgc
      541 cagcgttcgt cctgagccag gatcaaactc tccaaagaat ttgatatagc tctttaaaaa
      601 tgacgaagct tgcgcttcat tcaaaaattg taaaactttt tttgcctcat cgttcagttt
      661 tcaaagttcg tctgtcgctc attggcgact cttaaaataa tacaagtcat cgacacagtt
      721 gtcaaccact ttttttattc ttttccgctg ccatcagcgg caacgtttat tactttaccg
      781 catccctaaa tagaacgcaa gactttttgc aaaagttttt ctaaaaaagt ttttagtctc
      841 tttaaaccgg caacattctc catagaaaaa cctctcgtct gtaagaacga gaggttaaaa
      901 tgattcttta ctgttggtgt ctcatcgtcg ggaacaatag aacatcacga atcgatggtg
      961 cattcgtcaa caacatgacg aggcgatcga ttccgattcc aagaccgccc gttggcggca
     1021 ttccgtattc gagtgcctca aggaaatcgt tatccaattc atgggcttcg tcattccctg
     1081 cttctttctc aagaagttga gcttcgaaac gctcacgctg atcaatcgga tcattcaatt
     1141 ccgtgaaggc gttagcgtgt tcacgacgaa cgatgaacaa ttcaaatcga tccgtgaagc
     1201 gtggatctgt atcgttcttt ttcgccaatg gcgatacttc aacagggtga ccggtgacaa
     1261 acgtcggttg taacaatgtt tcttcgactt tctgctcaaa gaattcattg acgatgtgac
     1321 cgaatgtcat atggtcttga atctcgacac cgtgctcttt tgcaagcgca cgtgcatctt
     1381 catcagacat ctgttgccag aaatcgacgc ctgtttcttc tttaaccaag tcgaccatgt
     1441 gcgcacgttt ccaaccgaca gccaaatgaa tcgtatcttc tccatattga acgtccgtcg
     1501 tgccaagaac ttcttgggct acgtgagcta cgagttcttc tgtcaaatcc atgatgtcat
     1561 tatagtccgc atacgcttca tacaattcaa tcatcgtgaa ctctgggtta tgacgtgttg
     1621 agatcccttc attacggaag acacggccaa tctcatacac gcgctcgaga ccaccgacaa
     1681 tcaagcgctt caaatgaagc tcgatggcga tccgcatata taattccata tcaagtgcat
     1741 tatggtgcgt caagaacgga cgggccgccg ctccacctgc gattgtatgc aacatcggcg
     1801 tttcgacttc caagtaaccg cgatggttca agaaattccg aatttccgag atgatccggc
     1861 tacgcagaat aaacgtttga cgcgaatcgt tattcgtaat taaatccaaa taacgttgac
     1921 gatagcgttg ctcaacatct tttaagccat gatatttatc aggaagcgga cgaagtgctt
     1981 ttgttaagag ttcgaactct tcaacatgaa tcgacaattc gccgacgttc gtcttgaaca
     2041 gcttcccttt caccccgacg atgtcaccaa ggtcagatga tttgaataaa tcgaacggtt
     2101 cgtcacctac gtcattttta cgcacgtaga tttggatttg tcctgtgacg tcttggatgt
     2161 gggcaaagaa gactttccct tttccacgtt tcgtcatgat tcgtccggca agcgtcactt
     2221 cgacgtcttg ttcggccaag gcttcttttt caattgcctc atattgttca tgtaattcac
     2281 cggcgtgggc agaacgttcg aaccgacgtc cgaacgggtc aagcccttgt ccacgcatct
     2341 cggtcatttt ttcaaaccga acctgcattt ggtcattcat ttccaactcg tgactcacta
     2401 ctccattcac tcctctatac gtattgggga tgtctaataa aaaactgtca gcctcacggc
     2461 caacagcaca gcctaaaccg tttgcttgtg tggttcactt tttcgccaaa caagcttacc
     2521 acaaatcaat ttttttcact agttcacact tcttgcattt gtcgctcgag ctgttccaca
     2581 aaatgataca acacgatgcc aaaagcatct cgcgattccg tttcgttgat ttgcttccga
     2641 accgggccgc tgcctttcaa ccctttcaag taccatgccg catgttgacg catctcgcga
     2701 acggccgtca cttctccttt gatggcaatc aagcgatcga ggtgcaacat acagatgtcg
     2761 attttttcac gcgccgctgg ttctggcgga agatcacccg tctccaaata ctgcaccgtt
     2821 tgatacagca tccatgggtt accaagcgct gcccgcccga tcatgacggc atcgacacca
     2881 tagtgatcaa tcgcatgttt tgcttcttga ggtgtcgaga tatcgccgtt accgataatc
     2941 ggaaccgtcg caatcttctt ggcttcgcca atccaatccc agtttgcggt tccttcatat
     3001 tgttgagacc gcgtacgacc atgaatcgca atcgccgccg ctcctccgga ttgagccgcc
     3061 cgaacattgt cgagaatata aatatggtct tcgtcccaac cgaggcgcat tttgaccgtg
     3121 accggcttat ccaccgcatt cgagacggcg ttcaccatct cgtaaacttt gtccgggtca
     3181 agcaaccatt tggcacccgc ctcacacttc gtgacttttg ggaccgggca acccatattg
     3241 atatcgatga tgtccgcatt cgtgttttga tctacgtact gggccgctct gacgagtgtg
     3301 tctttcgaac ctccgaaaat ctgaaggctg agcggttttt cccgttcatc gacgtacagc
     3361 atccggagcg ttcttgcgtt ctccaataaa atccctttat cgctgaccat ttcagcacag
     3421 acgagtcccg cgccaaattc tttagcgatc aaacgaaacg cagggtttgt cactccggcc
     3481 atcggggcaa ggacggcgcg gttctttata tcgatgttac caattttgaa ccctgacact
     3541 tctccacttc ctttgctaac gttaaaccga gctgactaat gattgtaacg gcccgagacg
     3601 gacgacatct tgtcgttccg acgcaggaag ggcttctagc aacgcccgca ccgtcattcc
     3661 ctttacctcg accgccggag caatctccgc gaacggggca aggacaaaag cgcgttcatg
     3721 catccgtgga tgcggaacag ttaactgctt cgattgtata tcttcgctgt tatagaccaa
     3781 gatgtcaagg tcgattgtac gcggtccatt cttgaatagt cgttctctcc ctaggtcccg
     3841 ttcaatctgt tggagttgaa gcaaggctgc ttccgcagaa agcgacggct cgacttcgac
     3901 gaccatatta tagaaggatg gctgatctgt gtatccgacc ggtgccgtct catatacgga
     3961 tgactctttc gtcacctgaa gaccgtttac cgccatcgct tgaatcgctt ctgccagata
     4021 gttggcacgc tccccaatgt tcgagcccag cgctacgtac atcatacgtt ccgtctccgt
     4081 gtcatctcaa ttgcgactga gtcataatga cccgggatgg gcgggtccgg cttgatcact
     4141 ttgacggtga cgctttgaat cttgtcgctg tgggccaaaa cagccgtcgt aatgcgctcg
     4201 cctagcgcct caagtagatt gactggctcc ccggtgacga tgtcttccgt caattgatag
     4261 agaccggcgt agctgacccc gtctgataaa tcatccgatt gtccagccgg cgccaaatcc
     4321 aactcacaca tcaaatcgat gttaaaccgt tgaccgagtc gattctcttc tgcaaacaca
     4381 ccgtgatagc cgtaaaaacg catcccattc acaaacatct tatccaattt gtccgcctcc
     4441 cagcatcgcg tccatcatga gtgacgctcg tttattctct cgtacgtcat ggacccgaat
     4501 ccacgcacag cctttcatga tgcctagaca cgtcgtcgcc agtgtccctt ccagtcgttc
     4561 ttcggtcggt aaatcaagcg cttgcccgat aaatgatttc cgcgacgttc cgagtaacac
     4621 cggataaccg aggttcgtga tcacgtcgag tcgattcatc aactccatgt tttgcgcata
     4681 gtctttcgca aagccgattc ccgggtctaa ccaaatcatc tcatccggca cacctgccgc
     4741 ttgagcgatt tcaatcgatt catacaagtc accgacgacc tcctcaatga aatggccata
     4801 atttcgattg tcgcgattgt gcatcaagat gatgggaacg ttaaacgccc gtgccacttg
     4861 tgccatcgat tgatcgcccc acttcgagcc ccagacgtca ttgatgatat cggccccggc
     4921 ttctaatgct gcctttgcca ccaccggttt gtacgtatcg atcgagatga gcacgtcgag
     4981 ctcttgcttc agttgacgaa tgacaggaac gactcgctcg atttcttctt ccgccgagac
     5041 gaaccgggct cccggccgtg tcgattcccc gccgatatca atcgcgtccg ctccgtcttg
     5101 aacgagttgc ttggcgtgag cgaccgcctg ttcgagcgcc gtataccgtc ctccgtccga
     5161 aaacgaatcc ggtgtcacat ttaaaattcc catgattttt gtcatcgcgt ttcttccctc
     5221 tcaatcgcat gcaacaagac agaccaacat gctttaaatt ttgccccgtc ttttcctgga
     5281 taactgttcc cggcatagtc tgtgaccgga gcaatctgtt gaaccgaatt ggtcaaccaa
     5341 atctcgtctg cctgtgtaag ttccgcaaac gtcacatcac gttccttcac atcaaacgta
     5401 tccatcaccc aacgtcgcgt gaccccagcc agaggtcccg tcgcgagcgg cgtcgtccaa
     5461 agttggtcag cttcgaccca gaagatattc gagacaagcc cttctacgac atgtcctgag
     5521 tcatcggcga acagcccttc cgcctcccga tcaacgagca tgcgcttccc taatatattg
     5581 ttcatataat gatgggattt taagcggaat gctgcttcgg gccgacttct cggaaacggg
     5641 atggcttcca gccgtttttc cgtgggctgg aacgattccg gtaacggctt gacgagcagt
     5701 gtcacgttcg gacgagtgta gcgtccatcg tagagtccaa gtggggccac ccccgcggac
     5761 acgttcaagc gcacatacag gttcggggtc ccgttttgac gaacgacgtc ttgaatcgcc
     5821 tgctccatct cttgtttcgt atacggtaaa tcaatccata gttccgctaa gctcttttcg
     5881 agacgttccc agtgaagatc aaacaagaac gggatgccat tgaacgttcg aaacgtctcg
     5941 aacaggccca tcccatataa aaatccgtga tcttccaccg gaatcgttac ttcagagctg
     6001 ccccgcagtt cgccgttatg ccaaagccac atgacgatac acctcgacga aattacgaat
     6061 catgtctttg ccgtgttctg tcaaaatcgc ttccggatga aactgcaccc cttcaatcgg
     6121 taacgtttca tgccggagtg ccataatctc tcccaggctc gtctcggccg tgactttcaa
     6181 gcacgacggt aaggtatctc gttcgaccgc gagcgaatgg tagcgtgtca cgattgtctg
     6241 ttgcgggatg ccgttaaaca gcgtgtttcc gtcatgttga atcgctgacg tcttgccatg
     6301 catgagccgc tcggcatgga cgacttttcc gccgaacgct tgagcaatcg cttgatgtcc
     6361 gagacagacg ccaagaattg ggatgcgacc ggcaaacgcc tgaatcgcat cgatgctgat
     6421 acccgcctca ctcggtgtgc acggaccagg cgaaatgacg agataacttg gggcgagcgc
     6481 ttcaatttcc tcgattgtga tgtcatcgtt acgacggacg acgagttgtt caccgagctc
     6541 cccaaagtat tgaactaaat tgtatgtgaa cgagtcatag ttatcgatga gtaaaatcat
     6601 accgtcgtct ccgtcctttc tttcgccgtc catagcgctt tcgccttgga aagtgattca
     6661 gcgtactccg cttcaggatc cgaatcaatc acaatcccgg caccagcctg aacatgggcg
     6721 attccgtcct tgacgaccat cgtccgaatc gtgatgttga acacgaggtc atcatcccaa
     6781 ctaagccagc cgtatgagcc ggtataaatc ccgcgtcgga ccggttcgag ttcttcgatg
     6841 atttccatcg tccggatttt cggtgccccg gtgatggtgc cgcccgggaa catcgcaccg
     6901 agtgcttcgg ctcccgatac gccgtcccgc atcaaaccgc gcacgttcga gacgatatgt
     6961 tggacgtgcg agtacttctc gatgaccatc agctcatcga catgcactgt cccgtaagcc
     7021 gcgactttgc ccaagtcgtt tcgttcaagg tcgacgagca tgacgtgttc ggcccgctct
     7081 ttctcattgt cgagcagcgt ccgagccagt tccagatctt ccgcctcatc ccggcctcgc
     7141 ggtctcgttc cggcgatcgg acgggtcgag atggcgtcgc catgtttctc gagcaacagt
     7201 tccggcgaag ccgataccat cgtgagcgaa tcgtcaacga aataacccat atacggtgaa
     7261 gggttcactt tccggagcgt gtcgtagatg tgacgcgggt gtgcgagtag cggttccgac
     7321 tgccggacgc tcaagttcac ttggaacaca tcgccctcga cgatgtagtc ttgaatcttt
     7381 tgcacggccg caacgaattc atcctgtgac agcgaacggg atcgctcgac cgttccgctc
     7441 gtaagcggcg gaaacgcata atgtgtttct gttcgccaga gggcggcaaa gcgctcgagt
     7501 ttcgcctccg cttgctcatc ggccgtgacc atcacgtata aaagcgattc ttcttcatcg
     7561 aagactgcta cttcatcgaa caacaagaac gagacgtccg gtgttgccaa atcgtctgcc
     7621 gcttgccgcg gtaaacgttc gagcgttcgg gctacgtcat agcttacata gccgatcatc
     7681 ccgccaaaaa acgggggagc gccagctggc cgctcggtgg cgtaccgggt ccggattgtt
     7741 tcgacgatgt cgagcgggtc accgtaaagt gtttccgtcg cctctgatgt ctcgaacgtt
     7801 ccgaccccat ctttcacgtg aagcgtagcg aacggttcaa tcccggccat tgtatagcgg
     7861 ccgacgcgtc cgctctctaa ccacgcataa tgcttcttcc cttccgtcaa tgtcatatat
     7921 gtgtcgtaca tcttctcttt tgtcatactc atggttttga acgctgtttg tctcacgcca
     7981 cattcccccg ttccactgat tcatgccttt aattgtacac aagaaaaggc agttaccgaa
     8041 agaagttgtc tcccggtaac tgccgtttgt ttacgagcgt acgctatctg attcttcatc
     8101 gaattgatag agcggtgtgc tgaggtagcg ttctccgttt gacgggatga ttgccagcac
     8161 gtttttccct ttgccgagac gtttcgccgt atcgacagcc gctgcgatcg ccgccccaga
     8221 tgagatgcct ccgagcacgc cgttcgtttt ggccgcaaga cgtgcgtatt cgaacgcctg
     8281 atcggtcgtg atttgaagga caccttcata aatctccgta tctagaatcg acgggatgaa
     8341 cccggccccg atcccttgga ttttatgcgg gcctggttta ccacccgaca agaccggtga
     8401 atcgaccggt tcgaccgcta ggatttgaac gttcggatag tgggctttca acactttacc
     8461 cgctcccgtg attgttccac ctgtcccgac gccggcgatg aacgcatcga cttgaaggcc
     8521 tgacgcatcg aacgcgtcga cgatttcagg tcctgtcgtc atctcgtgca cgttcgggtt
     8581 ggcttcattg ttaaactgct gcgggaggaa ataaccgttt tgttcagcct cttccgtcgc
     8641 acggcgaatc gctccgccca tcccttcagg acccggcgtc aaaatgagtt cggcaccgta
     8701 gccacgaagc aaattgcgac gttccatgct catcgtttcc ggcatgacca aaatcgcttt
     8761 atagcctttg gccgcactga ccatggcgag accgattccc gtgttcccac tggtcggttc
     8821 gataatcgta tctcctggtt tcaagacccc ttctcgttcc gccgcttcaa tcatagcgag
     8881 cgcaatccgg tcttttacgc tagagcccgg gttcatatac tccaatttca agtaaaccgt
     8941 ggcatcttca gcgccagtca atccattcaa cttcacaatc ggtgtctttc caatcaagtc
     9001 tgttactgaa tctacgatac gcatttcatt tcctcctcca taattccgac tattccgata
     9061 ttgtaatcat accctatcag attcaaaata tgcaatttgg agtaaagcgg tcaacgtgct
     9121 tgttgtttca tcgtttctaa ttgttccgcc gagaagtggt atttctcgcc gcagaagtga
     9181 caaaccgctt cagcgccgcc atcctcttca atcatgtgac gaatctcttc ggcaccgagc
     9241 ccgataatcg cgctttccat acggtcgcgg ccacatgtgc aattaaattg gaccggtttt
     9301 tgatccaaca cttcgaggct gtcgccaagg agcatatgga gcatttcttc cggtgtcttc
     9361 tcttcaccga tgagcaccga cactggcggg aacgtcttga gcgcctgttc aagcgcttga
     9421 atcgtctctt ctgacgcatc cggcatcaat tgaacgataa tgccaccggc cgcaagaatc
     9481 gattcatctt ctggaaggac gagcacaccc gcaccgacga ctgacggtac ttgttctgac
     9541 gtcgcaaagt agtacgtgaa gtcttcgcta atctcacccg tttgaatctc agacgagcca
     9601 ccgacaaagt ctttcaaacc gaggtcttta atgaccgaga tcgtcccgcg tccgacggct
     9661 tcaccgactt tcaacttcgt caaaccgtga tcgttcacaa acgtgccgcc ttcgacacga
     9721 ggatgtgaca cgtaaccgcg cacgtctccc gccgtatcgg catcgacgat gattttccca
     9781 atcggtccat cgccttcgac tttgagcgtc acgcgagcgg cgcctttttg catcgcaccg
     9841 atcatcgtcc cgatcgtcat cgtgcgaccg agcgctgctg aagcgaccgg tgtcgtctgg
     9901 tgacggagtt gcgtttcaaa gatcgttttc gtcgtccgga cggcaaacgc acggacttcc
     9961 ccgttgaacc caagggcacg gacgaggtaa tcggctttca tttggtcaag taatgcttgt
    10021 tgttctggtt gaatcatatc gagtaactcc tttaagttta tttctggttg cgctcataga
    10081 tgagacgaag cccatcgagc gtcaaaaatg aatcgacgac atcaatcgtc tccgcatgct
    10141 cgctaatcaa acgcgcgaga ccgcccgtgg caatcacggt cgcttctccg acttcacgct
    10201 tcatacgacc gacaatcccg tcgacttgtg cgacatagcc gtaatacgtc ccggactgca
    10261 tcgcttgaat tgtatttttc ccaacgaccg taggcggtgt cgcgagctcg atgcgcggca
    10321 gcttggccgc ccgttgatag agcgcctcga ccgaaatcat gatccccggt gaaatgatgc
    10381 ctccgtgata acggcggttc tcatcaatat agcagtacgt cgtcgccgtt ccgaaatcga
    10441 cgatgatgag cggtccatca tacttggcga ttccagcgac cgcgttgacg atgcggtccg
    10501 ctccgacttc acgcggatta tcaacatgaa tgtcgagacc ggttttcacg ccgggaccga
    10561 cgacaatcgg tcggacgtta aagtagcgct gcgacatctg ctcgagcgga aagatgaccg
    10621 gcggaacgac cgaagacaga atcacaccgt caatctgatc gaatgagacg ttcgaatgat
    10681 cgaacagtga tttcacgagc atgccgtatt catcggtcgt tttcgtgcgg tctgtcgaga
    10741 tgcgccaatg atggacgagt gtctcgccgt catacatccc aaggacaata tttgtattcc
    10801 caacatcaat cactaaaatc atgatagcgt tcctcacttt gttgtcaatt acagttcgct
    10861 cgaattataa cacgaaaaaa gacgaatgcc ttgtttaggg cattcgtctc ttacacttac
    10921 cgtgattcgt tgttcgggcg ttccgtcggt gtcgcttccg gcttatcgcc ttcagggaca
    10981 acatccggct tcgcttcttg aacgactcca ggctgatcga tgacttgtcc gtgcttgacg
    11041 gccgcctcat ctttcttcgc ttcgtcgttt gcatcatctt tcgatggttc agacggctct
    11101 tccggttcgt gcggaagata ttcgcgcgtc ttaatcaagt gacgaatctg tttcgaatcg
    11161 agcgtctcga cttcgagcaa cgtcttcgcg acgagttcga gatcgtctct acgatccgtc
    11221 aagatttgtt tcgctttcgc gtaacaacgg ttgatgatat cacgaatctc gaggtcgatg
    11281 tcttgtgcaa tcgcatccga gtagttctgt tccgtttgga agtcacggcc aaggaagact
    11341 tgtccaccat ggtttgaccc aagttggagc ggcccgagct tgtcgctcat cccgtaatcc
    11401 atgaccatct tccgggcgat accagtcgca cgttggaaat cattgcttgc tcctgttgac
    11461 acttcaccga agatgacgtc ttccgccacg cggcccccga ggagaccgac gattttatct
    11521 tcaagctcag gtttcgtcat gaagtagcga tcttcttttg gaagcatgac gacatagccg
    11581 cctgcgttac cgcgaggaac gatcgtcact ttatgcactt catctgcatt ctcaagttca
    11641 atcccgataa tcgtatgacc cgcttcatga taggcgacga tttgtcgttc tttctccgag
    11701 atgacacggc tcttcttaga aggaccggcg atgacgcggt caatcgcttc ctcgacatcc
    11761 acgactgata ccgctgaacg gtcagaccgg gctgcgacga gcgccgcttc gttcaataag
    11821 ttttcaaggt cagcacctga gaatccaggt gtccgctgcg caatcgactt caagtcgact
    11881 gtcgaatcaa gtggcttgtt gcgggcgtga actttgagga ctgcttcacg gcctttaaca
    11941 tccggacgat caaccgtgat ttgacggtca aatcgacctg ggcgaagaag ggccgggtca
    12001 agaatatccg gacggttcgt cgcggcaatc atgatgatcc cttcgttgtc actgaatcca
    12061 tccatctcga caagaagttg gttaagcgtt tgttcacgct cgtcatgtcc accaccgagg
    12121 ccagcgccac gttgacgtcc gaccgcatcg atttcatcga taaagatgat acacggtgcg
    12181 ttctttttcg cattctcgaa caagtcacgt acacgtgacg ccccgacacc gacgaacatt
    12241 tcgacgaagt cagaacctga gattgagaag aacggtacac cggcttctcc tgcagctgca
    12301 cgagcgagca atgttttacc tgttcccgga ggaccgacaa gcaagacacc tttcggaatc
    12361 cgtgccccga gtttcgagaa cttacgtggg tctttcaaga attcaacgac ttcgatgagc
    12421 tcttgcttct cttcatccgc tccggcaacg tcttcaaacg tcacacggcg cttctcttga
    12481 tcgtataatt tcgccttcga tttcccgaag ttcatcacac gaccaccacc accgccacct
    12541 tgggcttggt tgagcaagaa gaagaataag atgaagatga tgatgaacgg taagatcgcg
    12601 aatacgatgc tgaaccagct accactcgac tctgcttctt cgatttggat gtcggtatcc
    12661 gcgcgaagtg acgagagcac ttcggcgtat tcggcctcgt tggccgggat attcgtttca
    12721 aaacgctgat cttcgtctcc tgttagatct cctgtaattg agatggctcc cggaatttct
    12781 tgtacggttg ccgtttcaat ccgaccttct tccacatatt ccaagaactt cgaatacgtg
    12841 agcgtctcgc tctggctatt cgggttttgt aaatattgaa ggaacaagat caaggctagg
    12901 aaaatcacac cgaaaactaa ggtgtttttc actgcacgat tcattctctg cctcctattc
    12961 cgagaaacga tgttctcgcc cattcagtat atgtgtatac tttgggtatt tcttttatct
    13021 taacacgacg cattttcaaa agaaaaacgt tagcccccgt aaatgctcgg cttgagcaca
    13081 ccgacgtacg gaaggttacg atatttctct tcgtaatcga gaccatagcc gacaacaaac
    13141 tcgtgcggaa taacgaaacc gctataatct gccgacaatc cgttcttgcg gcccgtcggt
    13201 ttatcgagaa gcgtcacgat tttaaccgat ttggctttgc ggtacttgag caggtcgacg
    13261 agatagccga gcgtgagtcc actatcaatg atatcttcta caatcaagat gtcgcgtcct
    13321 tctacagatg tatttaaatc tttctcaatt ttaacttcac ccgtcgatga cgttccgcca
    13381 tggtacgtcg acacgtccat gaaatccatt tctaaatgga tgtccatttc tttgacgagg
    13441 tctgacatga atggcatcgc accttttaac acgcagacga ggagtggaaa ctcttcttta
    13501 tattcttcgc taagtgttgt agcgagttct ttcactttac cttgaatctc ttcgcttgaa
    13561 atcagtactt tctccatatc gttcattaat gacatcttaa aatcctcctc tttcttatcc
    13621 gacacaatca tcattttacc attaatcgtg ggcacatcgc acccgactta tccggaaaat
    13681 cggaaactct tacccctact atagcgataa tccgtcccgt tgcgtcaact accaatggga
    13741 caaaaggccg tttttctcgc ggaatcttcg cgtcaatgaa gatgcgggcg acttttttcg
    13801 tcccgatgga cagtttcatc gcgtccccag cctcgacaga gcggatgatc aacggcaact
    13861 cgatcgcctc gagcgggatg ccgtccgtat catcctcaac gtctagtgag aataatgaag
    13921 tcccgaacac tacatgcgct gggaaggtcg ttaccacttg tttgtgtggg gctaggagcg
    13981 attgaccagt tgcctgtaac gataagagcc cgtcttgttt ccgcaggccc catgacccct
    14041 ctaagtcgaa gtggccagaa ccttgggcac tcgttaacag acggtcgatc gcggtcccca
    14101 cctctacccc gtagcgcatt gatagcaggc gcccgacggt gtatcgttcg acaggattta
    14161 gacacatcaa gttatccgat ttcacgtgaa acgctttcat ctcgagtcgc acgttgtcct
    14221 ggatccaatt ctccatctgt cggtagcggg tccgccacaa ttcgcgttga tgccgagctg
    14281 tttcgctcac aacttgaaca agatccggtt gcgacgcgag gagctggggc acgatctgat
    14341 gccgcacttg attgcgcaaa tattcggtcg tggcgttgct cgcatcttct ctccattcaa
    14401 gtccgtatcg tttggcatag gcaatcagtt cccgcttcgg ttccgataag agcggacgaa
    14461 cgagttctcc tcctgcgaac ggacgacgct caggaatccc cgtcacttcg acgacgttac
    14521 gctgcagttg aatgaggacg gtctcgagtt ggtcatccgc gtgatgggcc gtcatcagtt
    14581 gtgtatagtc gaacttctgc ataacctgtt caaagaacgc atatcgtgcc gtccggtaac
    14641 tcgcctgcga accgccgttc gggaaagcga gccgtttgcc atgaaatggc acgtcgtact
    14701 tgtcggccaa acgtcgcaca aattcatact cttcatccga ctcgggacgc agtccatgat
    14761 ggacatgggc cacgcccact tccataccgt tccgaatgac ccgatccaac aagacgaccg
    14821 aatcgattcc accggacacg gcaaccaata ctctcgtcat ccgtccgcct ccttgatata
    14881 acaaaagaag ccatctcgag tgagatggct tcttttcgct taggtaagtg acccgtacgg
    14941 gattcgaacc cgtgttaccg ccgtgaaagg gcggtgtctt aaccgcttga ccaacgggcc
    15001 taaataaaat ggtagcggcg gagggagtcg aacccacgac ctcacgggta tgaaccgtac
    15061 gctctagcca gctgagctac accgccatgt tattgttgtg tcctaagcac attttctata
    15121 ataaccagta cccacgccag tgtcaattct tttttaaaag ttttttcaca aaaaaatcgt
    15181 gtatagtgtc gtcttatcca ctatacacga ttttcagttc gttgtgcatc acgcttctga
    15241 cgtcgtcagc cgatattttt tcttccaagc gatgcggaaa tatccccata gcaggaagaa
    15301 gcaagcggtt gagacgaacg ccaaatagat gattgcttgt tgcaggtagc tccagccgtc
    15361 cgctgacaag atttctttat agcccgatac ggtgtatgtc atcggcaacc aggcgttaaa
    15421 cggttggagg gcgctcggaa tcagttcgag cgggaacgtt ccagccgacg tcgtcaattg
    15481 aaggatcaat aagacgatgg ctacgaaacg gcccggattt ccgagcgtcg tgacgagtag
    15541 ctgcacgatt aagaggaacg tgatgctgac gagccaactg aatccgaaga actggagcgg
    15601 cgcctcgact tcaagtccga gcaacatgac catcgccaca tccaagacga gcgcttgaat
    15661 aaatccgata acgagcaaca cacctgattt tgagacgagc catgacaggc tgcgtttcgg
    15721 ttttccagcc ggatcgtaca gcggatagac gatcgagagc aagagcgccc cgacgaatag
    15781 tccgagtgac atgaagtacg gtgcaaaacc cgttccgtag ttcgggacct tgtgaatcga
    15841 ttcgttgacg accgtgaccg gtccggccat catgtcgacg ttatcgtctc ggatgtcgat
    15901 cgcggccgct tcggccccat cggcgagcgc gtcccgtaac ttgctgttac cagccgcaag
    15961 ttcggacact ccgtctgcga gctggtcgct acctgactgg aggtctttac cgccttctgc
    16021 caaacgtaca gccccgttcg cgagtgtatt cgtgcccgcg ccggcgctct tcgccccgtc
    16081 tgcgagtttc gaactcccct ctgacaaggc gcccgtcgcc tcggtcaact gcgtactgcc
    16141 ggacgcgagt tcggcggtcc cgtctttcaa cgctccgacg ccggcgttta agcgattgct
    16201 tgccgaagcc aactctttcg aactcacggc tgccgtttgc gccccttgtt ccacttgggt
    16261 cgacccatcc gccaacgcct gtgccccgct tgcgagttcg gcttgtccgt cacgtaacgt
    16321 caccagtccc gaagcgagtt cattggcacc agcctctgct tgcgtcaatc cgtcaccgag
    16381 cgcggcctgt ccttctttca cacgcgtcgc tcccgcggac agtgcatcga atccagcggc
    16441 tgtcgctgtt tgaccttccg ccaattgggc cacaatcgcc tgtagcatct ctggtgaagc
    16501 aggttgccct gcctcggcga gtgctgacag ctgggtcatc aactgatctt gactggccaa
    16561 cacttctgtc ttcatctgac cgattccggc cacgagttcc gtctctcctg ccatcaaggc
    16621 ggcattccct tctttcgccg ccgtcatcgc ggccgccaat tcatttgaac cggcactcaa
    16681 ttgctcactg ccgtccttcg aacgctgaat cccggccgcg agttgttgaa cgccttgatt
    16741 gagagaagcc gtcccgctgt gcaattcctc caacttcgag gcgaacgtgt ctgtcccttc
    16801 gacaagttgg ctcgttccgt cttgaagggc agacgccccg tcattcactt gacgtgcccc
    16861 gtctgataag gcggcgctac ctgcataaac ttgctggctt cccttcgcca attccgtcgt
    16921 ccctgtctcg agttgggcca caccttcatt caaccgactc gccccgtcag ccaattcttg
    16981 ttgttttgaa gcgagcaatg cggtcccgtc ggccaattgg gtcgccccct gttcggccgt
    17041 ctgcgatcca tctgctagtt ttcccgcccc agccgccgct tcatcgagtc cagcagcggc
    17101 atcttgaatc ccgtcacgca tcgcactgac gtactgtttc gcgacttcgg tcgacagttc
    17161 acctttcact tgctccatcg cggaaccgcc gatttgagcc gctaaaaagt tatacgattc
    17221 attggcaata tatttgagtt cgagcttctc aggttgttcg ctgagcgccg tcgtcgcttt
    17281 ttctgagaag tttgccggaa tctcaatcgc catgtaatag tcatgatcgt tcaaccctga
    17341 ctcggcttct tgtttcgtcg tctcgataaa ttcgaacgcc tcagacgtct ttaacttctc
    17401 aacgagttcg tccccgacgg caagttgctc cccgtcgaac gtcgctccct ggtcttcgtt
    17461 cacgatcgcc accggcaagt ctttcatctg tccatacgga tcccaaaacg cccataagaa
    17521 catcccggca tacatgagcg gcacgagtgc gaccgcgaga atcgggaccc agacccgagg
    17581 attcttcccg atgcttctcc attccgccaa ccacagtttc catccattca ttttcattct
    17641 cacctttcac ttataaaaca taactatttt ttcatgttcc ctattgtgct cgcttcctcg
    17701 aaaaaatgca acccttttta gttatttttc ataacaaaaa agaatcaaaa aaaaaccaca
    17761 gactataaaa gtctgtggtt cgtcgtcttc ttgaggaaga ccgtctatcg ttacgagtag
    17821 aagctgatgg tttacgaagg gttacccgcg cttggctcca cgtccaccgc gttttgagtc
    17881 ggtttgacgt tttaacgtcg tcaagcgctc gtcgctgtct ttcaagaact tgctcatcaa
    17941 cgtatcgaac gtttctggct cacggcgtac ttcacgacgt ccgccgccac caccacgtgg
    18001 accgccaccg cgtggaccgc cgccaccgcg tgggccacct tgtcctggac cacctgggcg
    18061 tgggccgcct tgacccgggc cgcctgggcg tgggccacga gagaaacgct cgccggctgg
    18121 acgctctgga cgttcactga cagggcgatc gacggctttt ttgatagaca acccgatttt
    18181 gccatctgtt tcgacgttca agattttgac cgtcacttct tgaccgaccg ttagcacttc
    18241 attgatgtct ttgacgtaag aatctgccac ttcactgatg tgcaccaaac ccgttttgcc
    18301 atttggaagt tctacgaacg ctccgaaatg cgtaatccct gtaaccttac cttgtacctt
    18361 gcttcctact tcaattgaca taaaataatg tactcctttt tttgattgat tccctacaat
    18421 tatacgagtc gattcgtcaa cggtcaacga acccacttat tcctctggtg agaagtaaaa
    18481 aataatctcg ccatctttcg agaacaacag ctcgttgcgc gctagattgg cgatgtattc
    18541 ttcgtcttgt aaacgctcga cctgctcttt cagttctgat tgttcgtcct tcgtttcccg
    18601 aagttcgact tgcgcttcat tttgtttccg ttcttgctcg gacacatatc cgactttcga
    18661 gaagtaactc tgaccgatga agacaaccat taacaaaaag agaagtgagg ccgcagccag
    18721 gcggcgtcga agatggatac gtcgccggtt ctgttctttt tccagctgtt ctctccgttc
    18781 atcaagagcc cgaatccgct gtttgcgttc catcgggtta cgtccattca tcgaatcacc
    18841 ttcctcctgt cctgttacgt tcagtatacc ttttttttac gcttccgtac cactgttcac
    18901 cttttcttct ttgagcaagc ggtacatttc tttcgcatcc tctttgcggg catgctcggc
    18961 aatcgagtca atgacgaccg tgacgagctt gttcccgaat cgaatttgta actcgtcacc
    19021 gactttgacg tcggtgctcg ctttcgctac ttgtccgttc aattgaatcc ggccttggtc
    19081 ggcgacttct ttcgccaacg tacgccgctt aatcaagcgg gatactttca aaaacttgtc
    19141 tagtctcata atcccttctc cttcgcttca tcccagagcc gatccatctc ttcgagcgtc
    19201 atctcttcga gggagccgtt cgcttcaatg tattcgaatc gtctcttaaa tttttgattg
    19261 gttcgttcga gcgcctgctc ggcgttcaac ttgaaatagc gcgccacgtt gacgattgag
    19321 aagaggacat ccccaagttc tcgttcatct tcaggctgac ttctccactc gtggagttct
    19381 tcttccaatt tctcgaacgc accttgaaca tcgtcccatt cgaaaccgac ttgtgcagct
    19441 tttttctgca attgctcggc ccgcatcaaa ccaggttgcg tcatgagaac tccatctagc
    19501 tgcgattttc tcttttcccc tttttccact tgtttaatcg cattccaatt cgtcaccact
    19561 tcatcggcat catcgaccgt cacatcccca aacacatgag gatgacggcg gaccatcttc
    19621 tcactgacgg tgccaatgac gtctcgaata tcaaaatagc cttcgtccgc tccgatttgg
    19681 gcgtggagca tgacttgaag caacacatca ccgagctctt cgacaatcgc atcatcgtct
    19741 tccgtatcga ttgcttcaat caattcgtac gcttcttcga gcaaatattt acggagcgac
    19801 tcatgcgtct gtttccggtc ccacgggcag ccgtccggac cgcggagcgt cgcaatgatg
    19861 tgcttcagcg tcgaaaattc gcgcgccaaa tgcgtctcgt ccgtcaacgg cggcacatag
    19921 agcgtcgtca agttgtcgac ttctgccacg cggtccatct catagagcgg gatttcactg
    19981 acccgctcat gttttgtccc agcggctgtc acgagtttga cgatatgctc atccggatat
    20041 cgttccatta attggacttt cacgtctccg gccacgaatc cgtcatacac ttgaccaatc
    20101 aatacgtgtt gggtcacttg aatccgttcg acatcgagcg ccgtcgcatc gagtaattgg
    20161 aagccgttga ttggatcgat gcggagggct tggaacatag cgtccaaaaa gctctgaccg
    20221 ccgaggaacg tgacgtccgc accttgttcg acgagcagtt cgaccgtccg ctccgccacg
    20281 aacggatgtc ccggtacggc ataggtgatg gctagctctt cactcttttc aagcaacgtc
    20341 tcaacgattt gtcggtagac gtcctcgaac gtgtcactcg cttcgtaaat cgcatcaaac
    20401 gattcgaacg tcacgccttc cgcctcaagt tcgctgacga cagggtgttc tttcgtgcgc
    20461 aaccaaacga gcggttgctg cttcaaatga cgatagacac cgagcggtag ttgatcaagt
    20521 tcgccagacc cgaggccgac gaccgtaatt ccgtaactca tatcagttct cctttttttc
    20581 tagcagattg atgagacgac ctccgaacgg aatcatttcc cattcttcta tcgtcaaaat
    20641 ttgttctttc cataaccgcc agacataaat gccggcaccg agcacgagca tgaagacgag
    20701 ccagatgagg gcatcgagac gatgcgtcag gccatccagc gccatgacgt tcaagccgag
    20761 caagatgacg cccatcggcg ccaccgtttt gacgagacgt ccataatgtc gaaaccggag
    20821 catgccgagc gggatgattt gatcgagccg attgaaattg aacgcggcca tcgctaaaaa
    20881 ggcaatcgag gtcccgaggg cagccccggc gatgccatag gaagggacga gccacaagtt
    20941 gctgccgagc ttcacgcaga tggcgagaat cataccgaca gcagctgtgc gttcccgatc
    21001 aatcgcctgt agacatgtca tgctcgccac ggcaagcgac gcggcgaacg tactcgtcga
    21061 gagcaagacg agcgctgtcg tcccggccgc gttctcaaat agcgcgacat tcaacgggaa
    21121 catgacaccc atcaagccga ttgtggccgc agcggcgacc gttgtcgtca cgcgaatcat
    21181 cgaactgagt ccggaagagg tcgcttcgat acgaccggca cgataatgcc gcaccaagtt
    21241 cgggacgttt gccattccga gcgccgtcgt gaaaagaatc gcgaattgaa cgagcggata
    21301 gcctcggtca aatacccctt tgccgacttt cgccgcataa tccccgccca tcagattgac
    21361 aatcgtgaac gagtcgacga gttgcatcca taaaatcccg agcgaggcga aaccgacggc
    21421 aaaccccgtc gtcagtaaga ttcgaaggac agaccgcaac gtcgtgggtt gtaccggtac
    21481 gagccgtaac tgcttcgccc ataatgacaa gatgatgatg gcgatgacac ctccgacgag
    21541 cgtcgcccca tacgcgtatc gactgagtgt ataggcatct tgaccgaagc gaacgccaat
    21601 caacaaggcg acgagtaaga ccgtgacgcg aacgaggttc tcgagcactt gagaaatcgc
    21661 actcggccgc aagtcatcga cggcctgaaa cgaaccgcgg agcaccgcca aagccggcat
    21721 gagtaaataa ctcaggctga tgatccgcag cgtcggtgcg agttccatgt ccccgaggag
    21781 acgggcgatg accggtgcta gcatccacat cgtgacgaca aggatgacgg ctagaccgag
    21841 caaggcataa aaactgcccc ataacacttc gagctttcgt ctcggtccat gggcgccgac
    21901 accgattttg gcaatcacga ccggcatcgc atacatgccg agcgaagcga cgatcgcggc
    21961 aaacggatac accgtctgat aggcatatag cccgaagtct ccggcgatat tttggtaagg
    22021 cactcggtaa gcgaaactga tgaactttga aagatagccc gcgagcgcaa ataagacgac
    22081 gccggtcgca aatttacttg gcgaccgcat gcgacaacct cttcacgagc tcctcaagca
    22141 ccgtatcggc atcgttcaac agttcgacga ccggcatgcg gccactgagc gacaatttga
    22201 gggcgccgtt gtcttgtccg acaccgagtt tccgaccgag cggcatcgtc cattccatga
    22261 atgacggtac gtcgagcgcc gtcgtcgatt cgagcgacaa taccatctcg atgcggcccg
    22321 gagactgttt gatgcgcgcc actttcgcca tctcgccata gatgcgcaga cgcgtcagtt
    22381 ggatgaggag cgcgaccggt tccgggaatt cgccgaaccg ttcaatcaac tcgtcctgga
    22441 gggcgaacaa cgcttctggt gtatcgacat acttgaagcg tttgtacatc tcgattttca
    22501 attcgctgtc cgataaataa tcgtccggaa tgtacgcatc cgcttggaac gcgatttccg
    22561 gtttgaagac gacttgtttc gcctgaccgc gcatccggtc tttccgttct tcgatggctt
    22621 cagacaacat ttgcgagtat aaatcgaacc cgaccgaatc aatgaacccg gactgttggg
    22681 ccccgagcag atttccggcg ccgcgaatcg ataagtcgcg catcgcaatc ttgaacccgc
    22741 tcccgagctc cgtgaactct ttaatggcct gtagccggct ctccgcgacc tcggtcaaac
    22801 gcttgtcttt ccgatacgtg aagtaggcgt aggcgatccg gttggaacga ccgacacgtc
    22861 cgcgcaactg atacagctgt gacagcccca tcttgtccgc atcgtgaacg atgagtgtgt
    22921 tcacgttcgg gatatcgatg ccggtctcga tgatcgtcgt cgagacgagc acatccgctt
    22981 ccccttctag gaaactgatg agctggctct cgagttctgt ctcggtcatc cgaccgtgtg
    23041 ccgtcgcaat gcgtgcctcc ggtaacaaag cgcgaatctc ttctgccttc cgctcgatgc
    23101 cttcgacgcg gttgtagagg aagaatgcct gtccgcctcg cgcgagttcg cgctcaagtg
    23161 cttcccgcaa gacgatacca tcgtattcca tgacatacgt ctgcaccggg tagcggttct
    23221 ccggcggtgt ctcgagtacc gacaagtccc ggatgccgat catcgacatg tggagtgtcc
    23281 gcggaatcgg tgtcgccgtc agcgtcaaga cgtcgatatt cgtcttcaac tgcttgagcc
    23341 gttccttgtg cttgaccccg aaccgctgct cttcatcaat gatgacgaga ccgaggtcgg
    23401 cgaacgtcac atctttcgac aagacgcggt gcgtcccgac gacgacgtca atcgtccctt
    23461 ctttcaagcc ttttttcgtc gccgccatct cgcttttcga gcggaagcgg ctcatgacag
    23521 agacgttgat tggaaattca ctgaaccgtt cgagcatcgt ctcgtaatgt tgttgcgcca
    23581 gcacggtcgt cggcacgagg aacgcgactt gcttcccggc gagcacggct ttgaacgcgg
    23641 ctcgaatcgc cacttccgtc ttgccgtaac cgacatcgcc gcaaaggaga cggtccattg
    23701 gccgcgaccg ttccatgtcc gctttgattt cggcgatgga gcggacttgg tcttctgtct
    23761 ctgcgtacgg gaacgagctt tcgaactggc tcatctcttc gtcatcacct gggaacgcat
    23821 agccgacgga cgcttcacgc gccgcgtaca gcttgatcag ttcatcggcg atgtcttcca
    23881 ccgatttggc gactttcgat ttgaccttct tccactcggt tccgccgagt ttgtaaatct
    23941 tcggctcttt accttcggcc ccgacatact tttgaacgag atcgatttga tcgacgggga
    24001 cgtacagcgc atcgtcgccg gcatagacga gatgtaagta gtcttgatga atgccgccga
    24061 cttcaatcgt cttgatgccc aggtacttcc cgattccgtg atggatgtgg acgacgtggt
    24121 cgttcggctt caattcttgg taacttttaa tccgttcggc gttcgtcaaa ttcttcgtct
    24181 gacgtttccg cttcgtgacg cgcttgaaca gttcttcttc ggaaacgacg acgagacggc
    24241 tcgtcgagag ttcaaagccg ccttcgattt gtccgatcat gacatggacg tgacgcggca
    24301 acagctcacc gtccacattt gtgaacgtgg atgagattcc ataatcgtca agcaactcca
    24361 ctactttatc ggcccgtgtt tgatcgcctg ccaagaagac gatgcgatgg tcaccttgtt
    24421 gccaccgttc gacttcttgt ttcaataagt gcatctggcc atgaaacgcc gggagcgggc
    24481 gacagctgag gtggaccgtg ttcgtctccg gaattccgga ccgtcgtgac ggcaacaagg
    24541 agaacgcgac ttgcttcaac gtacggaata ctttatgcat cgggacggcg agcgtgtagt
    24601 tgctgaccga ctcccctcgt tcgatgagcg acgagaacca ttccgcttct tcgcggtctt
    24661 gcacgtcggc agcatcttca atccgggcca cttcatctaa catcaacacc gcttccgccc
    24721 caacataatc gaggagcgtc gagctataca ggagcggtgt gtactttcca actttttcag
    24781 gaacctcgcc tcgaccgaac tgttcgatgt cccgggcgat tccgtcctca agcgcttgcc
    24841 gaatcgtctc ggtctcaatg agcgaaagcg tccgctcata ttgacgttcg agtgcttgtc
    24901 cggcctgctg caactggtcg cgtgaggcga tgaactcagt ggcgggtgga atgaccgctt
    24961 cgccgacgac acctagcgaa cgctgcgtct cagcatcaaa cgtaaagatg gaatcgactt
    25021 cggtgtcgaa caaatcgatg cgatacgggc gcgctgccgt gagcggatag acgtctaaaa
    25081 tactaccgcg gacggagaat tcacccggtg cggtcacggt ggccgtccgt tcataaccga
    25141 gcgtgatgag cgtctcggcg aacggcttta aatcgagctc ttgtccaggt ttgatgtgat
    25201 gatgactcgt ttgccagtct gacgggttcg ggatataacg gcgcaagcca ccgagcggca
    25261 cgacaaggac gcctcccgtt tcgtcaagga gacgtgtccg agcctcaatc cgagcggcaa
    25321 gcaattctgg gctcgatgtg agggatagtt cgccagcgag cgtctcatca atcggataaa
    25381 gcaacgtttt gctcggaccg atgagcgact cgagttgatc gtacattttt tgtgcttgat
    25441 acatgttatg cgtgacgacg acgagacgtc ttggcgaatt tttcgccaaa cccgccaata
    25501 caagcgcctt ggcacttgtc gtcaatccgg tgacgagttg tcgatcgact tttggcaacc
    25561 gctcccgaat cacgttcgtc tcaggtaacg tcaccatgaa tttctctaga gcattcattt
    25621 gttttcctcc acctcatacg acaaaaaagg gtacgttgac cctttagtta tatcgattca
    25681 tgagcgcaat ccattcagta tccacaaaat cggttgcggc ggacacagct tgatcgagcg
    25741 tatcatttaa ttctggcatg tcttctttac ggtagttcat aagcacccaa tcgaccactt
    25801 taatcggatg cggcggacgg ccaatcccca gtttcagacg tttaaagtct tgtgtgccta
    25861 aatgctgaat caacgacttg atgccgttat gtccgccggc actgcctttc ggacggaacc
    25921 gcagctttcc tggcaccatg tccaagtcat cataaatgac gagcaagtcg tcaatctcaa
    25981 tcttataata atctaaaatc ggacggaccg actcgcctga taaattcata tacgtgagcg
    26041 gtttgacgag gacgacacgt tctccattga ttcttcccgt tccaatcaat gctttaaact
    26101 tggcttcatc gagtttgatc ccatgcttgt cggcaaggcg atcaatcgcc aaaaatccga
    26161 cgttgtgacg ggtcatctca tactttttgc ctggattccc gaggccgacg atacatttca
    26221 tcttattcct cctgaacaaa aaagcccaaa ggcgaacgcc ttcgggcctc gtttttttaa
    26281 tcgaacagtg tgctcaccga tttgtgctcg tggacacgca tgatcgcttc tccaagcaaa
    26341 cgggcaaccg acatctgctt gattttgctt gaacattcgc gaccttctaa atcgatcgtg
    26401 ttcaaaacaa caagttcctt gattgacgag ttgtcgatcc gttccattgc cggtccagat
    26461 aacactgggt gtgtacacga ggcgtacact tcttttgcac cagcttggac gatggcatcg
    26521 gccgcgagcg tgattgttcc agctgtatcg atgatgtcat cgatcaagat ggccgtcttg
    26581 ccttcaacgc tgccaacgat gttcatgact tcagccacgt tcgcttcagg acgacgcttg
    26641 tcgatgatgg cgattggagc cttcaagcgt tcggcaagct tacgggcacg cgtgacgcca
    26701 ccgtggtccg gtgaaacgac gacaatgtct ttcgctttaa attcatctgt ctcaaaatac
    26761 gtcgagatga gtggaacacc taataattgg tctactggga tattgaagaa accttggatt
    26821 tgagcagcat gcaagtccat cgtgattaaa cgcgtggcac ctgcaaccgt caataaatca
    26881 gcgacaagtt tcgctgtgat cggctcacgt gagcgcgcct tgcggtcttg gcgagcgtaa
    26941 ccgtagtatg gcatgaccac gttaatcgtc cgaaccgatg ctcgtttcaa cgcatcgatc
    27001 atgacgagta actccatgag cgtttcgttc accggtgagc tcgtcgattg aatgatgtac
    27061 acatcatcgc ctcgcacgct ctcctcgatg ttgatgtaaa gttctccgtc gctaaaccgc
    27121 ttcacttggc aatcgctgag cgggatgcca atttccttgg caatctcttc ggcgagtggg
    27181 cggtttgagt ttaagctaaa taggcgaatt tcacgttcat atacagtaga catgtttagg
    27241 attctcctcc atcgttttcc ataataatag gcagcaactt atcgtttcgt gtaaccttct
    27301 ttattcgttt ggcgttcgcg tgcaatcgca agcgcctctt caggaacgtc atccgtgatc
    27361 gtcgaaccgg ctgctacgat tgagcctttt ccgactttca ccggagcgat caagttcaca
    27421 ttgcagccga cgaatgcatc ggcttcgacg accgtttcga acttgttctt cccgtcatag
    27481 ttgaccgtga tcgagccaca gccgaggttg acgcgttccc cgatcgaagc atctccgata
    27541 tagctgagat gtgatgcttt cgcaccgtct ccgaacgttg attttttgat ttccacgaag
    27601 ttaccgacgc gcgtattcgc gccgaggact gcttgttgac gaaggtgggc gaacggcccg
    27661 acctgtgctt cagttccgac acggctgtca cttacgaccg attgacgaac cgtcgcaccg
    27721 tcttcgatga cgctattgcg gatatctgaa tttggaccaa tcacgcactc tgaaccgata
    27781 atcgttttcc cgagaatgac cgtccctgga tagatgatcg tatccgaacc gatgacggca
    27841 tctggtgaga tgtatgtcga agctgcatcc atgaatgtga caccttcacg catgaggcgt
    27901 tcgttcgtcc gcttgcgcat gaccgcttca gcttgtgaga gagcgacacg atcgttgacg
    27961 ccgatcgttt catcgaatgt cggcgccgtg tgtgctgcca cgacttcgcc tgcttctttc
    28021 gcaatcgaga tgacgtccgg caagtagtac tcgccttgag cgttgttgtt cccgacttgc
    28081 ttcaatgcat caaacaagag ctcgttatcg aacacgtacg ttccggtgtt gatttcacgg
    28141 atctctagtt cagtgtcaga ggcatcttta tgctcgacga cttttgtgac atttccgtct
    28201 tcaccgcgga tgacgcggcc atatccagtc gcatcatcag caatcgcagt caacacggtc
    28261 acttttgcct gttgcgcctc gtgatgggcc aacaacgcct cgagcgtttc cgctgtcaat
    28321 aacggtgtat cgccgcaaac gacgagcgtc gcgccaggtt tgcctgcgag ttcagcttct
    28381 gccatctgta ccgcatggcc cgtaccgagc tgttgttctt ggaccgcata ctccacgcgt
    28441 gagcccaacg tctcttgtac cgcttcagcc ccatggccga cgatgacgat ttgacgactg
    28501 accccgattt tgtcgagttg atcgacgacg tgttcgacca tcggttttcc aaggaccgga
    28561 tgaagtactt tataaagctt cgacttcatg cgcgtccctt tacctgctgc caaaatgact
    28621 gcaaaacgat ccattcttga ttcgctccta tctcatatcg actgtaatgt actcaaatgt
    28681 tcggtttttt atacattcaa accttattta caccgtatct actatatcga aaccatgacg
    28741 cggtttcaac cgttgtacct attcgtaacc aatgaaacgt aaaaaggcag cggaaggatc
    28801 cccatccgct gtcaaatatt actcgttcat ggcattgtat cgggcttgcg tctcggcgat
    28861 ggcgacgtcc tcttgaccgt acgcctctaa aacggcagcc tcgactttct gacgcatatc
    28921 tccattaatc gggtgagcaa tgtcacggaa aatcccttct ggcgtccgct tgctcggcat
    28981 cgctacgaac agaccggtac tcccttcaat gattcgaagg tcgtgtacca caaattcgtg
    29041 gtcgagtgta atggaggcca gtgccttcat tctaccttcc gtcgcgactt tgcgaatttt
    29101 tacgtctgtg atctgcatgt ttcgcatccc cttttcatcg ttgtctggac cgtggtgtac
    29161 tttctaaaag gctgagatga ttccaagcga accgattgac ttcgtacgat tcttataccc
    29221 tttcatcata aaacgaaatc aaatttttgc caatcacttt aagaattgtt cgacgtttcc
    29281 acgcgaaatc gtaacgagac cttcatccga gtcgacgttc gtcaatttca ttaaactgac
    29341 gtattcgctc accattttct tctcggcgcc ttctgcttcc ataagtacgc cgacaccggc
    29401 aaggttcgct tcgaactcgt tcaagagact catcattccg cgaatcgttc cgccagcttt
    29461 catgaaatcg tcaatcaaca gcacgttcgc gccacgtggc aaactgcgac gcgcgagcgc
    29521 catcgtgcga atcgccttcg acgaaccgga gacgtagttg atactcacgg tcgaaccttc
    29581 ggtgacacga ctatcggacc gaacgatgac aaacggtacc ccgagttgct cggctacagc
    29641 gtaagcgagc ggaatccctt tcgtcgcaat cgtcatgacg acatcgactt tccgatcagc
    29701 gaacaccgag gcgaagactt ggcccatcgg cttcacttga cgcgggttac cgaggacgtc
    29761 tgtcaaatag agatagcctc ctgggagcaa ccgttctggc ttcgacaact gttcacatag
    29821 cccgtcgatc atcgagagcg acttgtcttt gctccaccct gggatgaaca tgacgccacc
    29881 ggccgctcct ggcaccgtga ccagtttacc cgtgccatcg tgggccaaca tttcactgac
    29941 aatgaccaaa tcttcactga tggatgactt ggctgcttta taacggctcg aaaacatcga
    30001 taacgagacg agctggtgcg gatggtccag caaataacgg gtcatatcaa cgagacgacc
    30061 acttctacga attttcatac ggattcccct tcacttcttc aataatagac gaatgttcta
    30121 aacagaatat atcattctca ttcgtctttg ttcaatgttt tttgccgaga atccgaacga
    30181 cgaacacttc aggacaaaat cctttcagcc cgttatagac acgatgtgct ttttgttcat
    30241 gctcaattag tgcgaatacg gtcggaccac ttccactcat gagcacccca tccgctccgc
    30301 agtggagcat cgtttctttg atttggcgaa cttccggatg aagttcgagc gtgaccgcct
    30361 cgagggcatt gcctaagttt gaacagatgc cgtcaaaatc acgatcacga atcgccgtga
    30421 ccatagcctc ggtgtttgga tgcacaatct tctccatctc taccgcgcga tagacgtcgg
    30481 ccgtcgatac cccgattttc ggtttcgcca agacgacgta acacggtggc ggtgacggga
    30541 ttgtctctaa ctgttcaccg cgtccgcgcg cgatggctgt tccccccatg acacaaaacg
    30601 atacgtccga tccgacggcg gccccaagtt cggccaactc ttctaacgac aggccgagat
    30661 cgaacaggtc gttcatacct cgaagcgtcg cggcagcgtc actcgatccg ccagcaagcc
    30721 ctgccgcaac cggaatctgc ttatccaata cgatttcgac accttgcttg atgccaaatc
    30781 gcttccgcaa caactcggct gcacgatacg ccaagttccg gtggtcattc ggcacatagg
    30841 catgttcaga ttgaatccga atctcgtctg tatcaaggac ggtcaattcc agtcgatccg
    30901 ataaatccac tgtcgtcatc accatttcta cttcatgata gccatctgcc cgcttcccaa
    30961 ggacgtcaag cgtcaaattg atttttgccg gcgctttcac actgatcgtg cgcatatcgt
    31021 tcacccttcc catgtatctc ctgttcgcca ttgtaccgta aacgagcgca caaaaaaaga
    31081 agcagctgcc aatgcatccg cctctcattt atcgttcaat tgctgaattc aattttaact
    31141 gtatccgtta ggacatcagc gtagctatat gagacacgtt ccacgttatg atggtcttca
    31201 tccaatttga cgacgaacac cgcgggatac gtctcaacga gcgttccaaa ccgagtaacg
    31261 actttcttac gaccgccgtt tgctttcaac gtcaatcgtt ctccaacatg cgattcgagt
    31321 ttctgtctga tttcttgcaa cgtctttggc atacgcttca cctcactgtt acaagtataa
    31381 cacattcaga aatgaaaata aagattaata ttatatcgat tcgctatccg gtcgtcaact
    31441 gtttttaagt ggtaaaattg tgtccgctaa ccgggcaaac tcttcaagcg aaagcgtttc
    31501 gcctcgccgt tttggatcga tttcagcctc acctaagaga cgttcgattt ccattttttt
    31561 atctttgccc aggtgattcg tcaagttatt caaaatcgtt ttccgacgtt gcgcgaaact
    31621 ggcacgggca atctcaaaga agaaggcttc atccttcacg tcgaccgccg gtttggggcg
    31681 catcttcaac gtgatgaccg ctgaatcgac gttcggcgcc ggcatgaaca cacttttcgg
    31741 gacgataaag ctcacgttcg cctctgcgta atactgaatt gcaatcgaaa gagagccgta
    31801 tgctttcgtc ccaggcttcg ctccgatccg ctcggcaact tctttttgaa tcatcatgac
    31861 gagtgagcgg aacttgattt ggctttccag taaacgcatg atgattggcg tcgtcacgta
    31921 atacggcaag ttcgccacga ccgagatgtc ttcgatacct tgactgaaaa actcacgctc
    31981 gacgatggct tgaatatcga gctcgagcgc atcgccgtgg atgacatgca cgtgtggata
    32041 aggagacatc gtgtcttcca aaatcggaag cagacgttgg tcgatttcga gggcgacgac
    32101 ctttttagcc cgcttggcag actgttccgt caatgacccg ataccgggac cgatttcgag
    32161 caccccgctc gcctctccta gctccgcggc gtccacgatt ttattcaaaa tatttaaatc
    32221 gattaaaaag ttctgcccaa gcgacttttt aaacgagaag ccgtgacgtt ctagaattga
    32281 tttcgtgcgt tgaattgtgg cgatgtcttt caatgatttt cctcctctaa ctgagccagt
    32341 gctcgttccc attcttcaat cgtgacccgt aacgcttcca cacgtttcac aaactgtttc
    32401 gcgttcggtt caccaatgcg aagtaacacc ccgagtcgtt tgcgccgccg cgccgcgtct
    32461 ggtccgccaa tcaaatcggc ctcgagcacc atctgacggg tgacgagcgg catgtccgtc
    32521 tcaacccgct gttcatacaa cgcttcgagc acacggcgaa ttgtcgctgg agaagcatgc
    32581 tcgaccccga ttttaccgcg cttgtctttc gcttcggctc gagggagata ggcatgcttg
    32641 caccctttga cttgctcctc gacgatggca cggatgcgat cacccggata atccgggtcc
    32701 gtcaaaatta ttacgcctcg tttctcctgg gcacgtttga ttcgctcgat ggtttgcttc
    32761 gaaacggccg atccgttcgt ttcaatcgta tcgacgtcat atacttcctg tagccgcgtc
    32821 gtgtcgtctc gaccttcgac gacgatcact tcttgtatct tttcacgcat catcggttcc
    32881 ttctttctct tcttgcttcg ggatgaccca aatcgtgagt ggctgacgcc caaacgtcac
    32941 cgcctcttct tttgagtcca tcatcacatc gattttattg cctttgatgg cactgcctgt
    33001 gtctaaggca atcgccatgc caaacccttc gacgtaaacg cgtgtgccga gtgggatgat
    33061 ggctggatcg accgcgatga ttcgcatgcc ttcatacaga atcgtgtccg tcacatcata
    33121 accgctgcgc gtcagtaccc tgccgtcaaa cgtgattgta tcttctgcat tgttcgtata
    33181 cgccgtcgcc tcgacgagaa gctgtttcgc agaggtgaaa tctaagacat cctcggctcg
    33241 aggcgtctct tcgattttaa tctctgcttc ctctcgaaac gggctcgacg gttcggtcgt
    33301 tgccgtctcc tcttgttctt gctcggtctc ttggttcgtt tctggttcaa ctacgacctt
    33361 cgttccaagt tttatgattt gagggcgtac ggttcgcagc gtttccacgc tcgtttcggt
    33421 ccgatttgta attgtaccat tttccactgt cagtgcatac cgcgtccgtt cgagtccagg
    33481 gacaccgact tgaacaacct cggtttctcc gagcgcaagc gtgtcgtcct cttctctgac
    33541 gatttcaaat gggatgagtc gattttcata ctgcacgacg tctcgactca cattgaccgt
    33601 gattgtcatc ccgtctcgca ctggtgtcgc cagagccggt tcgacagtat ccttgtcaga
    33661 aaccgtcaca ttcgcctcct gtagcgcctg ctcgacagtt tgagccatcg tatgaaccgt
    33721 cttcgcctca tcgccgacaa tgacatcgag tgcgacgaca ggctgatacc ggatggtcat
    33781 acccgatgta ataggggtac ggacgcccgg gtacacatcg tccccgtcac ggacactcac
    33841 tccataacga agcaacacgt cttcgacagt ccgttcacgc gtctcaatcg tttcgatttg
    33901 tccgtaacca atttgtagcg agacggtacg ggcccgctca atctgaataa ctcggtcgag
    33961 cgggatatcc gcactcaaag ccggcgtcac gacgtctgac tcgtcaacga caatccccgt
    34021 ctcttcaagc acatctaaca ccgattcgcc ccgactctca tgcaccatcg tcactccgtc
    34081 atcgatgatg gtgataggtt ctggttgcat cgctatatag gcgaacacag cggtggccac
    34141 gacgccgacg cttaacacga tccgtctgaa catcatggga gacggaacag gcgcttcgca
    34201 ttagcggtcg tcgcctcagc aagtgcgtcg taagacatgt cacgtagcga tgcaatctct
    34261 tcggcgacat acgtgacgta agccggttcg ttccgcttgc cacggaacgg cgtcggcgtt
    34321 aaatacggac agtctgtctc tacgaggagt cgatcgagcg ggacttgttg tgccaccgct
    34381 ttcggtactt tcgcattctt gaacgtcacc ggtcccccaa gagaaatata gaagttcaaa
    34441 cgcagacagc gctccaacag ttcgacggac atgctgtaac tatggaacac acccccgacc
    34501 tcttcggcgt gttcttcctc taaaatatcg agcacgtcgg cggtcgcttc ccgattgtga
    34561 atcacgatcg gcatattcgt ccgtttcgcg atggcgattt gttgccggaa cacgcgctgt
    34621 tggacatctt taggtgattt gtcccaatga tagtcgagcc cgatctcccc gagcgccatc
    34681 actttcggat gatccatcaa tgtctcgatt cttgccaaat cggcctccgt gcaatcgacg
    34741 gcgtcgaccg ggtgccagcc gacgatcgcg taaatgtctt catacgtttc cgcgagctcg
    34801 atggcacgcg tgatggtcgg attgtcgaac ccgacgacga gcatcgggga aacgcccgca
    34861 gcacgagccc gttcaatcgt cgcttcgacg tcttcattga actgttcggc attgatatgt
    34921 gtgtgtgtat caatcaacat gatggttcct ccttgtatag acaaagaggg agaccgaagt
    34981 ctcccccaaa cgattatttg acgatggccc cgttcggcat attctcagat acggtcgcaa
    35041 gttcaagctt gccgtcttta tcagccgcta aaatcatccc ttgtgacaat tcgccacgca
    35101 gtttgaccgg cttcaagttg gcgacaacga tgactttctt gccaaccaag tcttccggcg
    35161 tataccattc cgcgataccc gagacgattt gacgcgtctc cccgccaaga tcgacttgaa
    35221 gtttcaacaa cttcttcgcc ttcttgattt tatcggcttc gacgatttgg ccgacgcgga
    35281 actcgacttg gtcaaagacg tcaatcgtga tttccggacg cacgtcctca tcttcgacgt
    35341 cgcccgcttc cgcttcggct tcttcgacac gagcttgcga cgcttgacgc atcatttctt
    35401 gaatcgcatc gacttcttct ttgacgtcac gacgcgggaa aatcggtgtc ccgtctgtga
    35461 cgacggctcc atcgaaggct gcgaacgtat cgagcgcttc ccatgacata tcttttcctt
    35521 cgagaccgag ctgacggaac atctctttcg gcgcccgtgt catgaacggc tgaatcatca
    35581 ccgcgacgtg acggaggacg ccggcgaggt gagtcatcac cgacgccagt tcgtcatgct
    35641 tcgtttcgtc cttcgcgaga acccacggtt gcgtctcatc aatgtatttg ttggcacggc
    35701 tgacgagttg ccaaatgctt gtgagcgcta ccgaaaactc catgtgttcc atagccgctt
    35761 ccgtcttcgc tttcgtctcg ttgacgactt gaagcaatga ggcatcgaat tccgttacat
    35821 tgcccgcata agcaggaatt tcaccatcaa aatacttctt aatcatggcc acggtccggt
    35881 tgagcaggtt cccgaggtcg ttcgcaagat caaagttcaa gcgatcaacg aatgcttccg
    35941 gtgtgaacgt gccgtctgcc ccgaatggaa cttcacgaag aagatagtag cggagcgagt
    36001 cgagtccgta tcggtcgatc agtggaatcg ggtcgaccac gttgcctttt gatttcgaca
    36061 ttttgccgtc tttcatgagc aaccaaccat gtgcgaaaac ttgtttcggt aacgggaggt
    36121 caagcgccat gagcaacgct ggccaaatga ttgtatggaa ccggacgatc tcttttccga
    36181 ccaaatggat gtcggctggc caataccggt tgaacaactc gtcgttgtcc gacccatagc
    36241 cgagggcaga gatatagttc gtaagggcat cgacccatac gtatacgaca tgcttcgggt
    36301 tcgatgggac ttgtacaccc cagtcaaacg tcgtccgtga gacagccaag tcttgaagac
    36361 ccggcttcaa gaagttgttg atcatctccg ttttgcgcga ttctggcaag atgaagtcag
    36421 ggtgcgactc gaagtactcg atcaaacgat ccgcatactt gctgagacgg aagaagtaac
    36481 actcttcgcg tacgagttcg actgggtggc cgctgtccgg gctcttcccg tcgatgagct
    36541 gagactccgt ataatacgtc tcatcaggaa tcgagtacca accttcatac tctccgagat
    36601 aaatatcatc atttttaaga agcgtctcga acacatgctc gacgacagct ttgtggcgtg
    36661 cgtctgttgt acggatgtag tcatcatatg agatttcgag acggtcccat aacactttga
    36721 tgtctttgac aacttcatcc acgaacgctt gcggtgtcac accggcttct ttcgcttttt
    36781 cttgaatttt ttgaccgtgt tcatccgtcc cagtcaaata acgaacgtca aaacctttca
    36841 aacgcttata gcgcgcgatc gcatcgccgg ccaccgtcgt ataagcgtga ccgatgtgta
    36901 gtttggcact cggatagtaa atcggagtcg taatataaaa agtaggcttc gccattgtat
    36961 gttctccatc ctttcgacat ttgcaatttc cattatacac ggttcgacaa aagaatttcc
    37021 aaaccaattg tttggaattt ttttgttgtt atctcataaa atatgttcca aaaaaaccct
    37081 ttctttgttt caggtcctaa ctttcgggga aatttaggta tatatcgctc ccacatcgtc
    37141 atttttcgaa aatgtagatt tccaatagta agcagttgac tacaattgga aagtttagta
    37201 tgctttttgc tgtagtaaca ttgtcgaatt ttgacgactc atgtcaccaa gagatttcga
    37261 caccattgga ggaggaaaca caaaatgaaa tctacaggta tcgtacggaa agttgatgaa
    37321 ctcggtcgtg tcgtcattcc aatcgaattg cgccgcacac tcgggatcgc tgagaaagat
    37381 gcacttgaaa tctacgtcga caacgatcaa atcgtgttga aaaaatacaa accgaacatg
    37441 acttgccaag tgacgggcga agtatcggat gacaacttca agttggctga cggtaaattg
    37501 atcctttcac cagaaggcgc acaacgcgtt ctcgtcgagt tgaaaaacat gctcgaaaac
    37561 tactacagcg aagagtaagc aagggattcc ttgcttactc ttttttgtcg acttgatgat
    37621 acgcgtcata cacttcactc cgtgacagac cccgctcttt agcggcttgt ttaatggcag
    37681 cgtttggttt taagccgtcc tcaatgtaac ggtcgacgtg ctcgaggggc gatagcgcct
    37741 cccaccaatc gtgtgtcggt gccgcttccg tcgatccttc caccatgacg acgaattcgc
    37801 cgcgcacttc gccttcgcac cagaccagcg cttcttctac cgtccctcgt aaaaactctt
    37861 caaacgtttt cgtcaactct cgtccgagaa cgagtttccg attgccaaac acgtcttgaa
    37921 tcccggtcag catctctttt aaccgatgtg gcgcttcata aaaaataatg gtgcccggtt
    37981 catattgtaa ggatgacaac acatcgagcc gctctttctt tttacggggt aagaatccat
    38041 aatacaaaaa ccgctcggtc gcaagaccag aggcgacaag agccgtcaac gctgcgttcg
    38101 ctccagggag tacgacgacg gggagcctcg cttgaatggc caacctcacg aggtcactcc
    38161 cagggtccga aatacccggc atgccagcgt ctgagaccac ggcgaccgac ttgcccacct
    38221 ccatatcttc gattaagcgc gggccactca cgtgcttatt atgctcatga tagctgatca
    38281 gtttcgtctc aatgccgaaa tggcgacaga gtttcatcgt ttggcgcgtg tcttcagccg
    38341 caatcaaatc gacttctcct agaattcgaa ccgcccgata cgtcatgtct tctaaatttc
    38401 caatcggcgt cggcacaaca tagagcgtgg gcccatcatt ctgataactt ttctgtgagt
    38461 tcattactcg ttccctccat caattgctgt ttttgagccc gcgtgagttg tttgatggac
    38521 cattcgtact gcatggcttc gcgtttggtc gcaaacgacc tgacatatcg caacgtcacc
    38581 gggagacgag ctcgtgtata tttcgcacct ttgccgctgt tatgcacttc catccgctta
    38641 tccacatccg tcgtatatcc ggtatagtac gtgccatcgt tgcactcgag aatataggca
    38701 aagtacttac gcatcgagga ttgcccgcat gtcgctcgta tacgtgtcat cttcctcata
    38761 aacgataaac ggaggtaaga ttgtgagccc tgcttttcca tctttcgacc cctctattaa
    38821 caatgtgttc gcgtctcgac cttgcttcgg ataaacgagt tgcattcgct ttggttcaat
    38881 ccgatacgcc cgcatgagcg tcagaatgtc gagtaatcgt tccggacgat ggacgaaggc
    38941 tactttgcca cccggtttga cgagttgact ggctgaacga atacagtctt ctagtgtgca
    39001 aaggacttca tggcgtgcaa tcgtatgatg ttcattttga ttgcgtagcg atgtctcgtt
    39061 cgccaaaaaa taagggggat tgcatgtgac aacatcgtaa cgggcatgac ctaatagact
    39121 ggcagcagtt ttcacgtccc cttcaacgat gtggagcctc tcgtccaact cattgatggc
    39181 aatgctacga ttggccatgt cgacgaggcg aggctggatt tcaacacccg tgaccgtccc
    39241 tttcgttcga tatgataaaa agagcggaat cgcccccgtg ccggcgcaca aatcgacgag
    39301 cttccctttt tgaatcggca cccatacaaa ttcggcgagt aatacggcat ccaatgaaaa
    39361 tgaaaaaacg tcatcacttt gaatgatctt gccgggacgc cctaacaaat catcaagacg
    39421 ttcaccttgt ttaacagtca cgccatttcc ctcctacata acgtacaaag gcgacggacg
    39481 ggaatacccc cgtctatcgc cccttattaa tgtttattta gcatcgacat gcagaagaga
    39541 cagtctccgt cttttctaac ttgtccataa tgcaaattac aaatgtgaaa tccttcttgg
    39601 tatagcgccg ccagattgtt ctgtcctttt ccggacaacg caatttgggg atccccatca
    39661 ggcgtctcga cttctgcaag ttgctccact ttttcacgca aatgatggtt ttcgagatac
    39721 atgtgttggt tttcttcgag caaataggcg agttgctctt tgagcacccc taaatgctcc
    39781 gtcaacaatt gcatttgttg ctcgatcgca tcgacccgca tcatgacttc ctttttatcc
    39841 attctttcca ctgctcagca ccccatcact gtttcgacgg ttttcgtttg actgcaccga
    39901 cctcgacgag ctcgtcgatt gtatacgtca caacacgggt ccgatcattc aactcgactt
    39961 gaatcaattg atccaagata ttgagaccga tgacacgtcc gtcaccttct ggaattttga
    40021 ttcgttttcc gacgtctggt aaatcccgct tcaattcttc atacgtatca ttctcgtatt
    40081 tcagacagca catgagacga ccacacacac cggagatttt attcggattc aaggataagt
    40141 tctgatcctt ggccatctta atcgataccg gctcaaattc ccctaaaaac gaggagcagc
    40201 acaacacacg accacaaggc ccgattccgc tcagcagttt cgcttcgtcc cgaactccaa
    40261 tttgacggag ttcgattcgg gtgcgaaaca cacttgctaa atctttgacg agttcccgaa
    40321 aatcaacgcg cccttctgcc gtgaaataaa agattacttt attacgatca aatgtatact
    40381 caacatctac taacttcatt tcaagtcgat gttcacgaat tttttcttca cagacggcgt
    40441 gagcgtcaaa tgctgccaat cgattgtctt gaacgatttc ggcatctttt tgatcggcga
    40501 cacgaaggat tgtctttaac ggcaatacta cttcgtcttc acccagttgc ttaccaactt
    40561 ggacgacttc accgtattcg atgcctcgta ccgtctctac gatgacatgg tctccacgtt
    40621 caagcgttgc ttcgcctggt gaaaagtaat agatttttcc cgcttcttta aaacggactc
    40681 cgactacttc aagcacgctc tcctatcctt tctgcaaatc gaacgttaac cgttcgaacg
    40741 ttaattgagg attgacgttt gcctcaagcc gtcgaatcgc ctcatggaca gattcaatag
    40801 catggacgat tttatgaacc ggacgatctt ttacaaacgc ggtatatagc gcttgttctt
    40861 tcgtaaacaa ctccggaaca tagtctgttc gcactttgaa gtggagcgct tgctccaacc
    40921 aatttccgaa cagctcgaga ccgactcgca attcattccg ccctttaaaa tgaccgagcc
    40981 atttttcttg ggcgaataaa agcaattctt gcgggcgttt tgtcaacact tcaactaatt
    41041 gtaccactag cccatacgcc tgtacaaacc agtcgttgtg aagtgcctca cgggcgtctt
    41101 cgaattttgg atatgtctct aaagcaagac gtgctaaatc gctcgtacat tgcacgtctg
    41161 cgaccaacgt ttccacaagc cgttctcgat caatcggtcg aaacactaaa tgctgagccc
    41221 gcgagcgaat ggttggtaat aagagttgcg gctgggtcgt gaccaagatg gccagtttcc
    41281 caatgcccgg ttcttcgaaa aattttaaga gactgttggc cgcctgaggt gtcattttat
    41341 gcgcttgatg aatgacatat atttgacggt ccccttctgc tccacgtagc gacaagtcgc
    41401 tcaacaattg ttgaacttgt tcttttttga tactggcccc atccggttcc acttccatat
    41461 agtcgacgag gttgcccgaa tccatccgtc tacagtttcg acaactgcca cacggctcta
    41521 ccccgtcagg cgactcgcaa aaaagggatc ttgcaaacag ttgcgctgtc tcaattaaat
    41581 aaggttcata atctcccgag aaaatatagg cgtgacccac cttttgagcg acaatcgaat
    41641 tttcaatcac tttggcgata accgtttgag atttcgctaa atcttgaaag ctcatattcg
    41701 tgaccgttcc cattaaaact gatggaatcc ttcaatcggc aagacgaaca ccgtcgctcc
    41761 gccaacttgt acttctaccg gatacggaat atatgaatca gcgtgaccgc ccatcggtga
    41821 aatcggcgtg atcatttgat ctcggctcga acaattcgat ttgattagcg cgagcaaatc
    41881 gtctaaccgt tcttttggta caccgatcat gaacgttgtg ttaccttctt tcaaaaaacc
    41941 tccggttgtg gctaattttg ttgcgcggaa gtcctcttcg attaaagcat ctgacaaccg
    42001 agcactgtcc ttatcatgta caatcgcgat taccatcttc atcattgcgt cactcctctt
    42061 tcatttaatc gttctaacgt aatgtctaac acttcatctt gaatcatttc aattgtagcg
    42121 ttcgcatcga tacgaaccat ccgatccgga tgttgttcta atattttttt gaacccatcg
    42181 tatacacgtt gatggaaaga ctcatctcgg ctctcgatac ggtctaattg acctcgatct
    42241 ttcatgcgac gactcgcttg atcaggggtc aaatcaaaga ggaaagtcaa atcgggttta
    42301 atcccggccg ttgcccactc gttcagtgat agaatttgat tcaaatcata ttggagtcca
    42361 tatccttgat aggcaatcga ggcatcgaca aatcgatcac acacaacaat cgcccctcgt
    42421 ttaagagcag gtcgaatcac ttgatcgatg ttttgggcac gggacgcggc atacagcatc
    42481 atctcgacgc gtggggtcat ttcatcatgt tctggtgata ataagacctc tcgaatactg
    42541 tttccgactt tggtccctcc tggttctcga gtgacgacta cttcgtatcc tttttcagtc
    42601 aatgaacgaa ctaacaattg caactgcgtg gttttccccg aaccgtcggg accttctaca
    42661 gtaataaaca tacctttcac gattaaaact cctctacgat aacatcaatt tgtttcatca
    42721 taacatgcct actcgcttgc aggttccgtc ctagtgaaat ccattcattc aatactctaa
    42781 ttttctcgtg tgtgatgact tctcctctta gtatccacgg aattcctggt ggataaggga
    42841 taacagtttc tgcagcgacg gctcctattg cttgttcaaa tgatttgcga atgatatctg
    42901 catcatctga aatagcatgc aacaccgaaa cacgttctgt catcgggtaa ggatagattg
    42961 tttcatcttc gacaatgagc gggacatgtt gtgatgcatt tttaatcagt tttacccaat
    43021 gttgaatctc ttggcttttt aattccctta acggcaggca gaataacaca tgatcttctg
    43081 cagctagttc cgtatcaata ccgattgacg ccaaatgttg actaaagatg agaccatttt
    43141 tcggatatgt cagcacggtc attttggtaa aatcatcgcc cactttgatt gaaaagccag
    43201 ctcgtctcat ttccatgatg aatgcgaaat gacttttttg aatatgtgtc caatctcgtt
    43261 cactcaaatt ttcgagatac tctctagcgt aatcgagtga agccataatc aaataagacg
    43321 gactagacgt ttgaaaagaa gagagtgcat gaaataaacg tttctcatta atctcttcct
    43381 tatagtggac ccaagcaccc atcgtgagcg ctggaagggt tttatgagca gactggacaa
    43441 cggcgctagc tccttcgaaa atagcggatc gctttggaaa tgtaggatga atcaaatgag
    43501 cgccatgtgc ttcatcaact aagagaggaa tatgcaacgg acgcaaataa gcactgatct
    43561 ccgggatgtt tgccatatct ccgtaataag taggagatgt cagtaggagg gccttcccac
    43621 ctgggtactg cgtgacagca tcttgaattg tttctaatgc gacgacagtc ggtaaactgc
    43681 tccccctatc taattcagga gtgagtaaaa tgggttctaa accgagccac tcaatggcgt
    43741 tccacacgga tttgtgggaa ttacgttgta catatactcg ttctccccgt ttcacagttg
    43801 ctgccaacag actccagttt cccgccgttg acccattcac taaccattta cttttacttt
    43861 gataaagaga tcctagtgcc ctctctcctt ctagaataat accttcagca tggtgtaaat
    43921 catccaagtg tccgagttct gttaaatcgt atggcattat tttttggaat acagtcggaa
    43981 gtttctcatc tcttactgtt ccattgtgat gaccaggtac atgaaaagag acacgatctt
    44041 cgcgtacatg ttgctccaat gtttccataa atgtgaaagg attatgttta ggttttcgag
    44101 tcatataggc aaccttccta tccgaaatag atgcgactta tatacaaaaa gagacgatca
    44161 agcggatgct tgatcgtctt tcgcgttggc ctggcaacgt cctatcctca cagggggaga
    44221 cccccaacta ctttcggcgc tgaagcgctt aacttccgtg ttcggcatgg gaacgggtgt
    44281 ggccgcttcg ctatcgccac cagacaaaag aatattaaca tcgccccaag ggcgtgtcaa
    44341 tccatttcag ggttgttccc tgaaaactga agactcatca attcacacaa accattagac
    44401 tagatcaaag cctcgaccga ttagtatcat tcagctccac acgtcgccgt gcttccaccc
    44461 atgacctatc tacctcatcg tctctgaggg gtctttcttg attgctcaaa gggaaatctc
    44521 atctcggagg gggcttcatg cttagatgct ttcagcactt atcccgtccg cacgtagcta
    44581 cccagcgatg ctcctggcgg aacaactggt acaccagcgg tgcgtccatc ccggtcctct
    44641 cgtactaagg acagctctcc tcaaatttcc tgcgcccacg acggataggg accgaactgt
    44701 ctcacgacgt tctgaaccca gctcgcgtac cgctttaatg ggcgaacagc ccaacccttg
    44761 ggacctactc cagccccagg atgcgatgag ccgacatcga ggtgccaaac ctccccgtcg
    44821 atgtggactc ttgggggaga tcagcctgtt atccccaggg tagcttttat ccgttgagcg
    44881 atggcccttc catgcggaac caccggatca ctaagcccga ctttcgtccc tgctcgactt
    44941 gtaggtctcg cagtcaagct cccttctgcc tttgcactct tcgaatgatt tccaaccatt
    45001 ctgagggaac ctttgggcgc ctccgttact gtttaggagg cgaccgcccc agtcaaacta
    45061 cccacctgac acggtcctcc agccggatca cggctgcgag ttagagactc tatacgcaaa
    45121 gggtggtatc ccaagggtgt ctccaccgaa gctggcgctc cggcttcaca aactcccacc
    45181 tatcctgtac atcgcgtaca aagcctcaat atcaggctgt agtaaagctc catggggtct
    45241 ttccgtcctg tcgcgggtaa cctgcatctt cacaggtact atgatttcac cgggtctctc
    45301 gttgagacag tgcccaaatc gttacgcctt tcgtgcgggt cggaacttac ccgacaagga
    45361 atttcgctac cttaggaccg ttatagttac ggccgccgtt tactggggct tcggttcagt
    45421 gcttctcttg cgatgacaca tccccttaac cttccagcac cgggcaggcg tcagccccta
    45481 tacttcatct tgcgatttag cagagacctg tgtttttgct aaacagtcgt ttgggcctat
    45541 tcactgcggc ttatgttgcc ataagcgtcc cttctcccga agttacggga ccattttgcc
    45601 gagttcctta acgagagtta tcccgcgcgt cttagaattc tcatctcgcc tacctgtgtc
    45661 ggtttacggt actggcgccg acctccttac tagaggcttt tcttggcagc gtgaaatccg
    45721 gtacttcgcc ctacgggctc cacatcacag ctcaaccttg
//
