# Supplementary material for: The genomic sequence of Exiguobacterium chiriqhucha str. N139 reveals a species that thrives in cold waters and extreme environmental conditions
Source: PeerJ. 2017 Apr 19;5:e3162. doi: 10.7717/peerj.3162 (PMC5399880; doi:10.7717/peerj.3162)
Supplement: Supplemental Information 2 [file peerj-05-3162-s005.gz › BioCycDB/contig000006.gbk]

COMMENT     Generated by SRI International Pathway Tools version 18.0 on Fri Jul 18, 2014
FEATURES             Location/Qualifiers
     source          1..20125
                     /organism="Exiguobacterium sp."
                     /mol_type="genomic DNA"
                     /chromosome="contig000006"
                     /strain="N139"
     gene            complement(17994..19457)
                     /gene="guaB_2"
                     /locus_tag="GUK6-5438"
     CDS             complement(17994..19457)
                     /gene="guaB_2"
                     /locus_tag="GUK6-5438"
                     /product="Inosine-5'-monophosphate dehydrogenase"
                     /EC_number="1.1.1.205"
                     /codon_start=1
                     /translation="MWENKFAKEGLTFDDVLLVPRFSNVLPRDVNLSTKLCKGLELNV
                     PVISAGMDTVTEAPMAIAMARQGGLGVIHKNMSMEMQAEHVDRVKRSENGVITNPFYL
                     TPERQVYDAEYLMSKYRISGVPIVNSETERKLIGILTNRDLRFIKDYSTVIADVMTTE
                     NLVTAKVGTSLEEAERILHQHRIEKLPLVDDSGVLKGLITTKDIEKVEQFPHAAKDKQ
                     GRLLVAAAVGVTKDAASRAQILVDAGVDALVVDTAHGHSAGVIEKVKELRDMFPTLPI
                     IAGNVATAEATRALIEAGASVIKVGIGPGSICTTRVVAGVGVPQITAVYDCVTEAREH
                     GVTVIADGGIKYSGDIVKAIAAGAHAVMLGSLLAGVKESPGEMEIYQGRQFKTYRGMG
                     SEASMKRGSQDRYFQEADKKFVPEGIEGRVAYRGELADTVYQLIGGLRSGMGYCGAAD
                     IRALREDTQFIRMTGAGLQESHPHDVHITKEAPNYSR"
     gene            14520..17948
                     /gene="malS"
                     /locus_tag="GUK6-5437"
     CDS             14520..17948
                     /gene="malS"
                     /locus_tag="GUK6-5437"
                     /product="Alpha-amylase precursor"
                     /EC_number="3.2.1.-"
                     /EC_number="3.2.1.141"
                     /EC_number="3.2.1.68"
                     /EC_number="3.2.1.1"
                     /codon_start=1
                     /translation="MKKKTARQTTTLLLSSVLLIQAGVPMNALAEPATISIDGLKTDW
                     ANTPALATSPQAGWQGFDLGDVYLQNDARNLYFYVDANNVPNWGDNGQYINIALQINE
                     QDSGVATNPLGHPFNFSQTDKKPQYHILLRVDGDTSVKEAALYEAGKSTPLANLSNLN
                     GASFAIDRTKGFEGKIPLSLLGLSNDDTVRILTVLSGNNATEHGAFDTIPSNAANKVA
                     DSWNVSATPSTQSVYSPAFTLSGVETVSQLEVTAVTPANQSEQVDIKSPITWTFNEPV
                     SLDASNISLMNGETAVPFTAEASGSTVTVTPTEALSLNQTYTATLPADAVKGNLSNTT
                     LPALTTSFKTITEIADPWKTQRYIEMLYVRADNDYTDWNLWTWSTGAKDGQVDPYKIT
                     EDGAIFRIPVGKDATNVGFVIRKGTDWAVKDGYGEDRYVKLGSDRVTKVVVESGKGTF
                     HQVPTIQGPLFEDGAVTFFYRDKALYEAGQLDEIDSVALKVNGTTYPMTYEAKNEWFR
                     HTVKLPEGKHDYTFLVTKDGVTTEVKDPYFEASSVEYRRPNVKLAASVAPKALSSREN
                     AVVQVKPTLPKGVKLRQLFIDARPLGGPAKLEVDPALNKQTIAVKDTVKPGNKFLTIT
                     AIDQYGNVHKTKTSLTVRPVSMKDKQEFDWDEARIYFMLTDRFYDGDKTNNNPNGEYY
                     DQDHLESYHGGDFAGVTKKLDYLDKLGINTIWITPIVDNIDWDLRYGKDGSQYGYHGY
                     WAKNFEKLDEHLGDMKAFHRLIDEANARGIKIMVDVVLNHPGYGMEPGAVDTGATNFP
                     TDQERKAFDGMIRSNPVDGDDLKMSLSGLPDFKTEEAAVREQLVKWQTDWIKRSKTKK
                     GNTIDYFRVDTVKHVDSTTWKSFKNELTALKPDFKMIGEHYGASVNNTGGYLQSGQMD
                     SLLDFDFKYQAERFINGNIDDVESALQYRNTQLSNEATLGQFLSSHDEDGFLVSRAGG
                     DEGKHMVAASLQMTAKGQPVIYYGEEVGQSGKHALDMDKGEFNENRYDFDWKRVKGEG
                     KAMHTHYQKLLNIRADYSKVFSKGTRAVVAGGSATGYSVFERKHGKDSVLVALNTTEA
                     KRTITFQTKLKHKTTLVDRYSGRHYVVKRDGKVTVSLPAQDDGGTVILVAKSKK"
     gene            13767..14381
                     /gene="exiN139_02246"
                     /locus_tag="GUK6-5436"
     CDS             13767..14381
                     /gene="exiN139_02246"
                     /locus_tag="GUK6-5436"
                     /product="Sortase (surface protein transpeptidase)"
                     /codon_start=1
                     /translation="MKRSRYVVGGLLLLIGTLLLSESWWKDQLTAWNSQQVTAEIQPK
                     QPETGEFEFSNVEPLSWEQLLTVRNRFHDLPTVGLISIPEIDLELPILYGLDNENLAV
                     GAGTMDPDQRMGTGNYALAGHYTQSPTALFGPLHIIDVGMSIYLTDMTHTFEYEITSL
                     ETVPPTRVDVLDPTTEPTITLVTCTFDATERLIVKGHFVNQTPL"
     gene            12367..13770
                     /gene="gabR"
                     /locus_tag="GUK6-5435"
     CDS             12367..13770
                     /gene="gabR"
                     /locus_tag="GUK6-5435"
                     /product="HTH-type transcriptional regulatory protein gabR
                     "
                     /codon_start=1
                     /translation="MDMLTFSLEADSSVPLYEQLYLHIRQAIVDDTLTTGTKLPSKRK
                     LGEFLDVSQTTVELAYAQLLAEGYIESLPRKGFYVLPQEELYVRRGSSVIEPLPVKKT
                     YEFNLYPSQIDTTAFPFERWRRHLKQVVSEEHHDLLSLGSVQGDFVLRQEIATYLYHS
                     RGVHCSPEQIVVGSGTEQLLPQLLELLPDTTTFGIEDPGYPLTRQLFAHQRRTFIPIP
                     VDESGVRVDLVEQASIDALYVTPAHQFPTGTILSVSRRQRLLNWASERQTYVIEDDYD
                     SEFRYSGKPIPSLQSMDQNERVVYLSTFSKSLMPSLRIGYMVLPPPLLNRYRERYRHF
                     TCSVPRFEQHTLAAFMATGDFEKHLNRMRKTYRRKLEIIIAAFKPYEPVVSVTGASAG
                     LHVVLSVRTSATSEDLKRLAEASNIRINAMTDYRIESSDTIPQFLFGFAALSEETLPA
                     AVSALMSCWNIEKGRDG"
     gene            12235..12348
                     /gene="exiN139_02244"
                     /locus_tag="GUK6-5434"
     CDS             12235..12348
                     /gene="exiN139_02244"
                     /locus_tag="GUK6-5434"
                     /product="hypothetical protein"
                     /codon_start=1
                     /translation="MDQWNSRDDAQERSFFGKTGMVSLLLVIGFVLYFFFG"
     gene            complement(11190..12080)
                     /gene="pdxS"
                     /locus_tag="GUK6-5433"
     CDS             complement(11190..12080)
                     /gene="pdxS"
                     /locus_tag="GUK6-5433"
                     /product="Pyridoxal biosynthesis lyase pdxS"
                     /EC_number="4.3.3.6"
                     /EC_number="3.5.1.2/3.5.1.38"
                     /codon_start=1
                     /translation="MEKRQVGTDKVKRGMAEMQKGGVIMDVINAEQAKIAEAAGAVAV
                     MALERVPSDIRKMGGVARMADPTIIEDVMGAVSVPVMAKCRIGHIAEARVLESMGVDF
                     IDESEVLTPADEEFHLYKRDYKAPFVCGARDLGEASRRIGEGAAMIRTKGEPGTGNIV
                     EAVRHMRTVQAQVKRLLSMSIDEVMTEARDLGAPFEVLMQIREAGRLPVVNFAAGGIA
                     TPADAALMMHLGADGVFVGSGIFKAENPEKFARAIVEATTYHDDYERIAHLSKGLGEA
                     MKGLDVRTLKQEELMAPRGW"
     gene            complement(10610..11188)
                     /gene="pdxT"
                     /locus_tag="GUK6-5432"
     CDS             complement(10610..11188)
                     /gene="pdxT"
                     /locus_tag="GUK6-5432"
                     /product="Glutamine amidotransferase subunit pdxT"
                     /EC_number="6.3.5.2"
                     /EC_number="3.5.1.2/3.5.1.38"
                     /EC_number="2.6.1.85"
                     /codon_start=1
                     /translation="MTTIGVLGMQGAIREHVHMLEALGANTLVVRSVDDLNRIDGLVL
                     PGGESTAMRRLLDRYELLEPLRENAELPMFGTCAGLILLATEVEGYDAHLRKIPMTVK
                     RNAFGRQVDSFEVDLTVNGIDEAVEAVFIRAPQVASVEASVEVLAEVEEAIVAVRYDK
                     YMACSFHPELTDDLSMHRYFLDMVEATKRQLA"
     gene            complement(9278..10498)
                     /gene="dacA"
                     /locus_tag="GUK6-5431"
     CDS             complement(9278..10498)
                     /gene="dacA"
                     /locus_tag="GUK6-5431"
                     /product="D-alanyl-D-alanine carboxypeptidase dacA precurs
                     or"
                     /EC_number="3.4.16.4"
                     /codon_start=1
                     /translation="MLVWAILLNMIVPTDASAAPKVDATGAMLVDMTTGQILFSQEED
                     AMLPPASITKLMTAFLVREAIEAGDLSWSQEVTPSDKALALTRKPGLARIPLVNKPYT
                     VKELYDVALIRSANEAAVTLAEAVSGSEGVFVKKMNERATELGMTQTTFANASGLDSV
                     SAGRPGENLTSANDLMMLALAYLTKFPEVLDVTKQAYVDIDGVRFEATNRMLAGRDLA
                     YPGMLGFKTGTTDDAGYCFIGVSTRDGRTVLSVVLGAKTDQGRYTATKALHDYAYGDF
                     VLTPILRTGEIVPATLHVAEGTVESAKVRTTSAFEVLVEKGQDVPEPTYDLPDTKAPI
                     AADQQVGTVTIEPSGSVRYLDGELPPKGTLVAAEPVEMASFLTRMTRAFSDFLDEIRL
                     VLGKLSLVDRVEML"
     gene            complement(7716..8999)
                     /gene="serS"
                     /locus_tag="GUK6-5429"
     CDS             complement(7716..8999)
                     /gene="serS"
                     /locus_tag="GUK6-5429"
                     /product="Serine--tRNA ligase"
                     /EC_number="6.1.1.11"
                     /codon_start=1
                     /translation="MLDIKRLRSDFEEIKTKLAHRGEDLSALDRFPELEEKRRNLINE
                     VEVKKAKRNEATKQIAELKRNKQDADAPILETRRLGDEIKLLDEELREVEAELNLILL
                     SIPNIPHESTPIGETEDDNVTIREVGTKPTFEFELKQHWDVMEDLKIVDVERAGKVTG
                     SRFVFYKGLGARLERALINFMMDMHADEHGYSEVLPPYMVNRDAMTGTGQLPKFEEDA
                     FKVADTNYFLVPTAEVPVTNMHRDEIITEDQLPITYTAYSACFRSEAGSAGRDTRGLI
                     RQHQFNKVELVRFVKPEESYEQLELLTGHAEEVLKRLGLPYQVLSMCTADLGFTAAKK
                     YDIEVWMPAQGMYREISSCSNFEDFQARRAGIRFRREANAKPEFVHTLNGSGLAVGRT
                     VAAILENFQQADGSVVIPEVLRPYMGGIEKIEMPQ"
     gene            complement(6055..7053)
                     /gene="exiN139_02235"
                     /locus_tag="GUK6-5425"
     CDS             complement(6055..7053)
                     /gene="exiN139_02235"
                     /locus_tag="GUK6-5425"
                     /product="hypothetical protein"
                     /codon_start=1
                     /translation="MDWIDIYIDEVVRHVPPKRREEAAASVRQSIEEALPDQPSEADV
                     KRVLAEIGHPAVVAARYKEGQYVIGPRFFPVYVTVVKLVVPIVLAVVFFGLVFASMPT
                     FSGPLMPTVGTFLTNMFDALWDVGIQLVFWITLVFFLIERYAPDDVPAPDMKWDVSKL
                     KEQVKGGRISKFDAGFGLFWTAVWFGVYINAEQLLGIYESTNAGFRMITPIFNQTFLM
                     DVIWFFVIVILLQVVLGVWKWMKGHWTYALASFNLIYNIASATFIIWMASSPQLLDPR
                     FLNWLETNVPNGVNSFEWVFGLVVAITILAAVFDSVDGFRKARKTPTYRKPHIAHT"
     gene            5341..6012
                     /gene="dck"
                     /locus_tag="GUK6-5424"
     CDS             5341..6012
                     /gene="dck"
                     /locus_tag="GUK6-5424"
                     /product="Deoxyadenosine/deoxycytidine kinase"
                     /EC_number="2.7.1.74/2.7.1.113/2.7.1.145"
                     /EC_number="2.7.1.74/2.7.1.76/2.7.1.145"
                     /EC_number="2.7.1.74"
                     /EC_number="2.7.1.74/2.7.1.145"
                     /codon_start=1
                     /translation="MTLNEKYNIPNDTIITIGGMVGIGKSTITNSLADALNFRTSLEK
                     VDTNPYLDKFYHDFERWSFHLQIYFLAERFKEQKKIFQYGGGFIQDRSIYEDTGIFAK
                     MHYEKGTMSPTDYETYSSLFEAMVLTPFFPHPDLLIYLEGSFEQVLDRIQMRGREMEQ
                     QTPITYWEEMYARYTEWINNFNLCPVLRLSIEEYDLINDPNSVELILEKIEKQLTIAR
                     EAKVR"
     gene            4709..5344
                     /gene="dgk"
                     /locus_tag="GUK6-5423"
     CDS             4709..5344
                     /gene="dgk"
                     /locus_tag="GUK6-5423"
                     /product="Deoxyguanosine kinase"
                     /EC_number="2.7.1.74/2.7.1.113/2.7.1.145"
                     /codon_start=1
                     /translation="MFITVEGPIGVGKTSLAHIISQHFSMQMLNEIVEENPFLGKFYE
                     DIDEWSFQTEMFFLCNRFKQLDDIHKHHLSQQQSVVSDYHIFKNLIFAHRSLRPAHLN
                     KYEQIYKILTHDMPKPDVVIYLHASIETLMKRVALRGREVEENMSRDYLEQLARDYET
                     FIESYRATHPEVTILSFSGDELDFVQNPDDLTHVLTTIERELELTKGAQIK"
     gene            complement(4087..4587)
                     /gene="tadA"
                     /locus_tag="GUK6-5422"
     CDS             complement(4087..4587)
                     /gene="tadA"
                     /locus_tag="GUK6-5422"
                     /product="tRNA-specific adenosine deaminase"
                     /EC_number="3.5.4.-"
                     /codon_start=1
                     /translation="MERDERFMRLAIEEAKKAEAIGEVPIGCVIVKGDEVIAAGHNRR
                     ETDLLAAAHAEMIAIEQANQALSNWRLEDCELFVTLEPCPMCAGAIVLSRVKRVIFGA
                     HDPKGGCCGTLMNLVQDERFNHQAEVTQNVLAEECGELLTIFFRNLRERKKQARLEQR
                     GCNPSD"
     gene            complement(1994..3670)
                     /gene="dnaX_2"
                     /locus_tag="GUK6-5418"
     CDS             complement(1994..3670)
                     /gene="dnaX_2"
                     /locus_tag="GUK6-5418"
                     /product="DNA polymerase III subunit tau"
                     /EC_number="3.6.4.13"
                     /EC_number="3.6.5.1/3.6.5.2/3.6.5.3/3.6.5.4/3.6.5.5/3.6.5.
                     6"
                     /EC_number="3.6.1.15"
                     /EC_number="2.7.7.7"
                     /codon_start=1
                     /translation="MAYQALYRVYRPQSFQEVVGQIHITRTIQNALLEERMSHAYLFS
                     GPRGTGKTSLAKIIAKAINCETAPTREPCNTCPTCIAITEGTSPDVFEIDAASNNGVD
                     EIREIRDKVKYPPSQARFKVYIIDEVHMLSTGAFNALLKTLEEPPAHAIFILATTEPH
                     KIPATIISRCQRFDVKRHEVGQLQTRMAYILNDQDYDYDPEALKLIARAADGGMRDAL
                     SLLDQALAFSDGRLTEDAVLEVTGAVTDDALLDMAYGLQQKQLDQILSTLETMLREGK
                     DLKRFIEDLVFVHRDALLLKASPQAVDLLERARPTETFRQFVEATSTDELFQVIEELN
                     DCQQQMRLSNHPKVLVELTFIRIAEQGRTMTEQMKQLQEQVRELSRELNEVKKTGVPA
                     AEATAEKPKVAKRTQIRVPKERIRQLLQRAERQHLNAIRDSWEDIMGNIRTQDGPIFA
                     LFYESEAVLCASDTLLVQFKDGMTWHYEQVSSNGRTRDVIEQALFEVTGIRREIMAVL
                     ETDWVELKNEFILRKQAERSDHKEEEVEEEDPLVSKALERFGDVVEIEEV"
     gene            complement(1661..1978)
                     /gene="exiN139_02227"
                     /locus_tag="GUK6-5417"
     CDS             complement(1661..1978)
                     /gene="exiN139_02227"
                     /locus_tag="GUK6-5417"
                     /product="hypothetical protein"
                     /codon_start=1
                     /translation="MRGMGNMNNMMKQMQKMQKDMAKAQEELKDLTVEGTAGGGMVKV
                     VVSGHKEVLDVIIAEDAVDPDDVEMLQDLVLAAVNDGMKQADQLVNDKMGRFTQGMNL
                     PGF"
     gene            complement(1039..1638)
                     /gene="recR"
                     /locus_tag="GUK6-5416"
     CDS             complement(1039..1638)
                     /gene="recR"
                     /locus_tag="GUK6-5416"
                     /product="Recombination protein RecR"
                     /codon_start=1
                     /translation="MQYPEAIGRLIESFTKLPGIGPKTAIRLAFHVLDMEEDDVLTFA
                     KALVSAKRDIKYCTVCGHITDVDPCAICTDSHRDETVVCVVQDSRDVIAMEKMREYRG
                     KYHVLHGAISPMEGIGPEDINVSSLLTRLQENEAISEVILATNPNIEGEATSMYLSRL
                     LKPTGIRVTRLAHGLPVGGDLEYADEVTLSRAMEGRREL"
     gene            complement(818..1042)
                     /gene="exiN139_02225"
                     /locus_tag="GUK6-5415"
                     /note="Protein of unknown function (DUF2508)"
     CDS             complement(818..1042)
                     /gene="exiN139_02225"
                     /locus_tag="GUK6-5415"
                     /product="hypothetical protein"
                     /codon_start=1
                     /translation="MKWFRKPLRYGYDQRFLSELLDAKAKYESKRHILEVSIEDTGEL
                     AAQVKQAEALYFFYLKEAKRRNVSLSNLRS"
     gene            complement(19706..19820)
                     /gene="exiN139_02249"
                     /locus_tag="GUK6-5439"
     rRNA            complement(19706..19820)
                     /gene="exiN139_02249"
                     /locus_tag="GUK6-5439"
                     /product="5S ribosomal RNA"
     gene            complement(9052..9259)
                     /gene="exiN139_02240"
                     /locus_tag="GUK6-5430"
     misc_RNA        complement(9052..9259)
                     /gene="exiN139_02240"
                     /locus_tag="GUK6-5430"
                     /product="T-box"
     gene            complement(7469..7559)
                     /gene="exiN139_02238"
                     /locus_tag="GUK6-5428"
     tRNA            complement(7469..7559)
                     /gene="exiN139_02238"
                     /locus_tag="GUK6-5428"
                     /product="tRNA-Ser"
     gene            complement(7340..7430)
                     /gene="exiN139_02237"
                     /locus_tag="GUK6-5427"
     tRNA            complement(7340..7430)
                     /gene="exiN139_02237"
                     /locus_tag="GUK6-5427"
                     /product="tRNA-Ser"
     gene            complement(7220..7310)
                     /gene="exiN139_02236"
                     /locus_tag="GUK6-5426"
     tRNA            complement(7220..7310)
                     /gene="exiN139_02236"
                     /locus_tag="GUK6-5426"
                     /product="tRNA-Ser"
     gene            complement(3817..3917)
                     /gene="exiN139_02231"
                     /locus_tag="GUK6-5421"
     misc_RNA        complement(3817..3917)
                     /gene="exiN139_02231"
                     /locus_tag="GUK6-5421"
                     /product="Bacteria_small_SRP"
     gene            complement(3765..4033)
                     /gene="exiN139_02230"
                     /locus_tag="GUK6-5420"
     misc_RNA        complement(3765..4033)
                     /gene="exiN139_02230"
                     /locus_tag="GUK6-5420"
                     /product="Bacteria_large_SRP"
     gene            complement(3763..4035)
                     /gene="exiN139_02229"
                     /locus_tag="GUK6-5419"
     misc_RNA        complement(3763..4035)
                     /gene="exiN139_02229"
                     /locus_tag="GUK6-5419"
                     /product="Archaea_SRP"
ORIGIN      
        1 aaggccttca tcgttcacgc ggcgttgctc catcagactt tcgtccattg tggaagattc
       61 cctactgctg cctcccgtag gagtctgggc cgtgtctcag tcccagtgtg gccgatcacc
      121 ctctcaggtc ggctatgcat cgtcgccttg gtgggccatt accccaccaa ctagctaatg
      181 caccgcaaag ccatccccag gcgacgccga agcgcctttc atcctcggac catgcggtcc
      241 gatgacccat ccggtattag ccccgatttc tcgtggttat cccagacctg agggcaggtt
      301 ctttacgtgt tactcacccg tccgccgctc attccgtcga cttccccccg aagggttccg
      361 tcgatttcct gcgctcgact tgcatgtatt aggcacgccg ccagcgttcg tcctgagcca
      421 ggatcaaact ctccaaagaa tttgatatag ctctttaaaa atgacgaagc ttgcgcttca
      481 ttcaaaaatt gtaaaacttt ttttgcctca tcgttcagtt ttcaaagttc gtctgtcgtt
      541 cttggcgact taaatatctt aacaagctat caactagaag tcaatatctt tttttcgatt
      601 ttcaaaaccg ctctcggcga cgtctattaa tatatcaata aaactttaaa tacacaatag
      661 cttttttaga aaaactttaa attatttttc atttcaattg tctatcgctt caaatctctt
      721 catataattc tagttccttc attatataga gaaaaaatgc tcgatgtatt tgctagagtg
      781 attcagcata gaaaaaggcg agatggaata tctcgcctca cgaccttaag ttagacagtg
      841 aaacattgcg tcgcttcgct tctttcaaat aaaagaagta tagggcttcc gcttgtttta
      901 cttgggctgc taactcaccg gtatcttcga tgctcacttc aagaatgtga cgtttcgatt
      961 cgtacttcgc cttagcatct aacaactccg acaaaaacct ttgatcgtaa ccatagcgta
     1021 aaggtttacg aaaccacttc atagttcccg tcgaccttcc atcgctctag ataatgtcac
     1081 ttcatctgcg tattccaaat cgccacccac gggcaacccg tgagcaagac gtgttacacg
     1141 gataccagtc ggttttaaaa gtcgagatag atacatcgaa gtcgcttccc cttcaatgtt
     1201 cgggttagtt gccaaaatga cttcactaat cgcttcattt tcttggagac gtgttaacaa
     1261 actcgagacg ttaatgtctt caggaccaat tccttccatc ggactaatcg ctccatgcaa
     1321 gacatgatac ttcccgcggt actctcgcat cttctccatc gcaatcacat ctctagaatc
     1381 ttgaacgaca cagactaccg tctcatcacg atgcgaatct gtacaaattg cacatggatc
     1441 aacatctgta atatgtccac acaccgtaca atatttaata tcacgtttag cactgacaag
     1501 cgccttagcg aacgtcaata catcgtcttc ttccatatca agtacgtgga acgctagacg
     1561 gatagcagtt ttcggaccaa tgcccggcaa ttttgtaaag ctttcaatca aacgtccgat
     1621 cgcttcaggg tattgcaact cgcatctttc ctttcttcac ttaaaaacct ggaaggttca
     1681 tcccttgcgt aaaacgtccc attttatcat taactagttg gtcagcttgt ttcatcccgt
     1741 cgttgaccgc tgccaacaca aggtcttgca acatttcgac gtcgtctgga tcgacagcat
     1801 cttcagcaat aatgacatca agcacttctt tatgtccgct aacgactact ttaaccatgc
     1861 cgccgcctgc tgtaccttcg accgttaagt ctttcaattc ttcttgagct ttcgccatat
     1921 ctttctgcat tttctgcatt tgcttcatca tgttgttcat gtttcccatt ccacgcatgt
     1981 agagcgcctc cttttaaact tcttcaattt caacgacgtc accgaaacgt tcgagggcct
     2041 ttgagacaag tggatcttct tcttccactt cctcttcctt atgatccgaa cgttcagctt
     2101 gtttacgaag gatgaactca ttcttcaact caacccaatc ggtctcgagt acagccatga
     2161 tttctcgacg aatccccgtc acttcgaata aggcttgttc aatcacgtct cgcgtgcgac
     2221 cgttcgagct aacctgctcg taatgccacg tcatcccatc tttaaattgt accagtaagg
     2281 tgtcactagc acaaagcaca gcctcactct catagaacag tgcaaaaatc ggaccatctt
     2341 gcgtgcgaat gttccccatg atgtcttccc aactatcacg gattgcgttt aagtgttggc
     2401 gttccgctcg ttgcaataat tgacgaatgc gttctttcgg gactcgaatt tgagttcgct
     2461 tggcaacttt cggtttctcc gctgttgctt ccgctgcagg gacacccgtt ttcttgactt
     2521 cattcaactc gcgactcagt tcacggacct gctcttgaag ttgtttcatc tgttctgtca
     2581 tcgtccgtcc ttgttcagca atccgaataa acgttaactc aactaagact ttcggatggt
     2641 ttgataatcg catctgttgc tgacagtcat tcaactcttc aatcacttgg aacagttcgt
     2701 ccgtcgacgt cgcttcaaca aattgtcgga acgtctctgt cggacgggcg cgttcgagta
     2761 aatcgacggc ttgaggtgaa gcctttaata gtaaagcatc acgatgaacg aacacgagat
     2821 cttcaatgaa tcgcttcaaa tccttacctt cacgaagcat cgtttccaac gtactcaaaa
     2881 tttgatcgag ttgcttctgt tgtaagccat aagccatatc aagtagagca tcgtccgtta
     2941 ccgcgccggt cacttctaga acagcatctt cggtcaaacg gccatcgcta aaagcgagtg
     3001 cttgatcgag taggctgagt gcatcgcgca tcccaccgtc ggcagcacga gcaatcagct
     3061 tgagcgcctc tggatcatag tcataatctt gatcgttcaa gatatatgcc atacgtgttt
     3121 gcaattgacc gacttcatgc cgtttcacat caaagcgctg gcaacgtgag atgatagttg
     3181 ccggaatttt atgcggttct gtcgtcgcca aaataaagat ggcatgcgcc ggtggttctt
     3241 ccagcgtttt caataaggcg ttgaacgccc cggtcgaaag catgtgcact tcatcaatga
     3301 tatatacttt gaagcgcgct tgagaaggcg gatatttgac tttatcccga atttctcgaa
     3361 tctcgtcgac cccattattt gaagccgcat cgatttcaaa cacgtccggg ctcgtccctt
     3421 ccgtgattgc gatacaagtc gggcatgtgt tacacggttc tcgtgtgggt gctgtctcgc
     3481 agttgatagc tttcgcgata attttcgcca aacttgtctt cccggtccct cgtggacccg
     3541 agaacaaata ggcatgtgac attcgttcct caagcaacgc attttgaatc gtacgtgtga
     3601 tatgaatttg accgacaacc tcttggaacg actgcggacg ataaacccga tacaacgctt
     3661 gatacgccat gtccccgcct cctttcttcc ttacattctc tatttcatca tacaaaaaaa
     3721 tctacaaccc tggggccgta gattgaagtt attaaataaa tctgccgcgc accgatttct
     3781 gaaagcacgt caatgtgcgt tactcatgca gtttgctcgg cccaagcacc cctgcggcac
     3841 acggtacgtc accacttaag gctgcttcct tccggacctg acctggttca tgggtgaccg
     3901 ttgcgcagga ctcagacgtc aacgccactt acacgaggac aggccacacc aatgcactcc
     3961 ctcgaatcgg gattcagtct cgctatagcg gattgcgagt tacagggcac cgctacctcc
     4021 ccgcctagca cggcaaatgg gtaaatgaag ttaggcacta cgttgagtgc tattacatta
     4081 tactgtttaa tcagatgggt tgcaacctct ctgttcaagc cgcgcctgct tcttcctttc
     4141 tctaaggttt cggaagaaaa tcgttagcaa ctccccacac tcttctgcta aaacattttg
     4201 tgtcacttcg gcttggtggt tgaagcgttc gtcttgaacg aggttcatga gcgtaccgca
     4261 acaccctccc ttcggatcat gggcaccaaa gatgacacgc ttcacgcgag acagcacgat
     4321 ggcccccgca cacatcgggc acggctctaa cgtgacgaac agttcgcaat cctccaaacg
     4381 ccaattgctg agcgcctggt tcgcctgttc aatcgcaatc atttcggcat gggccgctgc
     4441 caataagtcc gtttctcggc gattatgacc cgcggcaatc acttcatcac ctttaacgat
     4501 gacgcatccg atcgggactt cgccgattgc ttccgccttc tttgcttctt ctatggcgag
     4561 cctcataaat cgttcatctc gttccatata cacactccgt ttctgattac ttattatgaa
     4621 aaaaaatgaa aatcatttcg ctcgccctat ccacttcatt gtatgctaga atggaacttg
     4681 cactttggat aatggaggat gacatcatat gtttataacg gtagagggac cgattggtgt
     4741 cgggaaaacg tcactggccc atatcatcag tcagcacttt tcaatgcaga tgctgaatga
     4801 aattgtagaa gagaatccgt ttctcggcaa gttttacgaa gatatcgacg aatggagctt
     4861 tcagacggaa atgtttttcc tttgtaatcg cttcaagcaa ttagacgata tccacaaaca
     4921 ccacttgagt caacagcaat ccgtcgtttc ggactatcat attttcaaaa acttgatttt
     4981 tgcccaccgt tccctgagac cagctcattt gaacaaatat gagcaaatct ataagatttt
     5041 gacacacgat atgccaaagc ctgatgtcgt catctactta cacgccagca tcgagacgtt
     5101 aatgaaacgt gtcgccttgc gtggacgtga agtagaagag aatatgtctc gcgactacct
     5161 cgaacagctc gcccgcgatt atgaaacgtt catcgaatca taccgcgcga cacaccccga
     5221 agtgacgatt ctttcgttca gtggagatga actcgacttc gtccaaaacc cggacgattt
     5281 gacgcacgtc ctcacaacga tcgaacgtga attagaattg actaaaggag cacaaatcaa
     5341 atgacgctga atgaaaaata caacattccg aatgacacga tcatcacgat cggtggaatg
     5401 gtcggaatcg gtaaatcgac aatcacgaac tcacttgccg atgccctcaa cttccgaact
     5461 tcacttgaga aagtagatac gaacccttat ctcgataaat tctatcatga cttcgagcgt
     5521 tggagcttcc accttcaaat ctatttcttg gctgaacgct tcaaagaaca gaagaagatt
     5581 ttccaatacg gcggcggctt catccaagac cgttcgatct atgaagatac aggaatcttc
     5641 gccaaaatgc actacgaaaa agggacgatg tctccaactg actacgagac atactcgagt
     5701 ttgtttgaag cgatggtgct gacaccgttc ttcccgcatc ctgacttgct catctatctc
     5761 gaaggttcgt tcgagcaagt gctcgaccgc attcaaatgc gcggacgtga gatggagcaa
     5821 caaacaccaa ttacgtattg ggaagaaatg tacgcgcgct atacggagtg gatcaacaac
     5881 ttcaatcttt gcccggtact tcgtctctca atcgaagagt atgacttgat taacgaccca
     5941 aactcggtcg aactcatcct tgaaaaaatc gagaaacaat tgacgatcgc tcgcgaagcg
     6001 aaagtcagat aagtaaagaa ggtgcgctgc tcacttgagc ggtgcacctt ctttttatgt
     6061 gtgggcgata tgaggtttcc ggtacgtcgg cgtcttccga gcctttcgga atccatcgac
     6121 agaatcgaac acggccgcca aaatcgtgat ggcgacgact aatccgaaca cccattcaaa
     6181 cgaattgacc ccgttcggga catttgtctc cagccagttc aaaaatcgtg gatcgagtaa
     6241 ctgtggggaa ctggccatcc agatgatgaa cgttgccgag gcaatattgt agatcaaatt
     6301 aaacgaagcg agcgcatacg tccaatgtcc tttcatccat ttccataccc cgagcacgac
     6361 ttgaagcaag atgacgatca caaaaaacca aatcacatcc attaggaacg tttgattgaa
     6421 gatgggagtg atcatcctga atcccgcgtt cgtagattca taaatcccta gtaactgttc
     6481 ggcattaata tacacgccaa accacacggc tgtccaaaac aacccgaacc ctgcgtcaaa
     6541 tttactgatt cgaccgccct tcacctgttc tttcagcttg gacacatccc atttcatatc
     6601 tggcgccggt acatcatcgg gtgcatagcg ctcaatcaaa aagaagacaa gcgtaatcca
     6661 aaacacaagc tgaatcccga catcccataa cgcatcgaac atgttcgtca aaaatgtgcc
     6721 gactgtcggc ataagcggcc ctgagaacgt cggcatgcta gcaaatacaa gcccgaagaa
     6781 aacgacagct aagacgatgg gaacgacaag cttgacgaca gtcacataca cggggaaaaa
     6841 acgtgggccg atgacatact gtccttcctt ataacgcgcg gccacgacgg ccggatgccc
     6901 aatctctgct aacacccgtt ttacgtctgc ctcagacggt tggtcgggca gtgcctcctc
     6961 aatcgattgc cgaaccgagg cagcggcttc ctcgcgccgc ttcggtggaa cgtgtcgcac
     7021 gacctcatcg atatatatgt caatccaatc catgacgctc ctctccttcc ctttgcgcca
     7081 tcacagtcta tatgattaag attcccgatt agtcaccgga ttagctgttt ttcgccggat
     7141 tgacacaaac aaaaaaaagc cgcagaccgg agtctacgac cataaaaaaa cgcatctgcc
     7201 catgcagatg ccaaaacaag cggagttggt gggattcgaa cccacgcgag ccttacgact
     7261 cctaacggat ttcgagtccg tccccttcag ccgggcttgg gtacaactcc aggcttaaaa
     7321 aagtgtaaaa aaaagaaagt ggaggaggtg gtgggattcg aacccacgca ggctattaca
     7381 cccctgacgg ttttcaagac cgttccctta aaccacttgg gtacacctcc aaaaaagtat
     7441 gaaattgttg agcctccaga aataaaaatg gaggaggtgg tgggattcga acccacgcag
     7501 gctattacac ccctgacggt tttcaagacc gttcccttaa accacttggg tacacctcca
     7561 aagctcatat acaattggtg agcaaacatc tcgctcgaca tgatttatag taccaacttg
     7621 gcagacagat gtcaaaccct tttgtgaaaa aacattaaaa aaaaccaaaa aaaatcccgc
     7681 ctgaacgata cgtttcagac gggctggttt gttcattact gaggcatttc aattttctcg
     7741 ataccgccca tatatggacg taatacttcc ggaatgacga ctgaaccgtc tgcctgttgg
     7801 aagttctcta aaatcgcagc gacggtccgt ccgactgcga ggccagaacc gttaagcgtg
     7861 tggacgaatt ccggttttgc gttcgcttcg cgacggaaac ggattccggc ccggcgtgct
     7921 tggaagtctt caaagttcga acaagatgag atttcacgat acatcccttg cgccggcatc
     7981 cacacttcga tgtcatattt cttcgcagcc gtgaagccga gatcggccgt acacatgctg
     8041 agcacttgat atgggagacc gagacgctta agcacttctt cagcgtggcc cgtcaagagt
     8101 tcgagttgtt cataagactc ttcaggtttc acaaaccgga cgagctcaac tttgttgaac
     8161 tgatgctgac gaatgagccc acgcgtgtcg cgtccggctg atcccgcttc tgaacggaaa
     8221 caagcgctat acgccgtata cgtgattgga agttggtctt ccgtgataat ctcgtcacgg
     8281 tgcatgttcg ttaccggaac ttctgccgtc ggtacgagga aatagttcgt atccgccact
     8341 ttgaatgcgt cttcctcaaa tttaggaagt tgtcccgtcc cggtcatcgc gtcgcggttg
     8401 accatataag gagggagcac ctcagaatag ccatgttcat cggcatgcat atccatcatg
     8461 aagttgatga gggcacgttc gagacgggcg ccgagacctt tataaaagac aaaccggcta
     8521 cctgtcactt tacccgctcg ttccacatcg acgattttca aatcttccat gacgtcccaa
     8581 tgctgtttga gttcgaattc gaacgtcggt tttgttccga cttcgcgaat cgtgacgtta
     8641 tcatcttccg tttctccaat cggcgttgat tcgtgcggga tgttcgggat gctgaggaga
     8701 atcaagttca attcggcctc gacttcacgc aactcttcat cgagcaattt gatttcgtcc
     8761 ccgaggcgac gtgtctcgag aatcggtgca tccgcatctt gtttgttgcg ttttaattcc
     8821 gcaatttgct tcgtcgcttc atttcgtttc gctttcttca cttcaacctc attgatcaag
     8881 ttgcggcgtt tctcttccaa ctccgggaaa cggtcaagcg cactcaaatc ctcgccgcga
     8941 tgagctagct tcgttttaat ctcttcaaaa tctgaacgta atcgtttaat gtctaacatt
     9001 cgttattcct ccttttttca cataaaaagg tggcacgccc ctttcccgta ggaaagggac
     9061 gaaccacctt ggatccgcgt tgccaccctc gttgcccgaa atcgggccac tcgatgcacg
     9121 taacgtgtgc gtaacgtgac ttgtttccaa gccaatgctc cgaggccgat tcggttacat
     9181 catcccacta gtttgcacca accactagct ctctgtcagt agatgaccgt aacgtacttt
     9241 tccccatcat tgcatctgtc attgaattag ttttacttta caacatctca actctatcga
     9301 caagactcag ttttccgagc acgagtcgaa tctcatctaa aaagtcggag aaggcacgcg
     9361 tcatacgtgt caaaaacgat gccatctcga ccggttcggc cgcgacgagc gttcctttag
     9421 gtggaagttc accatctaga taccggacgc ttccggaagg ctcgatggtg acggtcccta
     9481 cctgttgatc ggccgcaatt ggggctttcg tatccggaag atcgtaagtc ggttcaggta
     9541 catcctgtcc tttttcgacg agtacttcaa aggctgacgt cgtgcgcact tttgctgact
     9601 cgactgtacc ttcagcgaca tggagcgtcg ccgggacgat ttcaccagtc cgtaaaatcg
     9661 gggtcaagac aaaatcgcca taggcgtagt cgtgaagcgc ctttgtagca gtatagcgcc
     9721 cttgatcggt cttcgctccg agaacgaccg atagcacggt acgtccatct cgcgtcgaca
     9781 cgccgatgaa gcagtaaccg gcatcgtcag tcgtgcccgt tttaaagcca agcatacccg
     9841 gataggctaa atcacgacca gcgagcatcc ggttcgtcgc ttcaaatcgg actccgtcga
     9901 tatcaacata cgcttgtttc gtcacatcga gcacttccgg gaacttcgtc aaatacgcca
     9961 aagctagcat catcaaatca ttggccgatg tcaaattctc ccctggacgt cccgctgaca
    10021 cagagtcaag tcccgatgca ttggcgaacg tcgtttgggt cataccaagt tcggtcgccc
    10081 gttcgttcat tttctttacg aatacccctt ccgaaccaga gacggcctcg gccaatgtga
    10141 ccgctgcctc gttcgcggaa cgaatcaacg ccacgtcgta tagctctttc accgtgtacg
    10201 gtttattgac gagcggaatc cgagccaatc ctggttttcg ggtcagcgcc aacgccttgt
    10261 cgctcggggt cacttcttgg ctccaactga ggtcacccgc ttcgatggct tctcggacga
    10321 gaaaagcggt catcagctta gtgattgatg ccggaggaag catcgcgtcc tcttcttgtg
    10381 agaacaggat ttgtcccgtc gtcatgtcca cgagcatcgc gccggtcgca tcaactttag
    10441 gtgccgccga tgcatccgtc ggcacaatca tatttaaaag gattgcccaa acgagcatcc
    10501 atccgatcca tctttgtctc acggtcttgc ccctttctat acgtatctcg ttacagtgta
    10561 gcaaaaaaac acatgaaaaa ggctccctat ttgctagaga gcctttcaat caggcgagtt
    10621 gtcgcttcgt cgcttcaacc atgtccaaga aatagcggtg catcgacaag tcgtccgtca
    10681 attccgggtg gaacgagcag gccatatact tgtcataccg aaccgcgaca atcgcttctt
    10741 cgacctcggc gagcacctcg acgctcgctt cgaccgatgc gacttgcggc gctcgaatga
    10801 acactgcttc gacagcttca tcgattccat tgacagtcaa atcgacttca aagctatcaa
    10861 cttgtcgtcc gaacgcattt cgtttgaccg tcatcgggat tttacgcaag tgcgcatcat
    10921 atccttcaac ttcggtcgcg agcaaaatca aaccagcgca cgttccaaac atcggcaact
    10981 ccgcattctc acgtaacggc tcgagcaact cgtaccgatc gagtaagcga cgcattgctg
    11041 tgctctcccc acccggcaag acgagtccat cgattcgatt taagtcatcg accgagcgga
    11101 cgacgagcgt attcgcacca agtgcttcga gcatatggac gtgttcgcga atcgcacctt
    11161 gcattccgag tacaccaatc gtggtcatct taccaacctc gcggtgccat gagttcttct
    11221 tgtttgagcg tgcggacgtc gagccctttc atcgcttcgc cgagtccttt cgacaagtgt
    11281 gcgatgcgct catagtcatc atggtatgtc gtcgcttcaa cgatggcacg ggcaaatttc
    11341 tcagggttct ccgctttaaa gattcctgat ccgacaaaga cgccgtccgc tccgaggtgc
    11401 atcatgagtg ccgcatcagc tggtgtcgca attccgcctg ctgcgaagtt gacgaccggg
    11461 aggcgacctg cttcacggat ttgcatgagt acttcaaacg gggcacccag gtcacgcgct
    11521 tccgtcatca cttcatcgat gctcatcgag agcaagcgtt tcacttgggc ttgaacggta
    11581 cgcatgtgac gaaccgcttc gacgatgttg ccggttcccg gctcaccttt cgtccggatc
    11641 atcgctgcac cttccccgat gcggcgtgat gcttcaccaa ggtcgcgcgc gccacagacg
    11701 aacggtgctt tgtagtcacg tttgtagaga tggaattctt cgtcagcagg tgtcaatact
    11761 tcactctcgt caatgaaatc aacccccatt gattcaagga cacgtgcttc agcgatgtga
    11821 ccgatccggc acttcgccat gaccggtacc gatactgcac ccatgacgtc ttcgatgatt
    11881 gtcgggtcgg ccatacgagc aacaccgccc attttgcgaa tatccgaagg tacgcgctcg
    11941 agtgccatga cggcaactgc acctgccgct tcagcaattt tggcttgctc cgcgttgatg
    12001 acgtccataa tgacgccacc tttttgcatc tcggccatac cacgttttac tttgtctgtc
    12061 cctacttgtc tcttttccaa atggatcccc tccaataagc tagtctactt gcaagtataa
    12121 attgatttga ctatattgaa agtgccagtt ttatattttt taaagtggtc agttcgaaca
    12181 aaggacttca tttctcgatt ctcgaatgtt ttaaagatta aaggagatga tggaatggat
    12241 caatggaaca gtcgtgacga cgcgcaggag cgcagctttt tcggaaaaac gggaatggtc
    12301 tcgctcctcc tcgtcatcgg attcgtgctc tattttttct ttggctgacc acagaaagga
    12361 cacatcatgg atatgctcac gttctcgctc gaggctgact cgagcgtccc attatatgaa
    12421 caactctatt tgcacattcg acaagccatc gttgatgaca ccctcaccac cgggacgaaa
    12481 cttccgtcca aacgaaagct aggggagttt ttagacgtct cgcaaacgac cgttgaactg
    12541 gcctacgctc agctgctcgc ggaaggatac atcgagtcgt tgccacgcaa aggcttctac
    12601 gtattaccgc aagaagaact gtacgtccgg cgcggcagta gcgtcatcga accgctcccg
    12661 gtgaaaaaaa catatgagtt caacttgtat ccgagtcaaa tcgacacgac cgctttccca
    12721 tttgaacgtt ggcgccggca cttaaaacaa gtcgtctcag aagaacatca cgatttgctg
    12781 tcacttggct ccgtccaagg tgatttcgtt cttcgccaag agattgcgac ctatctctat
    12841 cattcgcgcg gcgtgcattg ttctcccgaa caaatcgttg tcggatcggg aaccgagcag
    12901 ctgttacctc aattgttaga actgctgccg gatactacga cgttcggcat cgaagatcct
    12961 ggttatccgc tgactcgcca actgtttgcg caccaacggc ggacgttcat cccgattcct
    13021 gtcgatgaga gcggcgtccg tgtcgacctg gtggagcaag catccattga tgccctctat
    13081 gtcacaccgg cccatcaatt tccgaccggg accattttat ccgtcagtcg gcgtcaacgt
    13141 ttgctcaact gggcatcgga gcgacagacg tatgtgattg aagatgatta cgatagtgaa
    13201 ttccgttata gcggcaaacc gattccctct ttgcaaagca tggatcaaaa cgagcgagtc
    13261 gtctatttga gcacattctc taaatcattg atgccttcat tgcgaatcgg ttatatggta
    13321 ctcccccctc cgctgttaaa tcgctatcga gaacgttatc gtcacttcac gtgtagcgta
    13381 ccccgtttcg aacaacatac gttagcagca tttatggcga ccggtgattt tgagaaacac
    13441 ttgaaccgga tgcggaagac atatcgccgg aaacttgaaa tcattatcgc cgcctttaaa
    13501 ccttatgaac cggtcgtctc cgtcacgggg gcgagcgccg gccttcacgt cgtcctgtct
    13561 gttcgtacaa gcgcgacaag tgaagacttg aaacgattgg ccgaggcttc gaatatccga
    13621 atcaatgcga tgacagacta tcgcatcgaa tcaagcgaca cgattcctca gtttttattt
    13681 ggatttgccg ccttatccga agaaacatta ccagctgccg ttagtgcgct catgtcgtgt
    13741 tggaacattg agaaaggaag agatggatga aacggtcacg ctacgtcgtc ggtggtctcc
    13801 ttttgttaat tggtacactc ctgttatccg aatcgtggtg gaaagaccaa ctcacggcat
    13861 ggaacagtca acaagtgacc gccgaaattc aaccgaaaca gccagaaacc ggtgaatttg
    13921 agttttcaaa cgtcgagccg ttatcatggg aacaacttct caccgtgcgc aatcgatttc
    13981 atgatttacc gaccgtcggc ctcatttcga ttccagaaat cgacctcgag ctcccgatct
    14041 tatatgggct cgacaatgag aacttggctg tcggggctgg aacgatggac ccggaccaac
    14101 gaatgggaac tggaaattat gcactcgcgg gccactacac gcaaagcccg accgccttgt
    14161 tcggtccgct tcacatcatc gacgtcggca tgtccatcta cttgaccgac atgacacata
    14221 cgttcgaata cgagatcact tcgcttgaga ccgttccccc gacacgggtc gacgtgctcg
    14281 acccgacaac agaaccaacg attacactcg tcacatgcac gttcgatgcg accgaacgtt
    14341 tgattgtcaa aggacacttc gtgaaccaaa cgcctctcta atcgataggc gtttttatta
    14401 tttttcaaaa aatatattgt gagcgcttac atattcagct aaactattcc tgaaaccgtt
    14461 tgcacaattt cgacaattcg ttgccctgta gacgacacat tccatgaaag aggtgcttta
    14521 tgaagaagaa aacggcacga cagacgacca cgttactttt atcatccgtt ctcctcatcc
    14581 aagccggcgt tccgatgaac gcattggccg agcctgcgac aatctcgatt gatggcttaa
    14641 aaacggattg ggcgaacacg ccagcgctcg ccacatcccc acaggcgggt tggcaaggat
    14701 tcgatttagg agacgtctat ctgcagaacg atgcgcgtaa cctttacttt tatgtggatg
    14761 cgaacaacgt cccgaactgg ggcgacaatg gtcagtacat aaatatcgcc ctccaaatca
    14821 atgaacaaga ttcaggcgta gcgacaaacc cgctcggcca tccgttcaac ttcagccaaa
    14881 ctgataaaaa accacagtat catattttac ttcgcgtcga tggcgacacg tcagtaaaag
    14941 aagccgctct gtatgaagca ggaaaatcca cgccgctcgc aaacttgagc aacttaaacg
    15001 gcgcctcgtt tgccattgat cgcacgaaag gctttgaagg caaaattcca ttgtccctgc
    15061 ttggtctaag caatgatgat accgttcgga tcctcacggt actcagcggg aataacgcta
    15121 ccgagcacgg tgcgttcgac acgattccaa gcaatgcggc caataaagtc gccgatagtt
    15181 ggaatgtttc ggcgactccg tcgacacaat cggtatatag cccagccttc acgttgagcg
    15241 gtgtcgagac ggtcagtcaa ctcgaagtga cagcggtcac gccggccaat caatcggaac
    15301 aagtggacat caaatcccca atcacatgga cgttcaatga acctgtgtcg ttagatgctt
    15361 cgaacatcag cttgatgaat ggcgagacag ctgtaccgtt cacggctgaa gcgagtggat
    15421 caacagtgac tgtcacaccg accgaagcac tcagtttgaa tcaaacgtat accgcgaccc
    15481 ttcccgcgga cgccgtgaaa ggcaacctgt cgaacacgac gttaccggca ttgacgacgt
    15541 catttaaaac catcactgaa atcgccgatc cgtggaaaac acaacgctac atcgaaatgt
    15601 tgtacgtccg ggccgacaac gattacacgg actggaattt atggacgtgg agcacgggtg
    15661 ccaaagacgg tcaagttgac ccgtataaaa tcaccgaaga tggcgccatc ttccgaatcc
    15721 cagtcggaaa agatgcgacc aatgtaggct ttgtcatccg caagggcacg gattgggccg
    15781 tgaaagatgg ctacggggaa gaccgctatg tcaaattggg aagcgaccgg gtgacgaaag
    15841 tcgtcgtcga gagcggcaaa gggacgttcc atcaagtacc gacgattcaa ggacccttgt
    15901 ttgaagatgg tgccgtcacg ttcttctacc gtgacaaagc gttgtatgaa gcgggacaac
    15961 tcgatgaaat cgacagtgtc gcattgaaag tcaatggcac gacgtacccg atgacgtacg
    16021 aagccaaaaa tgaatggttc cgccatacgg tcaaattacc ggaagggaaa catgattata
    16081 cgttccttgt cacaaaagat ggcgtcacga ccgaagtgaa ggatccttac ttcgaggctt
    16141 cgagcgtcga gtatcgtcgt ccaaacgtta aactggcggc aagcgtggca ccaaaagccc
    16201 tcagttctcg agaaaacgcg gtcgtccagg tgaagccgac gttgccgaaa ggcgtcaagc
    16261 tgcgtcaact gttcatcgat gcacgtcctc tgggtggacc ggctaaacta gaagtcgacc
    16321 cggccctcaa caaacagacg attgcagtca aagataccgt caaaccgggc aataaattct
    16381 taacgattac ggcgattgac caatacggta acgtccataa aacgaaaaca tcgttaacgg
    16441 tccgaccggt ctcgatgaag gacaagcaag agttcgattg ggatgaggca cggatttact
    16501 tcatgctgac ggaccgattc tacgatgggg ataaaacgaa caataacccg aacggtgaat
    16561 actatgacca agatcatctt gagtcgtatc acggcggcga ctttgccggt gttacgaaga
    16621 aactcgacta cttggataaa ctaggcatca acacgatttg gattacaccg attgtcgata
    16681 atatcgattg ggatcttcgc tatggtaaag atggatcaca gtatggctat catggatact
    16741 gggcgaaaaa cttcgaaaaa ctcgatgagc atctcggcga tatgaaagca ttccatcgtc
    16801 tgattgacga agcgaatgct cgcggtatta agattatggt cgacgtcgtc ttgaaccacc
    16861 ctggctacgg gatggaacca ggagctgtag acacgggcgc cacaaacttc ccaaccgatc
    16921 aagagcgcaa agcgttcgac ggcatgattc gttcgaatcc ggtcgatggc gatgacttga
    16981 agatgtctct ttccggatta ccggacttta agaccgaaga ggctgccgtc cgtgaacaac
    17041 tcgtcaaatg gcagacggat tggattaaac gctcgaaaac gaaaaaagga aacaccatcg
    17101 attatttccg cgtcgacacg gtcaaacacg tcgactctac aacatggaag tcgttcaaaa
    17161 acgaattgac ggccctcaaa ccagatttca aaatgattgg cgaacattat ggggcaagtg
    17221 tgaacaacac gggtggttac ttacagagtg gccagatgga ctcacttctc gactttgatt
    17281 tcaagtatca ggccgaacgt ttcatcaacg ggaacattga tgatgtcgag agcgcgcttc
    17341 aatatcgcaa cacgcaactc tcgaatgaag cgacactcgg acaattcctc agcagccatg
    17401 acgaggacgg tttcctcgta tcacgtgctg gaggcgatga agggaagcat atggtcgccg
    17461 cctcgcttca aatgacggcg aaaggacagc ctgtcatcta ctatggtgaa gaggttggac
    17521 agtccggaaa acatgcgttg gatatggata agggcgagtt caatgaaaac cgttatgact
    17581 tcgactggaa acgagtcaaa ggagaaggta aagcgatgca tacgcattac caaaagctac
    17641 tcaatattcg tgccgactat tcaaaagtat ttagtaaagg aacgcgtgcc gtcgttgctg
    17701 gtggttctgc cactggatac tctgtctttg aacggaagca cggcaaagac tctgttctag
    17761 tggccttgaa cacgacagaa gccaaacgaa cgatcacgtt ccagacaaaa ctcaagcata
    17821 aaacgacgct cgtcgaccgc tatagcggac gtcattacgt cgtcaaacga gatgggaaag
    17881 tgaccgtcag cttacctgca caggacgatg gtggtactgt aattctcgta gccaagtcaa
    17941 aaaaatgata acgaaaagcc gttgcctcta atttagagac aacggcttgt tgtttagcgt
    18001 gaatagtttg gagcttcttt agtgatgtgg acatcgtgag ggtgactttc ttgcaaccca
    18061 gccccagtca tgcggataaa ctgagtgtcc tcacgtagtg cacggatatc ggcagcccca
    18121 caataaccca ttccagaacg aaggccaccg atgagttgat agacagtatc ggctagttcg
    18181 ccacgataag cgacgcgtcc ttcaatacct tctggtacga actttttatc ggcctcttgg
    18241 aaatagcgat cttggctgcc tcgtttcatc gaagcctcag aacccattcc acggtacgtc
    18301 ttgaactgac gaccttgata gatttccatc tctcctgggc tctctttcac acctgcgaga
    18361 aggctaccaa gcataacggc atgagctcca gctgcgatag ctttcacaat atcaccagag
    18421 tacttgattc cgccatcagc gataactgtg acaccgtgtt ctctagcttc cgtgacacaa
    18481 tcatatactg ctgtgatttg tgggacacca acaccggcga caacacgtgt cgtacagatt
    18541 gatcctggac caatcccgac tttaatgacc gatgccccgg cttcaatcaa agctcgtgtc
    18601 gcttcagctg ttgccacgtt tccagcgata attggaagcg tcgggaacat gtcacgaagt
    18661 tctttcactt tctcgatgac accggctgag tgtccgtgag ccgtatcaac gactaatgca
    18721 tcgacacctg catcaacaag aatttgagca cgtgatgcgg catctttcgt gacaccaacg
    18781 gcagctgcga cgagcaaacg accttgtttg tcttttgcag catgtgggaa ctgttcgact
    18841 ttctcaatat cttttgtcgt aatgagacct ttcaacacgc ctgaatcgtc gacgagcggc
    18901 aatttctcaa ttcgatgttg atgaaggatg cgttcagctt cttcaagtga cgtccctact
    18961 tttgccgtaa caaggttttc cgtcgtcatg acatctgcaa tcaccgtcga ataatcttta
    19021 atgaaacgaa ggtcacggtt tgtcaaaatt ccgattaatt tacgctcggt ttctgaattg
    19081 acgatcggga ctcccgagat acggtattta ctcatcaagt actctgcatc gtacacttga
    19141 cgctccggcg tcaaatagaa cggattcgtg atgacgccgt tctctgagcg tttaacgcga
    19201 tcgacgtgtt cagcctgcat ctccatcgac atgtttttat gaatgactcc taagccgcct
    19261 tgacgcgcca tcgcaatggc catcggtgct tctgtgacag tatccatacc agcactgatg
    19321 actggaacat ttaactcaag acctttgcaa agtttagtgc ttaaattcac gtctcttggc
    19381 aagacatttg aaaagcgcgg tacgagtaag acgtcatcaa acgttaatcc ttcttttgca
    19441 aacttgtttt cccacataaa aatcgattgc ccctttctct atcggacccg aatctttgtt
    19501 tcgaaatatt tctgtaatgg taacaggtat agctcgaaag tgcaattcaa ttcacgatgt
    19561 tcagaaagtt cagaattgtg ttcgttccat ttgctttccg ttcttaatgt tcgggaatag
    19621 attatatata cctcaaagga agcaaaatta taaataaaat ctataaaaaa gacgaccgag
    19681 cggatgctcg atcgtctttc gcgttggcct ggcaacgtcc tatcctcaca gggggagacc
    19741 cccaactact ttcggcgctg aagcgcttaa cttccgtgtt cggcatggga acgggtgtgg
    19801 ccgcttcgct atcgccacca gacatagaga gatcgttctc tcaaaactga agactcatca
    19861 attcacacaa accattagac tagatcaaag cctcgaccga ttagtatcat tcagctccac
    19921 acgtcgccgt gcttccaccc atgacctatc tacctcatcg tctctgaggg gtctttcttg
    19981 attgctcaaa gggaaatctc atctcggagg gggcttcatg cttagatgct ttcagcactt
    20041 atcccgtccg cacgtagcta cccagcgatg ctcctggcgg aacaactggt acaccagcgg
    20101 tgcgtccatc ccggtcctct cgtac
//
