# Supplementary material for: The genomic sequence of Exiguobacterium chiriqhucha str. N139 reveals a species that thrives in cold waters and extreme environmental conditions
Source: PeerJ. 2017 Apr 19;5:e3162. doi: 10.7717/peerj.3162 (PMC5399880; doi:10.7717/peerj.3162)
Supplement: Supplemental Information 2 [file peerj-05-3162-s005.gz › BioCycDB/contig000016.gbk]

COMMENT     Generated by SRI International Pathway Tools version 18.0 on Fri Jul 18, 2014
FEATURES             Location/Qualifiers
     source          1..3406
                     /organism="Exiguobacterium sp."
                     /mol_type="genomic DNA"
                     /chromosome="contig000016"
                     /strain="N139"
     gene            complement(2228..2890)
                     /gene="exiN139_03164"
                     /locus_tag="GUK6-6354"
     CDS             complement(2228..2890)
                     /gene="exiN139_03164"
                     /locus_tag="GUK6-6354"
                     /product="rhamnosyltransferase"
                     /codon_start=1
                     /translation="MSKAYNLLVTMALEKKMDFLCILDQDSMFSSNDIKKSKEYIIEN
                     FNKEIGMYVPEIIYSHKEQPFIQRNEIIVSEECEWAISSGSFMSLKACKAVGKFDENY
                     FIDRVDYDYCYELRKKHYKILMLRGVYLYQNLGTERKVLGKTYSEHSAVRHYYMFRNR
                     LYFYWKNRERESLWVVKITAKSIRHIVDVLLYESDKINKLIYLKKGLQDFCQRKMGKF
                     QA"
     gene            complement(1977..2210)
                     /gene="exiN139_03163"
                     /locus_tag="GUK6-6353"
     CDS             complement(1977..2210)
                     /gene="exiN139_03163"
                     /locus_tag="GUK6-6353"
                     /product="hypothetical protein"
                     /codon_start=1
                     /translation="MKKIFNILYLIVGVLWLTFMMGFPSDYRGVKYILLSILLLTSFF
                     EMIVFKQHLNRKIIVGLFFMALFLSSKHIDFNK"
     gene            complement(119..922)
                     /gene="exiN139_03162"
                     /locus_tag="GUK6-6352"
     CDS             complement(119..922)
                     /gene="exiN139_03162"
                     /locus_tag="GUK6-6352"
                     /product="Polysaccharide biosynthesis protein"
                     /codon_start=1
                     /translation="MKPIQIKETIKNVKYVLSAQFFSLMLNIVLALIVPKFLGVEDFG
                     YWQLFIFYSGLVGIFHLGLIDGIYLREGGKYYEELNFKSINGQFLVMLSLQFFICLIF
                     FFNLPDVLSDDRKVVLIFTIISIPIVNSYFFLSYILQAVNKIREYTIGVMVDKVFFLV
                     CVIFLVAIKYTSFEPYIIAFVFSKIISIIYLMIVNKPVLFSVNFNFILIFKETLKNIK
                     IGSLLLFSNLSSLMIIGISRFFIDLNLGIELFGIISFYFSICKPCFSFY"
ORIGIN      
        1 aaaataaaga tgcagcaaga atccaactta aatttaattt taaatttacg aatactctag
       61 cggcatcttc taaattttgt tcttcttaag aatgggaaac aaaactaaac taatttgatt
      121 aataaaaact aaaacaaggt ttacaaatag aaaaataaaa agatattatc ccaaacaatt
      181 ctatacctag atttaaatca ataaagaatc tactgatacc aataatcatc aaactggaca
      241 aatttgagaa aagaagtaaa gatccaatct taatattttt taaagtctct ttgaaaatca
      301 aaatgaagtt gaaattaaca gaaaagagaa ctggtttatt tacaatcatc aggtagatta
      361 tagaaattat ttttgaaaat acaaaagcta ttatatatgg ttcaaatgaa gtatatttaa
      421 ttgctacaag aaaaataaca catactagaa aaaatacttt atccaccata actccaatgg
      481 tatattctct tattttattc acagcttgta gaatataact taagaagaaa taactattaa
      541 ctattggaat gctaatgatc gtgaaaatca agacaacttt tctatcgtca gatagaacat
      601 ctggtaaatt gaaaaagaat attagacaaa taaaaaattg taaacttagc attactaaaa
      661 actgaccgtt tatcgactta aaatttaact cttcgtaata tttcccacct tctctcaagt
      721 aaattccatc aataagacct aaatgaaaga tacctactaa acctgaataa aatataaata
      781 gttgccaata tccaaagtct tctacaccta aaaacttcgg tactattaag gctaatacaa
      841 tattcaacat tagagaaaaa aattgagctg aaagaacata tttcacattt tttatagttt
      901 cttttatctg aataggtttc acaagtatcc ctcattaatt ttatcatttt gaatattgtg
      961 gttctcgaaa tgataaacta ctaacattat gctccaaaac caaacgtaat aaatcatagg
     1021 attactcgcc cccgcaacaa gaaaacaaac ccctccaaca agtatcccta gataatattg
     1081 aggactatca tcatgttccc aatcgattct aaagtagatt ttttttatga tggagaagac
     1141 taaaattaca aacagcaata taccaaagat accagactga taaagaagag caatataaac
     1201 tagttcgtat gaccaagggg tttcgaagga acgaatatat ccttcaatat atgctcccac
     1261 acctttccct agcagtggat tatccatcca tccgctaagt aattcatggt attgtctgct
     1321 tctaatttgt ccaccgttac tggtactgtc aaatgctgaa gataaagtat ttagtacgct
     1381 ttgaataggg ttctcaatct ctaaaatttt taccagccaa ttttggaatg acagaaaaat
     1441 tcccacaaca attaaagtta aagtagatat tttttgctaa tttaattaga tttaaattta
     1501 gtccattttc tttatacttc acataaaagt aagttagaat tatcgatccg agtactacta
     1561 tttgtaatgc tcttctccca ctaagtaaag ctacaaaaag accctccaaa aaatatcaat
     1621 ataaataata ccttttctaa taacgttttt tcgtttttcg ctattaaaaa ctgctattga
     1681 ataaggtaat aaaaatatga gagaggtttg attcgtaatt ctaaattcta atttttggtc
     1741 agtaattgca actgcaccaa aaatagtctg tagataagtt aaaagcaaaa ggcaaaaccc
     1801 ctaatctact taaaacatat gcactatcta aaaccacaat aaacactgtg acaaatagca
     1861 aaacataatt aagccaattg aacctcgctt tagaatttat aattttagat aaaaatagtg
     1921 cgactattgg agtcaatata taaatattga ttaatccata atctagtggg aatccattat
     1981 ttattgaaat caatatgttt actagaaaga aacaaagcca taaaaaataa tcctacaatg
     2041 atttttctat ttaaatgttg cttaaaaact atcatctcaa aaaaagacgt caacaataat
     2101 atgctcagaa ggatatattt aacacctcta taatccgatg gaaatcccat cataaaagtt
     2161 aaccataaaa ctcctacgat taaatataaa atattaaaga tttttttcat atgaatccct
     2221 cattttatta tgcttgaaac ttccccattt ttctttgaca aaaatcttgt aaaccttttt
     2281 ttaaataaat cagcttattg attttatcgg attcatacaa taaaacatct actatatgcc
     2341 taatagattt cgcggtgatt tttacaaccc aaagagattc ccgctctctg tttttccagt
     2401 aaaagtacag tctatttctg aacatgtaat agtgtctaac agctgaatgt tcagaatacg
     2461 tcttacctaa aacttttctc tcagtaccta aattttgata gagataaact ccacggagca
     2521 tcaaaatttt ataatgcttt tttctcaatt cataacaata gtcataatca acacgatcaa
     2581 taaagtaatt ttcatcaaac ttcccaacag ccttgcacgc ctttaagctc atgaaacttc
     2641 cagaagaaat tgcccattcg cattcttcgg aaacgataat ttcatttctt tgtataaaag
     2701 gctgttcttt gtgagagtaa attatttcag gaacatacat accaatctct ttattaaaat
     2761 tctcaataat atattctttt gattttttta tatcatttga agaaaacatt gaatcttgat
     2821 ctaaaatgca taagaaatcc attttttttt ctaaagccat agtaacaagt aaattatagg
     2881 ccttagacaa tccaacattt tttcctaacg cctaatattt caaaaccttc tctttttaag
     2941 ttcttctcat tattagtttt tcacactaga gtatatcact gttatcgtac aaaacaaaat
     3001 tttccattga agaataagtt ttaatgattt ttttaatttc ctcttttgag ggattgtaca
     3061 aaaccatccc catcataaac ttcattattt caatcccttt ctaaattcaa aaattatttt
     3121 ttcaattcct tcaaaataaa tatcaggatt tttttttgag tgattatacc atttataagg
     3181 agctaatatt tgtttagttt gcgactctga aagatacgcc cccccaccaa gaaaaagaac
     3241 tatttgaaat aatgaaatga ttacaatgat acattattcg taaactttcg taatcattaa
     3301 atccttgaac atatatgaaa ttttcctcga attgataatc tgatttaact ttttcaatat
     3361 catcgctgaa tacaaaaaaa gtagcatctg ggtttctcaa tttcat
//
