# Supplementary material for: The genomic sequence of Exiguobacterium chiriqhucha str. N139 reveals a species that thrives in cold waters and extreme environmental conditions
Source: PeerJ. 2017 Apr 19;5:e3162. doi: 10.7717/peerj.3162 (PMC5399880; doi:10.7717/peerj.3162)
Supplement: Supplemental Information 2 [file peerj-05-3162-s005.gz › BioCycDB/contig000018.gbk]

COMMENT     Generated by SRI International Pathway Tools version 18.0 on Fri Jul 18, 2014
FEATURES             Location/Qualifiers
     source          1..2366
                     /organism="Exiguobacterium sp."
                     /mol_type="genomic DNA"
                     /chromosome="contig000018"
                     /strain="N139"
     gene            1651..1884
                     /gene="exiN139_03174"
                     /locus_tag="GUK6-6364"
     CDS             1651..1884
                     /gene="exiN139_03174"
                     /locus_tag="GUK6-6364"
                     /product="hypothetical protein"
                     /codon_start=1
                     /translation="MDESLMEQRRVNDEGLRVVKFCCKGRTSAAGNGGTLTVPCEKAT
                     ANYVPAAAVIRRWQALSGIIGRKARAGGLLSLM"
     gene            1267..2366
                     /gene="exiN139_03173"
                     /locus_tag="GUK6-6363"
     rRNA            1267..2366
                     /gene="exiN139_03173"
                     /locus_tag="GUK6-6363"
                     /product="16S ribosomal RNA"
     gene            1078..1153
                     /gene="exiN139_03172"
                     /locus_tag="GUK6-6362"
     tRNA            1078..1153
                     /gene="exiN139_03172"
                     /locus_tag="GUK6-6362"
                     /product="tRNA-Ala"
     gene            990..1066
                     /gene="exiN139_03171"
                     /locus_tag="GUK6-6361"
     tRNA            990..1066
                     /gene="exiN139_03171"
                     /locus_tag="GUK6-6361"
                     /product="tRNA-Pro"
     gene            906..982
                     /gene="exiN139_03170"
                     /locus_tag="GUK6-6360"
     tRNA            906..982
                     /gene="exiN139_03170"
                     /locus_tag="GUK6-6360"
                     /product="tRNA-Arg"
     gene            788..874
                     /gene="exiN139_03169"
                     /locus_tag="GUK6-6359"
     tRNA            788..874
                     /gene="exiN139_03169"
                     /locus_tag="GUK6-6359"
                     /product="tRNA-Leu"
     gene            677..752
                     /gene="exiN139_03168"
                     /locus_tag="GUK6-6358"
     tRNA            677..752
                     /gene="exiN139_03168"
                     /locus_tag="GUK6-6358"
                     /product="tRNA-Thr"
     gene            593..668
                     /gene="exiN139_03167"
                     /locus_tag="GUK6-6357"
     tRNA            593..668
                     /gene="exiN139_03167"
                     /locus_tag="GUK6-6357"
                     /product="tRNA-Val"
     gene            468..582
                     /gene="exiN139_03166"
                     /locus_tag="GUK6-6356"
     rRNA            468..582
                     /gene="exiN139_03166"
                     /locus_tag="GUK6-6356"
                     /product="5S ribosomal RNA"
ORIGIN      
        1 gtcccaaggg ttgggctgtt cgcccattaa agcggtacgc gagctgggtt cagaacgtcg
       61 tgagacagtt cggtccctat ccgtcgtggg cgcaggaaat ttgaggagag ctgtccttag
      121 tacgagagga ccgggatgga cgcaccgctg gtgtaccagt tgttccgcca ggagcatcgc
      181 tgggtagcta cgtgcggacg ggataagtgc tgaaagcatc taagcatgaa gccccctccg
      241 agatgagatt tccctttgag caatcaagaa agacccctca gagacgatga ggtagatagg
      301 tcatgggtgg aagcacggcg acgtgtggag ctgaatgata ctaatcggtc gaggctttga
      361 tctagtctaa tggtttgtgt gaattgatga gtcttcagtt ttgagagaac aatctcttaa
      421 aaaaagagtt gacattatgt taaaataatg ttaatctcat atatgtctgg tggcgatagc
      481 gaagcggcca cacccgttcc catgccgaac acggaagtta agcgcttcag cgccgaaagt
      541 agttgggggt ctccccctgt gaggatagga cgctgccagg cattacatat ttggaggatt
      601 agctcagctg ggagagcacc tgccttacaa gcagggggtc ggcggttcga tcccgtcatc
      661 ctccaccatt acacctgccg gtgtagctca gttggtagag catctgactt gtaatcagag
      721 ggtcgagggt tcgaatcctt tcgccggcac catttttaaa aatagtctac cgcatgaatt
      781 ataccttgcc ggggtggcgg aattggtaga cgcacaggac ttaaaatcct gcgagggttt
      841 cctcgtgccg gttcaagtcc ggccctcggt accatcttaa tatcccatga aagttcattc
      901 gtctcgcacc cttagctcag ctggatagag cgttagacta cgaatctaaa ggccgggagt
      961 tcgaatctct cagggtgcac catctatttc gggaagtagc tcagcttggt agagcacttg
     1021 gtttgggacc aaggggtcgc aggttcgaat cctgtcttcc cgaccatcat aacttttggg
     1081 gccttagctc agctgggaga gcgcctgcct tgcacgcagg aggtcagcgg ttcgatcccg
     1141 ctaggctcca ccaattcttt aaaccgacga actttgaaaa ctgaacgatg aggcaaaaaa
     1201 agttttacaa tttttgaatg aagcgcaagc ttcgtcattt ttaaagagct atatcaaatt
     1261 ctttggagag tttgatcctg gctcaggacg aacgctggcg gcgtgcctaa tacatgcaag
     1321 tcgagcgcag gaaatcgacg gaacccttcg gggggaagtc gacggaatga gcggcggacg
     1381 ggtgagtaac acgtaaagaa cctgccctca ggtctgggat aaccacgaga aatcggggct
     1441 aataccggat gggtcatcgg accgcatggt ccgaggatga aaggcgctcc ggcgtcgcct
     1501 ggggatggct ttgcggtgca ttagctagtt ggtggggtaa tggcccacca aggcgacgat
     1561 gcatagccga cctgagaggg tgatcggcca cactgggact gagacacggc ccagactcct
     1621 acgggaggca gcagtaggga atcttccaca atggacgaaa gtctgatgga gcaacgccgc
     1681 gtgaacgatg aaggccttcg ggtcgtaaag ttctgttgta agggaagaac aagtgccgca
     1741 ggcaatggcg gcaccttgac ggtaccttgt gagaaagcca cggctaacta cgtgccagca
     1801 gccgcggtaa tacgtaggtg gcaagcgttg tccggaatta ttgggcgtaa agcgcgcgca
     1861 ggcggcctct taagtctgat gtgaaagccc ccggctcaac cggggagggc cattggaaac
     1921 tgggaggctt gagtatagga gagaagagtg gaattccacg tgtagcggtg aaatgcgtag
     1981 agatgtggag gaacaccagt ggcgaaggcg actctttggc ctataactga cgctgaggcg
     2041 cgaaagcgtg gggagcaaac aggattagat accctggtag tccacgccgt aaacgatgag
     2101 tgctaggtgt tggagggttt ccgcccttca gtgctgaagc taacgcatta agcactccgc
     2161 ctggggagta cggtcgcaag gctgaaactc aaaggaattg acggggaccc gcacaagcgg
     2221 tggagcatgt ggtttaattc gaagcaacgc gaagaacctt accaactctt gacatccccc
     2281 tgaccggtac agagatgtac cttccccttc gggggcaggg gtgacaggtg gtgcatggtt
     2341 gtcgtcagct cgtgtcgtga gatgtt
//
