# Supplementary material for: The genomic sequence of Exiguobacterium chiriqhucha str. N139 reveals a species that thrives in cold waters and extreme environmental conditions
Source: PeerJ. 2017 Apr 19;5:e3162. doi: 10.7717/peerj.3162 (PMC5399880; doi:10.7717/peerj.3162)
Supplement: Supplemental Information 2 [file peerj-05-3162-s005.gz › BioCycDB/contig000008.gbk]

COMMENT     Generated by SRI International Pathway Tools version 18.0 on Fri Jul 18, 2014
FEATURES             Location/Qualifiers
     source          1..8520
                     /organism="Exiguobacterium sp."
                     /mol_type="genomic DNA"
                     /chromosome="contig000008"
                     /strain="N139"
     gene            7502..8068
                     /gene="exiN139_02634"
                     /locus_tag="GUK6-5824"
     CDS             7502..8068
                     /gene="exiN139_02634"
                     /locus_tag="GUK6-5824"
                     /product="hypothetical protein"
                     /codon_start=1
                     /translation="MTKRIIIGGLVVLLVVATFLQVREIIRAYNIAYQEEIVPEATRV
                     RSLTGAESLEGIGRVTGENTLVETLYGYKSLDDQNIESVIVVDRNLGVQPKASDAYYE
                     IAPGREATEEEAAKFEDIVNEFDEEQLFAQVISTHEAKYVTNREETLTFYKVFVRDVD
                     TNEYVFFITEDGLKLDFHTRGFQPLRYF"
     gene            6465..7487
                     /gene="gcp"
                     /locus_tag="GUK6-5823"
     CDS             6465..7487
                     /gene="gcp"
                     /locus_tag="GUK6-5823"
                     /product="t(6)A37 threonylcarbamoyladenosine biosynthesis 
                     protein"
                     /codon_start=1
                     /translation="MNTSLILAIESSCDETSVALVRDGKTLLSNVVSSQIESHKRFGG
                     VVPEVASRHHVERITYVIDDALSEAGVTMPDVDAVAVTQGPGLVGALLVGISAAKALA
                     FAHSKPLIGVHHIAGHIYANELVEEMEFPLVCLVVSGGHTELVYMSEHGVFEVIGETR
                     DDAAGEAYDKVARTLSLPYPGGPAIDRLAADGEDTYKFPRVRLEAGSFDFSFSGLKSS
                     VINAVHNAEQRGETVIPENLAASFQASVVEVLVEKAIRAVKEKGAKQLLVAGGVAANR
                     GLRTALQEATDREGIRLVIPPLDLCGDNAGMIGVAAHHAYVRGKRDTLAMNAVPGLSL
                     EESMTV"
     gene            6007..6468
                     /gene="ypeA_3"
                     /locus_tag="GUK6-5822"
     CDS             6007..6468
                     /gene="ypeA_3"
                     /locus_tag="GUK6-5822"
                     /product="Acetyltransferase YpeA"
                     /codon_start=1
                     /translation="MADIKIRRMNWLDVEEVTKVEEASFAIPWTKEAFMNEMLKNEQA
                     VYFVAVHERRVVGFVGVWQIVDEGHITNIAVLPEYRGQGIGNLLLSQLVEFARSKSLA
                     ALTLEVRVSNIGAQKLYEQFGFENAGRRKRYYQDNNEDAYIYWAKLGSESE"
     gene            5358..6014
                     /gene="ydiC"
                     /locus_tag="GUK6-5821"
     CDS             5358..6014
                     /gene="ydiC"
                     /locus_tag="GUK6-5821"
                     /product="hypothetical protein"
                     /codon_start=1
                     /translation="MKQLMIDTATTRLSVALSEHGQIQAEATVMVSKNHAVTLMPMIE
                     QLMNAVKWTPTELERIVVTTGPGSYTGIRIGVTTAKTLAYTLQLPLVGVSALRLMAAA
                     PNTEFPVVALIDARRGNAYIGHYQQNEAVTPDRHASVAAWLEATITGPFVVVGDVEPF
                     RDVLASYDYTEAPAAHSYGRASDLVALGDVTNDVHAFEPEYLRLAEAEVKWLEGQNNG
                     "
     gene            4912..5361
                     /gene="ydiB"
                     /locus_tag="GUK6-5820"
     CDS             4912..5361
                     /gene="ydiB"
                     /locus_tag="GUK6-5820"
                     /product="hypothetical protein"
                     /codon_start=1
                     /translation="MYTLITHSAAETQAVAEKLATLVKAGTVITLNGDLGAGKTTFTQ
                     GFGKGLGVTRNVNSPTFTIMKQYQGRLPLYHMDVYRLEDTGDDIGLEEYINGDGVAIV
                     EWSNLIESSLPTERLAITIERVGDEERQLTFAPVGDVYDALVKEVLA"
     gene            complement(3705..4487)
                     /gene="spo0M_2"
                     /locus_tag="GUK6-5817"
     CDS             complement(3705..4487)
                     /gene="spo0M_2"
                     /locus_tag="GUK6-5817"
                     /product="Stage 0 sporulation protein M"
                     /codon_start=1
                     /translation="MSKWGNRFKKWFFSELDASVYFHTVPFIPNETVHGTLRVLNTTS
                     HVVRLQELTLNFLTTFKDITLEGNEFNREADLQEVPIVLSAELEPGAEEHIPFTFDLT
                     MYAPSTAGAPYSVEATVWDTDGKRVWFDVIEKVEVEPLPALKRLLQATEHAGLELMFV
                     RNVIDPIGEERPYPFVEKYGFKPVGDWADEFEVVKSFWRVDEDGVDVYYWLDNIEKQR
                     TLESIANDVTMRHRSLTWDQLEREQDRLGLGIQETLRSHRSS"
     gene            3078..3710
                     /gene="udk_2"
                     /locus_tag="GUK6-5816"
     CDS             3078..3710
                     /gene="udk_2"
                     /locus_tag="GUK6-5816"
                     /product="Uridine kinase"
                     /EC_number="2.7.1.48"
                     /codon_start=1
                     /translation="MNELIDMMVAQAEREERTIIAISGHGGAGKTIFADALRERLGDV
                     NYINTDPYITDSMLRKSAMLDYTVDGQEHHYKMTACHPSAHHLPSLERDVRMVREGIG
                     FFTIDVPYLERTWIDPTKRITIIEGMSVAFLAADSWDVSAYLYTDSDTEFARRSVRDI
                     QQRGMDLTYLQASHEERRLQYELFMHPQREKFQTIVSTSNDVWTIENHRS"
     gene            complement(2649..3026)
                     /gene="hit_1"
                     /locus_tag="GUK6-5815"
     CDS             complement(2649..3026)
                     /gene="hit_1"
                     /locus_tag="GUK6-5815"
                     /product="hypothetical protein"
                     /codon_start=1
                     /translation="MSTCPFCHPQLDPSQTIVAENETCYFLMHDREQDVLVGSGVIVP
                     KQHRATTFDLTPSEWRDTYELLHEAKSFLEKTYGPDGYTLGWNVGTASNQTVPHAHLH
                     VIPRYADGPHAGKGLRHWLKRPE"
     gene            1701..2639
                     /gene="exiN139_02624"
                     /locus_tag="GUK6-5814"
                     /note="Uncharacterized protein conserved in bacteria with 
                     the myosin-like domain"
     CDS             1701..2639
                     /gene="exiN139_02624"
                     /locus_tag="GUK6-5814"
                     /product="hypothetical protein"
                     /codon_start=1
                     /translation="MSDLYQTQHDLQQQMAERDRLARKLKTLDKQIAEHEAVRKQLLN
                     SFTKEQRDVYDLDSFSLVNAWRKLRGTFNEQKTIELEEAARAELKLREHEAMVDELAL
                     ERRDLYETFETYRGIDAKWETFLKEKETHLKQDFTVREELYRLTDQQVKMNEVLVEYK
                     EAIVAGNSARTAISRTLKHLDSAKGWSTYDTFFGGGLIATAMKHDAIDASERKMHELQ
                     AALERFSRELADVKGVVSGLHIERGSLIQFADYFLDDIFSEWTMHGRINDSLDKVKGL
                     DREIAQLIEKMTREVERLEQQLEETETKRKQLILTR"
     gene            839..1708
                     /gene="exiN139_02623"
                     /locus_tag="GUK6-5813"
     CDS             839..1708
                     /gene="exiN139_02623"
                     /locus_tag="GUK6-5813"
                     /product="acetyltransferase"
                     /codon_start=1
                     /translation="MHIREATTSDQTIFTEVSRASFKQEADRLRLPYRDLNIEPPGYD
                     DEAMSLYLIEQLTCYVIELEGQVVGGAVVTLTGQDYGRIDRIFIHPYRQGKGIGKRAL
                     QSIEELHPTVRIWELETSTAQPNNVAFYRAAGYQSVFESDQEVCFVKRVKQRTDHMIL
                     RYEELSITGAQAYGMDASRVSIMNSNVSELQAHNCNFTKSQFRNINFRETEFDDLNLS
                     GSQYRFVTMYESGRPTTFFHTNLTNTFFENCRLDGVQIKDSSIDGLTIDGIHVKDLLE
                     YYRKETGGIKRYE"
     gene            4729..4805
                     /gene="exiN139_02629"
                     /locus_tag="GUK6-5819"
     tRNA            4729..4805
                     /gene="exiN139_02629"
                     /locus_tag="GUK6-5819"
                     /product="tRNA-Met"
     gene            4627..4703
                     /gene="exiN139_02628"
                     /locus_tag="GUK6-5818"
     tRNA            4627..4703
                     /gene="exiN139_02628"
                     /locus_tag="GUK6-5818"
                     /product="tRNA-Met"
     gene            621..735
                     /gene="exiN139_02622"
                     /locus_tag="GUK6-5812"
     rRNA            621..735
                     /gene="exiN139_02622"
                     /locus_tag="GUK6-5812"
                     /product="5S ribosomal RNA"
     gene            391..505
                     /gene="exiN139_02621"
                     /locus_tag="GUK6-5811"
     rRNA            391..505
                     /gene="exiN139_02621"
                     /locus_tag="GUK6-5811"
                     /product="5S ribosomal RNA"
ORIGIN      
        1 gtacgcgagc tgggttcaga acgtcgtgag acagttcggt ccctatccgt cgtgggcgca
       61 ggaaatttga ggagagctgt ccttagtacg agaggaccgg gatggacgca ccgctggtgt
      121 accagttgtt ccgccaggag catcgctggg tagctacgtg cggacgggat aagtgctgaa
      181 agcatctaag catgaagccc cctccgagat gagatttccc tttgagcaat caagaaagac
      241 ccctcagaga cgatgaggta gataggtcat gggtggaagc acggcgacgt gtggagctga
      301 atgatactaa tcggtcgagg ctttgatcta gtctaatggt ttgtatgaat tgatgagtct
      361 tcagttttga gagaacgatc tctctatgtc tggtggcgat agcgaagcgg ccacacccgt
      421 tcccatgccg aacacggaag ttaagcgctt cagcgccgaa agtagttggg ggtctccccc
      481 tgtgaggata ggacgttgcc aggccaacgc gaaagacgat cgagcatccg ctcggtcgtc
      541 tttctttatg tgattatttt aaacgaaatt acctaatagt attgctttat cctaatcggt
      601 atgttaatat aataattgtc tagtggcgat agcgaagtgg tcacacccgt tcccatgccg
      661 aacacggaag ttaagtactt cagcgccgaa agtagttggg ggtctccccc tgtgaggata
      721 ggacgttgct aggccaacgc aaaggacgat tgagcaaatg ctcgatcgtc cttttttgtc
      781 gttctcgaaa cctttaattc tttctttgcg tataaacacg tgaagagggg gaatcatcat
      841 gcacattcgt gaagctacaa cctcggacca gacgatattc actgaggttt cacgggcaag
      901 ttttaaacaa gaggcagacc gtctccgact accatatcga gacttaaata ttgaaccacc
      961 cggttatgat gacgaggcga tgagcctgta cttgattgaa caattgacat gctacgtcat
     1021 cgagcttgaa ggacaagtcg tcgggggagc cgtcgtgacg ttgacagggc aagattatgg
     1081 ccggatagac cgcatcttta tccatccata tagacaaggt aaagggattg ggaaacgggc
     1141 actacaatca atcgaggagc ttcatccgac tgttcgaatt tgggagttgg agacatccac
     1201 agcccaacct aacaacgtgg cattttatcg agcagctggt taccaatccg tcttcgaatc
     1261 agatcaggaa gtttgtttcg tcaaacgagt gaagcaacgg acagatcaca tgatattgcg
     1321 ctatgaagag ctttccatta caggtgctca agcgtatggg atggatgcga gtcgtgtctc
     1381 catcatgaat agtaacgtct cagagcttca ggcgcacaac tgtaatttca cgaagagcca
     1441 atttcggaat atcaacttca gagagacgga gtttgatgat ttgaatctat ctggttctca
     1501 gtatcgtttc gtcaccatgt acgaatcagg gaggccgacg acgttcttcc atacaaacct
     1561 gacgaataca ttttttgaaa actgtcggct cgatggtgtc caaatcaagg actcatcgat
     1621 tgacggctta acgattgacg ggatacacgt caaagacctg ttagaatatt atcgaaaaga
     1681 aactggagga ataaaacgtt atgagtgatc tctaccaaac ccaacacgac ttacaacaac
     1741 agatggcaga acgggaccga ctcgcccgta aattaaaaac actcgacaag caaattgccg
     1801 aacatgaagc tgtgcgaaag caacttctca attcgtttac gaaggaacag cgcgatgtct
     1861 atgacttaga ttcattctcg ctcgtcaacg catggcgtaa gctaagggga acattcaacg
     1921 aacaaaaaac gattgaatta gaagaggcgg cccgggccga attgaagtta cgggaacatg
     1981 aggcgatggt ggatgagtta gcgcttgagc gtcgtgactt atatgaaaca tttgagacgt
     2041 atcgtggaat cgacgcgaaa tgggagacct tcctaaaaga gaaggaaact catttgaagc
     2101 aagattttac tgttagggaa gaattatatc gactcacgga tcaacaggta aaaatgaatg
     2161 aggtgcttgt tgaatataaa gaagccatcg tcgctggaaa ttcagcacgg acggccatct
     2221 cgagaacact taaacatctc gatagtgcga aaggttggtc gacgtatgat acgttctttg
     2281 gaggcggctt gattgcgaca gcgatgaaac atgatgccat cgatgcttcg gaacggaaga
     2341 tgcatgaact tcaagctgcg ctcgagcgct tctcgcggga gttggctgac gtgaaaggag
     2401 tcgtcagtgg cttacacatc gaacgcggtt cgctcattca attcgctgac tacttcctcg
     2461 atgacatctt ttccgagtgg acgatgcatg gacgaatcaa tgattcgcta gacaaggtaa
     2521 aaggactcga tcgtgaaatc gctcaactga ttgagaaaat gacgagagaa gtagaacgtc
     2581 tagaacaaca actcgaagaa accgaaacga aacgaaaaca gctcatcctc acacgatgag
     2641 ctgtttggtt attctggtcg tttcaaccaa tggcgtaaac ctttacccgc gtgcggtccg
     2701 tcggcgtatc gagggataac gtgcaggtgg gcgtgaggga cggtctggtt tgacgccgtt
     2761 ccgacgttcc agccaagcgt atacccatca ggaccatacg tcttctcgag gaaggacttt
     2821 gcttcgtgga gtaactcgta tgtatcgcgc cattccgaag gcgtgagatc gaacgtcgtc
     2881 gcccgatgtt gttttgggac gataacgcca gagccgacga gcacgtcctg ctcacggtcg
     2941 tgcatcaaga agtagcatgt ctcattctcg gcgacgatcg tctgagacgg gtcaagttga
     3001 ggatgacaaa atggacaagt tgacatcgga ttggtacact tcctttctat atgaagtgta
     3061 ccaaaagggg gagcattatg aatgaattga ttgatatgat ggttgcccag gccgaacgag
     3121 aggagcgcac gattatcgcc atctcgggac acgggggtgc cgggaagacg atatttgcag
     3181 acgccctacg cgagcgcctc ggagacgtaa actacatcaa taccgatcca tatatcacgg
     3241 actcgatgtt acggaagagc gctatgctcg attacacggt cgacgggcag gagcatcatt
     3301 ataagatgac agcttgtcat ccgtccgcgc accatctacc ttcactagag cgtgatgttc
     3361 ggatggtgcg tgaagggatc ggttttttca cgattgacgt tccatacctt gaacgaacgt
     3421 ggattgaccc gacaaaacgg atcaccatca tcgaaggcat gagcgtcgcg ttcctcgccg
     3481 cagattcgtg ggatgtttcg gcttatctat ataccgacag tgatactgag tttgcgcgac
     3541 gttccgttcg agatatccag caacggggaa tggatctcac atatttacag gcttcgcacg
     3601 aagagcgtcg actccaatac gagctgttca tgcatccgca gcgcgaaaag ttccaaacga
     3661 tcgtctcgac gagtaacgat gtttggacaa ttgaaaacca ccgctcatga agaacggtgg
     3721 ctacgtaacg tctcttggat accgagtcca agtcgatcct gttctcgttc gagttggtcc
     3781 cacgtgagcg agcgatggcg catcgtgacg tcattggcga ttgactcgag tgtacgttgc
     3841 ttctcgatat tgtcgagcca gtaatagacg tcgaccccgt cctcgtcgac ccgccagaac
     3901 gatttgacga cttcgaactc gtcggcccag tcaccgaccg gtttgaatcc atacttctcg
     3961 acgaatggat acggtcgttc ttctccgatc gggtcgataa cgttacggac gaacatgagc
     4021 tcgagcccgg catgttcggt cgcctgtaac aagcgtttca aggcagggag cggttcgact
     4081 tcgacttttt cgatgacatc gaaccagacc cgtttgccgt cggtgtccca gacggtcgct
     4141 tcgacgctgt atggtgctcc ggctgttgat ggggcataca tcgtcaaatc gaacgtgaac
     4201 gggatgtgct cttcagcacc cggttcgagc tcggcggata ggacgattgg gacttcttgc
     4261 aagtcggcct cccgattaaa ctcgttgcct tcgagcgtga tatctttgaa cgtcgtcaaa
     4321 aaattaagcg ttagctcttg caggcgcacg acatgcgaag tggtgttcaa cacccgcagc
     4381 gttccatgaa cggtctcgtt cggaatgaac gggacggtgt gaaaatagac ggatgcgtcc
     4441 agttcggaaa agaaccattt tttaaagcga ttaccccatt tcgacatgac ggtcgcgctc
     4501 cttttctctt atagattgca ctcttttaaa tgttcccgat tccaattctg aaaaaacatg
     4561 aagaaaaagg ttgcattata taactacttc acttattata gaggatgtcg aaacaattca
     4621 aaccatcgcg gggtggagca gtctggtagc tcgtcgggct cataacccga aggtcgtcgg
     4681 ttcaaatccg gcccccgcaa ccaattttta tttaatttca tatgtcgtcg cggggtggag
     4741 cagtctggta gctcgtcggg ctcataaccc gaaggtcgtt ggttcaaatc cagcccccgc
     4801 aaccaatttt ttaaatgaga tagcgaaacg atgacgtttc gtgttttttt ttgcgtaaaa
     4861 ttgagtgtac aatgagtacg tatcgctaga accgactaaa ggagaaacat catgtataca
     4921 ttgattaccc attctgcggc tgagacgcag gcagtggcag agaagttggc cacacttgtc
     4981 aaagccggga cggtcataac gttgaacggc gacctcggtg ccggtaagac gacgttcacc
     5041 cagggctttg gtaaaggcct cggtgttacg cgtaacgtca acagcccgac gtttaccatc
     5101 atgaaacaat accaagggcg cttgccgctc taccatatgg acgtctatcg tctcgaagac
     5161 acgggggacg atatcggcct cgaagaatac atcaacggcg atggtgtcgc catcgtcgaa
     5221 tggtcgaact tgatcgagtc atcacttccg acggaacggc tcgccatcac aatcgagcga
     5281 gtcggggacg aggaacgtca actaacgttc gcgcccgtcg gcgacgtcta tgatgcgctg
     5341 gtgaaggagg tgctcgcatg aagcaactga tgattgatac ggcgacgaca cgtctatctg
     5401 tcgccctcag cgaacacgga cagattcaag ccgaggcgac agtcatggtc tcgaaaaacc
     5461 atgccgtcac gctcatgccg atgattgaac aactgatgaa tgcggtcaaa tggacaccga
     5521 ccgagctcga acgtatcgtc gtgacgacag gtccgggatc ttatacgggt atccgcatcg
     5581 gtgtcacgac cgcgaagacg ctcgcctaca cgcttcaact cccgctcgtc ggggtctcgg
     5641 cgctccgtct catggcggcg gccccgaata cggagttccc cgtcgtcgcg ctcatcgacg
     5701 cccgtcgtgg caatgcgtat atcggtcact atcagcagaa cgaggccgtg acacccgacc
     5761 gtcacgcctc ggtcgctgct tggcttgaag ccaccatcac aggaccgttc gtcgttgtcg
     5821 gtgatgtcga gccgttccgt gacgtactcg cgtcttacga ctataccgaa gcaccggccg
     5881 cgcatagcta tggccgggca agcgatctcg tcgcgttagg tgacgtcacg aacgatgtcc
     5941 atgcgtttga gcctgagtat ctgcgtctcg ctgaagcgga agtgaaatgg ctcgagggac
     6001 aaaacaatgg ctgatattaa aatccggcgc atgaactggc tcgatgtcga ggaagtcacc
     6061 aaagtcgaag aagcatcgtt cgccatccca tggacgaaag aagcgttcat gaacgagatg
     6121 ctcaagaatg agcaggccgt ctattttgtc gccgtccatg aacgtcgcgt cgtcgggttc
     6181 gtcggcgtct ggcaaatcgt ggacgaaggg catattacga acatcgccgt cttaccggaa
     6241 tatcgcggac aaggcatcgg caatcttctg ttgtcgcaac tcgttgaatt cgctcgctcg
     6301 aagtcattgg cggcgctcac gctcgaagtg cgcgtctcga acatcggcgc ccaaaagctg
     6361 tatgaacagt tcggttttga aaacgccggt cgccggaaac ggtattatca agacaataat
     6421 gaagacgcct atatttactg ggcgaagtta ggaagtgaat cagaatgaac acatcgctca
     6481 ttctcgcgat tgagtcgagc tgtgatgaga cgtcggtcgc gctcgtgcgt gacggcaaga
     6541 cgctcttatc gaacgtcgtc tcgtcgcaga ttgaaagtca taaacggttc ggtggggtcg
     6601 tgcccgaggt cgcctcgcgc caccacgtcg aacgaatcac gtacgtgatc gatgacgccc
     6661 tcagtgaagc cggcgtgacg atgccagacg tcgacgccgt cgcggtcacg caaggaccag
     6721 gtctcgtcgg ggcgctcctc gtcggcatca gtgcggccaa agcactcgcg ttcgcccaca
     6781 gtaaaccgct catcggtgtg caccatatcg ccggacatat ttacgcgaac gaactcgtcg
     6841 aggagatgga gttcccactc gtctgtctcg tcgtttcagg cggacatacg gagctcgtct
     6901 atatgtccga gcacggtgtg ttcgaagtca tcggtgagac acgtgacgat gcggccggag
     6961 aagcgtacga caaagtcgca cggacgctca gcctgcctta cccgggtggc ccggccatcg
     7021 atcgtctcgc agccgacggg gaagatacgt ataaattccc acgggttcgg ctcgaggcag
     7081 gaagttttga cttcagcttc agcgggctca agtcgtcagt tatcaatgcc gtccataacg
     7141 ccgaacagcg tggggagacg gtcatccctg aaaacttggc ggccagcttc caagcgagcg
     7201 tcgtcgaagt gctcgtcgaa aaagcgattc gtgccgtaaa agaaaaagga gccaaacagt
     7261 tgctcgtcgc aggtggcgtc gcagccaacc gtggactccg tactgcgctt caagaagcga
     7321 cggaccgtga gggcatccgc ctcgtcatcc caccacttga tctatgcgga gacaatgccg
     7381 gtatgatcgg ggtggcggca catcacgcgt atgtgcgcgg aaagcgcgat acactggcga
     7441 tgaatgcggt tcctgggtta tccttagaag agagcatgac agtctagggg gaaatagaga
     7501 catgacgaaa cgcatcatta ttggaggtct ggtcgtactg ctcgtcgtcg cgacgttttt
     7561 gcaagtacgg gagattatcc gcgcctataa tatcgcctat caagaagaaa tcgtgccgga
     7621 agcgacacgc gtccgttcac tcacaggagc ggaatcgctc gaaggcatcg gccgggtcac
     7681 gggtgagaac acgctcgtcg agacgttgta cggctataag agcctagacg atcaaaatat
     7741 cgagagcgtc atcgtcgtcg accgcaacct cggcgttcag ccgaaagcga gcgacgcgta
     7801 ttacgagatt gcgccgggac gagaagcgac cgaagaagaa gcggcgaagt tcgaggatat
     7861 cgtcaacgag tttgacgaag agcaattgtt cgcgcaagtg atctcgacgc atgaggcgaa
     7921 gtatgtgacg aaccgtgagg agacactcac gttttataaa gtgttcgtcc gtgacgtcga
     7981 tacgaacgag tacgtgttct ttatcacgga agacggcctc aagctcgact tccatacacg
     8041 cgggttccaa ccgctacgtt acttttaaaa aaatactccc ttatagataa tgataaggga
     8101 gtatttttac ataattaatt ggggtgattt taatgagatt tgaagacttt ttaaatgggt
     8161 tagacaacag tatatctcca tattacttta tagaagaatt tcttatttca ttacttgatt
     8221 tacatatttc tagccaaagt aaagtattta tgagtgataa ttcaattcga aataataaaa
     8281 caattccgca taataataag aattattgga atgctgttca aataatagac ggttatgctc
     8341 ctgatggttt ctcagacttt aaaggcggaa ctgctattga aattaaatct ctaaagaact
     8401 tagcttcaat gagagaagtc tttaaaagaa cagcaaatat tgcgttgtct ttaaataatt
     8461 caggtttaac tccacctatt aaaaatttat taatacttac cccctcattt attaattcaa
//
