# Supplementary material for: The genomic sequence of Exiguobacterium chiriqhucha str. N139 reveals a species that thrives in cold waters and extreme environmental conditions
Source: PeerJ. 2017 Apr 19;5:e3162. doi: 10.7717/peerj.3162 (PMC5399880; doi:10.7717/peerj.3162)
Supplement: Supplemental Information 2 [file peerj-05-3162-s005.gz › BioCycDB/contig000022.gbk]

COMMENT     Generated by SRI International Pathway Tools version 18.0 on Fri Jul 18, 2014
FEATURES             Location/Qualifiers
     source          1..457
                     /organism="Exiguobacterium sp."
                     /mol_type="genomic DNA"
                     /chromosome="contig000022"
                     /strain="N139"
     gene            complement(64..300)
                     /gene="exiN139_03191"
                     /locus_tag="GUK6-6381"
     CDS             complement(64..300)
                     /gene="exiN139_03191"
                     /locus_tag="GUK6-6381"
                     /product="hypothetical protein"
                     /codon_start=1
                     /translation="MKKAMNLFLGLSNVRTVHPEGFTVYISTHISFPSLSGYRTGLRS
                     FGLVKQKKSPIRMPCVYTNPCVSIVSRMAQASSL"
ORIGIN      
        1 ggaagtcagg catacgctgg taactttgag gcagctggta acgctctatg atccagtcga
       61 ttttcagaga gacgatgcct gagccatccg gcttacgata ctgacacagg gattcgtata
      121 aacgcatggc atacggattg gtgatttctt ttgtttcact aagccgaaac tgcgtaaacc
      181 ggttctgtaa cccgataaag aagggaatga gatatgggtt gatatgtaca ctgtaaagcc
      241 ctctggatgg actgtgcgca cgtttgataa accaaggaaa agattcatag cctttttcat
      301 cgccggcatc ctcttcaggg cgaataaaaa accacttcct tccccgcgaa actcttcaat
      361 gcctgccgta tatccttact ggcttccgca gaggtcaatc cgaatatttc agcatattta
      421 gcaacatgga tctcgcagat accgtcatgt tcctgta
//
