# Supplementary material for: The genomic sequence of Exiguobacterium chiriqhucha str. N139 reveals a species that thrives in cold waters and extreme environmental conditions
Source: PeerJ. 2017 Apr 19;5:e3162. doi: 10.7717/peerj.3162 (PMC5399880; doi:10.7717/peerj.3162)
Supplement: Supplemental Information 2 [file peerj-05-3162-s005.gz › BioCycDB/contig000020.gbk]

COMMENT     Generated by SRI International Pathway Tools version 18.0 on Fri Jul 18, 2014
FEATURES             Location/Qualifiers
     source          1..1136
                     /organism="Exiguobacterium sp."
                     /mol_type="genomic DNA"
                     /chromosome="contig000020"
                     /strain="N139"
     gene            652..725
                     /gene="exiN139_03187"
                     /locus_tag="GUK6-6377"
     tRNA            652..725
                     /gene="exiN139_03187"
                     /locus_tag="GUK6-6377"
                     /product="tRNA-Ala"
     gene            554..630
                     /gene="exiN139_03186"
                     /locus_tag="GUK6-6376"
     tRNA            554..630
                     /gene="exiN139_03186"
                     /locus_tag="GUK6-6376"
                     /product="tRNA-Ile"
ORIGIN      
        1 tcagctcgtg tcgtgagatg ttgggttaag tcccgcaacg agcgcaaccc ttgtccttag
       61 ttgccaccat tcagttgggc actctaagga gactgccggt gacaaaccgg aggaaggtgg
      121 ggatgacgtc aaatcatcat gccccttatg agttgggcta cacacgtgct acaatggacg
      181 gtacaaaggg cagcgaagcc gcgaggtgga gccaatccca gaaagccgtt ctcagttcgg
      241 attgcaggct gcaactcgcc tgcatgaagt cggaatcgct agtaatcgca ggtcagcata
      301 ctgcggtgaa tacgttcccg ggtcttgtac acaccgcccg tcacaccacg agagtttgta
      361 acacccgaag tcggtgaggt aaccttaggg agccagccgc cgaaggtggg acagatgatt
      421 ggggtgaagt cgtaacaagg tagccgtatc ggaaggtgcg gctggatcac ctcctttcta
      481 aggaaaatgc ccatgtggca ttgcccatcg ttcagttttg agagaccaaa atctctcgac
      541 aatcaaaata tgagggccta tagctcagct ggttagagcg cacgcctgat aagcgtgagg
      601 tcggtggttc gagtccactt aggcccacca tttttttgag aattccaata cggggcctta
      661 gctcagctgg gagagcgcct gccttgcacg caggaggtca gcggttcgat cccgctaggc
      721 tccactttgt tccttgaaaa ctgaagattc atcaagacat caaaccaatt atttcacata
      781 tggtccgtga ggaccgtgtg tcttagacgc tagatcaagg tagaaagggc gtacggtgga
      841 tgccttggca ctaggagccg atgaaggacg cgacgaacag cgaaatgccc tggggagtgg
      901 taagtacact ttgatccagg ggtatccgaa tgggggaacc caccgccggg agactggcgg
      961 gacacccgtg tgaatacata gcacggcgtg aggcaaaccc ggggaactga aacatctaag
     1021 tacccggagg aagagaaaga aaattcgatt ccctgagtag cggcgagcga aacgggaaca
     1081 gcccaaacca ggaagcatgc ttcctggggt tgtaggacac tctatacgga gttaca
//
