# Supplementary material for: The genomic sequence of Exiguobacterium chiriqhucha str. N139 reveals a species that thrives in cold waters and extreme environmental conditions
Source: PeerJ. 2017 Apr 19;5:e3162. doi: 10.7717/peerj.3162 (PMC5399880; doi:10.7717/peerj.3162)
Supplement: Supplemental Information 2 [file peerj-05-3162-s005.gz › BioCycDB/contig000011.gbk]

COMMENT     Generated by SRI International Pathway Tools version 18.0 on Fri Jul 18, 2014
FEATURES             Location/Qualifiers
     source          1..56774
                     /organism="Exiguobacterium sp."
                     /mol_type="genomic DNA"
                     /chromosome="contig000011"
                     /strain="N139"
     gene            complement(37869..39167)
                     /gene="amtB"
                     /locus_tag="GUK6-6206"
     CDS             complement(37869..39167)
                     /gene="amtB"
                     /locus_tag="GUK6-6206"
                     /product="Ammonia transporter"
                     /codon_start=1
                     /translation="MEDILYYMDTLFVLIAALLVLTMQLGFGLLETGTLRAKNAGHVA
                     VKQIISLSVAALAFWAVGFGLSFGDGTRWFGTEGFFMNGSFTSLDWANVSIDIKFLFQ
                     LSFVAVALAIAWGGFAERAKLSAYVLFGVFFVAILYPIVARSVWAGGLLGTMGMQDFA
                     GSAVVHLQGGMAALMATIILKPRRKTESLAGHNHVLTVVGGLVLWLCWFGFNAGSTMS
                     VADGFFGYVALTTMLATAAGALGALAIVMIHKKTADIPTIVNGVLGALVAITAACAFV
                     EPWAAIVIGALASIATYGTSILMAKYIDDPLCAFSVHGVAGIIGTLALGFFASPRLVE
                     ITGIGSAGLFYGGGLTQLGVQALGVLIAMVIAGGGSYAFLKLLDVTIGLRVTEEQEDI
                     GLDIAEHGVSAYGEVETEPETPARLPKILGSSVSVMSPKK"
     gene            39296..39601
                     /gene="tnrA"
                     /locus_tag="GUK6-6207"
     CDS             39296..39601
                     /gene="tnrA"
                     /locus_tag="GUK6-6207"
                     /product="HTH-type transcriptional regulator tnrA"
                     /codon_start=1
                     /translation="MDYKSKKVIGMGVITELTGLSERQVRYYESKGLVFPERTKGGSR
                     KYSFHDVERLIDVASKLEDGWRIQDIKDREKRLSTKQRDDLIRGQLNSAFRTYPPKK"
     gene            39718..40767
                     /gene="hemE"
                     /locus_tag="GUK6-6208"
     CDS             39718..40767
                     /gene="hemE"
                     /locus_tag="GUK6-6208"
                     /product="Uroporphyrinogen decarboxylase"
                     /EC_number="4.1.1.37"
                     /codon_start=1
                     /translation="MTRRMNDTILKAFKGEATDYVPVWYMRQAGRYQPEYREIKKTRT
                     LFEITHDAELCAYVTELPVKQLGVDAAILYKDIMTPLPSMGVDVEIKSGIGPVIDNPY
                     RTMEDVERLKPLNTDDISYVFETIRLLRERLEVPLIGFSGAPFTLASYMIEGGPSKSY
                     HRTKALMYAEPDVWNALMEKLGDMVITYATAQAEAGIQAFQLFDSWVGTLSRKDYVRY
                     IKPTTERIFTELRKLDIPLIMHGVGASHLVEEWQDQPLDVVGLDWRLSIQEARDRGIT
                     KAVQGNLDPSFLLAPWPIIEAKVKEILDEGMKQPGYVFNLGHGVFPEVDPSVLVKLTA
                     FIHDYSREKMGGKSL"
     gene            40764..41693
                     /gene="hemH1"
                     /locus_tag="GUK6-6209"
     CDS             40764..41693
                     /gene="hemH1"
                     /locus_tag="GUK6-6209"
                     /product="Ferrochelatase 1"
                     /EC_number="4.99.1.1"
                     /codon_start=1
                     /translation="MKTVGLLVMAYGTPYKPEDIERYYTHIRYGRKPSPEALQDLTER
                     YEAIGGVSPLAKITIDQAETLRDILNERHVGEIDFKLYIGLKHIEPFVEDAVAQMAND
                     GIKEAVSVVLAPHYSSYSVKSYNGRAHEEAAKYGIEIRSVESWYDEPKFINWWAEAIK
                     TTFANLQVPAEKACLIVSAHSLPEKILAGGDPYPDQLKETADKIAQAAGVPNYEVGWQ
                     SEGNTPDPWIGPDVQDLTAELYEKHGYEAFVYTPVGFVADHLEVLFDNDVECKVVCDR
                     LGVHYARPNMPNAERSFIEAIADRMESVIVHHA"
     gene            41677..43071
                     /gene="hemY_2"
                     /locus_tag="GUK6-6210"
     CDS             41677..43071
                     /gene="hemY_2"
                     /locus_tag="GUK6-6210"
                     /product="Protoporphyrinogen oxidase"
                     /EC_number="1.3.3.4"
                     /codon_start=1
                     /translation="MYIMRNVTIVGGGITGLTAAFYAERYLPNDVTIKLVETSGRLGG
                     KIDTFETGEFAVERGPDSYVFRKTAMTDLIHDVGLGDEIVRNGVGQAYVLHHDGLHPI
                     PKQTVMGIPLDVDAFKDTTLLSDEEHAALRAMLLSPPDVEAPETDVSLGLYLRERVGD
                     PIVDRLIEPLLSGIYAGDIDQMSALSTFPQFIEGEKKHGNLYEGMRHLRPEQRVAEVG
                     AKKVGQFASLKRGLKSLTDRLAERLERTEIILNCSVEQVEEIEGGYRLLTNRGDIESD
                     HLILTVPPRLIRQFLPKVDSNFLADMKPHATATCSLVFKEDDIELPFVGTGFVTSQEA
                     DVTITACTFIDQKWPHAVPEGYHVLRVFLGRPGADEIVDASDEEIIATALRDLGGLMT
                     IKAAPLETVVSRLRDGLPPYAVFHSDRVRALRAEMGRVYPGILLAGIAYDGIGMPDCI
                     KSVHEQIKALAEEG"
     gene            43161..44048
                     /gene="ywpJ_3"
                     /locus_tag="GUK6-6211"
     CDS             43161..44048
                     /gene="ywpJ_3"
                     /locus_tag="GUK6-6211"
                     /product="putative phosphatase YwpJ"
                     /codon_start=1
                     /translation="MTTYKLFVSDMDGTILHNHTKIAPETAEIVRAAEAQGIRFAIAT
                     GRNYFNAKEILDEVGLTCPIVSSNGGRVLTETGEVLHEIDLTTEEALEVVSVLHQDHK
                     YSDVFYEMYSEAGLVASRLDLIDATMENLKQNGDERSLEMYEFFQKRYYVNEDVRLVE
                     DIEDFIKNEAGRVYKFIAFSSHFEKMSSLWKEIDERVEGVYVTSSGNDNIEVMANGAD
                     KGHGVKKLAEHFGVDLSEVVVIGDNLNDVPMFEVAGKAIAMGNSHEDLIAISHHVTER
                     HDEYGVANALKRVMNGEWK"
     gene            44117..45106
                     /gene="lplJ"
                     /locus_tag="GUK6-6212"
     CDS             44117..45106
                     /gene="lplJ"
                     /locus_tag="GUK6-6212"
                     /product="Lipoate-protein ligase LplJ"
                     /EC_number="2.7.7.63"
                     /codon_start=1
                     /translation="MKFIFNPDIRDPKLNLAVEEYILKHLNVEHEDYFLFYINGPSII
                     IGKNQNTSEEVNLKYIEENGIDVVRRLSGGGAVYHDEGNLNFSFITKDDGNSFNNYKK
                     FTQPIVDALKQLGVEAELTGRNDIQVGERKISGNAQFTTRGRMFSHGTLMFNSNIEEV
                     VNSLNVSEEKMRSKGIKSVRSRVANITEFLEEEMAMEHFVEALLHSIYDGQEPERYVL
                     RDEDWEIVQDISKERYANWDWNFGKSPKFDVESKRRFPIGTIDVRLNVNKGTITKAKI
                     YGDFFGVGDIHDVEQALVGTRFERVAIREQLSQLDVKHYFGNVELEELVDLIS"
     gene            45264..45737
                     /gene="exiN139_03023"
                     /locus_tag="GUK6-6213"
     CDS             45264..45737
                     /gene="exiN139_03023"
                     /locus_tag="GUK6-6213"
                     /product="PTS system galactitol-specific transporter 
                     subunit IIA"
                     /EC_number="2.7.1.69"
                     /codon_start=1
                     /translation="MYRFITEWMDTNLMWVTEQPTFDLAVQAIGLELEGRGIVNDTFA
                     RVVTEQERTIPSGVTDVAVPVAVVDVPLHVAKQDGISLLHLNQPFAMQTIAGESIRAE
                     AIFFITATTEAKQSALHKLMDDLLMDDETLQALVHVQSRTGLYHLQTMELKAFSY"
     gene            45841..47388
                     /gene="fadD_3"
                     /locus_tag="GUK6-6214"
     CDS             45841..47388
                     /gene="fadD_3"
                     /locus_tag="GUK6-6214"
                     /product="Long-chain-fatty-acid--CoA ligase"
                     /EC_number="6.2.1.3"
                     /codon_start=1
                     /translation="MANLVTALQGVVAAHPNKAAYVFGEDTVSYGQFYGQVEAMAATL
                     EQKGIGQGDHVALVLGNSPAFLVSYFAVLARGGVVIPINPTYTPDEMAYILLDGDVKA
                     IVALSPLVAQAEAALTKLPQLRLVISVPYADVPALKRDGDIEFLPFSEAFATTKVEVI
                     EVDEEEVAVILYTSGTTGKPKGASLTHLNLFSNAHSIGEYLEITPEDKALAALPMFHV
                     FCLTVIVNAPLLRGATIVILPKFSPQDVFDLVPKHRVSIFAGVPTMYNFLLQTAMKVP
                     AYASALKHVRVFVSGGASLPVQLLESFEQKFECKILEGYGLSEASPVTCFNPLHGERK
                     AGSIGPSIVHVENKVVDELGEEVGIDEVGELIVRGPNVMKGYYKLPEETSMTLRDGWL
                     YTGDLAKRDKDGYFYIVDRKKDMVIVGGYNVYPREVEEVLYQHPGIVEAAVIGVPDAE
                     QGEAVKAFIVTRDEQVTLDEIRAFAATKLAKYKQPTHIEIIEELPRNTTGKILRTVLK
                     SEKFQRN"
     gene            47484..47786
                     /gene="csoR_2"
                     /locus_tag="GUK6-6215"
     CDS             47484..47786
                     /gene="csoR_2"
                     /locus_tag="GUK6-6215"
                     /product="Copper-sensitive operon repressor"
                     /codon_start=1
                     /translation="MEEFMHDQPIVPREDAEREALSKRLRRIEGQVRGIQKMVESDRY
                     CVDILTQTSAIQAALKQVEMQLLERHMRKCLVHASETEDMDPYIDELMTIVSRIKK"
     gene            47799..49910
                     /gene="copA_1"
                     /locus_tag="GUK6-6216"
     CDS             47799..49910
                     /gene="copA_1"
                     /locus_tag="GUK6-6216"
                     /product="Copper-exporting P-type ATPase A"
                     /EC_number="3.6.3.54"
                     /codon_start=1
                     /translation="MKTVELSIQGMTCAACSARIEKVLNKMDGVEATVNLPLETATIR
                     VDDGITEDELIARIEKIGYGAERKAELTPKHDLRPLERKVLISALLSAPLLLVMITHI
                     PGMTFQADWLMSPWWQFALATPVQFWIGAQFYKGAYKSLKSGAANMDVLVATGTSAAY
                     FYSVFEMLAHPMHPSLYFETSAVLITLVLLGKWLEARAKEKTTDALKSLLSLQAKEAI
                     LLVDGVERSVAIDLVKAGDVIVVRPGEKVPVDGKIVEGETVIDESMLTGESIPSEKTV
                     GADVVGGTINRSHRVLMVAERVGSETMLAQIVRVVEQAQTDKAPIQRQADRISGVFVP
                     IVVAISALTFAVWTLGFNDLDMAIRASIAVLVIACPCALGLATPTSIMVGTGRAAEQG
                     VLFKGGGQLESLNGVDIVVFDKTGTLTKGTPEVVATFGDAAFLKLAIMAERQSTHPLA
                     EAIGRGEGSGQVERVEELAGRGLKAVVNGKPLRIGSVRMMQEAGFALPEWDMQAMTPV
                     YVADESGIVAAFGLQDQLKERSRAVVQHLALTRQVYVLTGDRKEVAFDIARQLGIPET
                     NVIAEVLPVEKADHVEALKRQGRVAMVGDGMNDAPALAVADVGIAFGSGTDVALEAAD
                     VTVMGQDIEGVNRAIEMSSLTMRNIRQNLFWALAYNSLGIPVAAAGLLAPWIAGAAMA
                     FSSVSVVLNALRLKTQGGKST"
     gene            49907..50113
                     /gene="copZ_1"
                     /locus_tag="GUK6-6217"
     CDS             49907..50113
                     /gene="copZ_1"
                     /locus_tag="GUK6-6217"
                     /product="Copper chaperone CopZ"
                     /codon_start=1
                     /translation="MNETTLKVEGMTCNHCKAAVEGALTELDGVESAIVSLQDHRVDV
                     IHNDKISKQAMIEAIEEQGYDVNA"
     gene            50192..50320
                     /gene="exiN139_03028"
                     /locus_tag="GUK6-6218"
     CDS             50192..50320
                     /gene="exiN139_03028"
                     /locus_tag="GUK6-6218"
                     /product="hypothetical protein"
                     /codon_start=1
                     /translation="MRIDINGEGGDKMELVMISGVLALLSGGTVFLAQQMRTRPTR"
     gene            50459..51121
                     /gene="cssR"
                     /locus_tag="GUK6-6219"
     CDS             50459..51121
                     /gene="cssR"
                     /locus_tag="GUK6-6219"
                     /product="Transcriptional regulatory protein CssR"
                     /codon_start=1
                     /translation="MYTIYLVDDEINLNKMLVTYLEQEGYRVRSFTDGISAQAAIKDE
                     PDLWVLDIMLPDLDGFQLLKQIKATNAFTPTIFISARDEDIDKIIGLEMGSDDYIAKP
                     FLPRELVIRVKKLIDRVYGSKSNEHIEYGEYTIYPEKRLIRHEQDEIDLTSKEFDLLL
                     LFLEHPGSALSREQILEGVWGHDYFGSDRVVDDLVRRLRKKLHRLELETLYGVGYRLV
                     KP"
     gene            51118..52497
                     /gene="cssS"
                     /locus_tag="GUK6-6220"
     CDS             51118..52497
                     /gene="cssS"
                     /locus_tag="GUK6-6220"
                     /product="Sensor histidine kinase CssS"
                     /EC_number="2.7.13.3"
                     /codon_start=1
                     /translation="MKLDHLQPKRLMWKIWVLILLIIVTLALMILLTIRSSITQFIDE
                     QVYETLQDVDYYLGNTNELENIPQNPIEYDRRQQESRSVNQLIFLPNGRIIYGSAPLE
                     LTNRMYQEAIEQTSEVAKYQTTIDGEDVYYIIRQNEYDGELIYQASYAWDAYRRELVS
                     TLYWRISILIGVISLLSLIPALWMSRELTKPIVEMERAVEKISNRQWETVLPLARQDE
                     LGQLARSIDAMRQELQEQDVAQQALLQNISHDLKTPIMVIRGYAQSIGDGIYPTGDLK
                     GSAEVIDEEASRLEKKVVDLLYVTKLEYFKGQEMRLEPINLDKLVELLVSRFKLRGNL
                     DWTVEGHAGEMLGDGEQIRVAFENVLDNALRYAESRIHIRLSHTEAGVEITIENDGPP
                     VDENLDLFHQFSRGKQGKFGLGLFIVQRIVTLHEGTVALGNTSDGVAVHFHFPPSNSN
                     PKLKLDHRN"
     gene            52620..53069
                     /gene="exiN139_03031"
                     /locus_tag="GUK6-6221"
     CDS             52620..53069
                     /gene="exiN139_03031"
                     /locus_tag="GUK6-6221"
                     /product="Genetic competence transcription factor"
                     /codon_start=1
                     /translation="MTQLTNETRALIPVFNEYGEAETLVYQSDGVRRLKGSPLHLLES
                     ACLYYGSSIQGRIEAARDVLGPHRKTPVIMDWHADAVFFPTIAKESPDCAWINFSQVY
                     DAEKSGKGSRIIFHSGESVEVPVSNHTVYKQKQRSIELSYSFQKRFH"
     gene            53178..56246
                     /gene="czcA"
                     /locus_tag="GUK6-6222"
     CDS             53178..56246
                     /gene="czcA"
                     /locus_tag="GUK6-6222"
                     /product="Cation efflux system protein CzcA"
                     /codon_start=1
                     /translation="MFFQKMIERGKLVIVFLLVAVVVGVLTFFQLPKREIPETSVNII
                     LIQTPYPGATAETVERNVTNILETELRGLEGIEKVSSLSASEFSNITVEYEDGFDRSE
                     LQANVRQAISDAAPRLPENALAPTVNDSIGQLPVASYLLTSDDRETLQAAREDVERLE
                     ERLLRTEGVTGVTIKGLPETEFVVSLDSAELGERQLAFPDVLTAINEEYKTTPLGRQS
                     TEEGIYQLAIDSLTNVNDMGQVVVGSVDGTPVLLEDVGTVEETEKAVTDLVSLDGMPA
                     ISLTVTIESGQDIPTLQKRVDEVVAAEVGDVSGVELVPYYEQAKAVDAIFSSLTKEFI
                     VAMIAVIVVTTIGLTVSGSIIVSLAIPLSFLLALIPLRFTGVDLNQISIIGAIIALGI
                     LVDDAIVVNDNILRRYRKGDTAMGGAVRGTKEVWGSIVTSTLAVVFAFLPLTLLSGAN
                     GNFIRALPTVLALSVLASMVISLTLVPIAQYWLNRKQVKVSKREPGWLGKPLNRLSNF
                     YADTLLPKVAKRPWTFGLVGFVITTALYGLILLTPFEFFPAANRPEVVTSVTLPVQTD
                     LEETERRLQAIEEEFQSIDGVTETSIFAGGGLPSLFTGGLDQTGDNTGQIVVRVDNET
                     IDAIQLIDEYTTQIRENNPDAEIFLDTQQQGPPTSAPVEFTMRGETIDELVAARDTVK
                     ADLEEIDGALVLDNIKEPFQTLTYELDRDAMAAAGVTAKAISDQIRLVTDGIPIGTFD
                     DGVEQRDVKIVVDAEANREALALDDILVPVETEAGPPVAPLSTFVTETTTEQIQQIPR
                     ENGERTVTLQIFASEGMDEEAFKQDVDRVLADAESALTDDGIAFDQSGASDTQNEFFL
                     ELATLFVVVLFLIFLIIAFQFNSLSLPMLVLFTIYLAIAGAVVGLFITQTPFSFMASM
                     GIVSLAGIVVRNAVVLFEFIEQGIRDGMAVTTAVYEAGRARIRPILLTALTAVVALLP
                     VAFGQDPLFKPLAICIVSGILFSTVLTLVLVPAYYLILAKRRHRDKPFTE"
     gene            19893..20651
                     /gene="tcyA"
                     /locus_tag="GUK6-6184"
     CDS             19893..20651
                     /gene="tcyA"
                     /locus_tag="GUK6-6184"
                     /product="L-cystine-binding protein tcyA precursor"
                     /codon_start=1
                     /translation="MKKSLTAVLAIGASFGVLAACGTETDSGSEEAVITVGTEATYPP
                     FTYKDKGEITGYDIDVLNEAAERAGYTVEYEPMDFKGLVPALDAERIDMIANQMSITP
                     EREEKYAFSTPYAVSGAQVIVASDNEDIQGIDDLDGKVVGSTQGSVYAQLAEEAGAEV
                     KFYKGANQVLQDLQVGRLDAALNDRLFILTELEKTGYDVKAVGDVFNKSEAGYMTRQD
                     SDVLDKLDDALAEMQEDGTMAEIGEKYFGEDISQ"
     gene            20648..21298
                     /gene="yecS_2"
                     /locus_tag="GUK6-6185"
     CDS             20648..21298
                     /gene="yecS_2"
                     /locus_tag="GUK6-6185"
                     /product="Inner membrane amino-acid ABC transporter 
                     permease protein yecS"
                     /codon_start=1
                     /translation="MSELITTVIENRSAYIEAVQLTLIASILSILLALVLGLIIAVLH
                     SSPVKVVRLFTRTYISFFRGTPLLLQLLILYVGLTGFVQLSGMQALIFGLGLHFAAYI
                     SEAFRAAINSVDRGQVEASVALGIPRAKRFKDIIFPQALSRAIPPVSNSVIDIIKSTS
                     LGSVIAVQELTYVSDQIAATTYLVMPLLLFSASIYWILSTLIQAGQHRLERRYAIR"
     gene            complement(21345..22445)
                     /gene="ugpC_2"
                     /locus_tag="GUK6-6186"
     CDS             complement(21345..22445)
                     /gene="ugpC_2"
                     /locus_tag="GUK6-6186"
                     /product="sn-glycerol-3-phosphate import ATP-binding 
                     protein UgpC"
                     /EC_number="3.6.4.13"
                     /EC_number="3.6.5.1/3.6.5.2/3.6.5.3/3.6.5.4/3.6.5.5/3.6.5.
                     6"
                     /EC_number="3.6.1.15"
                     /EC_number="3.6.3.20"
                     /codon_start=1
                     /translation="MAEIQLNHIDKIYDGGDSKAVSDFNLHIKDREFIVFVGPSGCGK
                     STTLRMIAGLEEISSGDFIIDGKRMNDVAPKDRDIAMVFQNYALYPHMSVYDNMAFGL
                     KLRKFPKDEIDRRVQDAARILGLEEYLQRKPKALSGGQRQRVAIGRAIVRDAKVFLMD
                     EPLSNLDAKLRVQMRKEIIQLHNRLDTTTIYVTHDQTEAMTLATRIVIMKDGIIQQVG
                     SPKEVYENPDNIFVAGFIGSPSMNFFRGKLADGKFLVGGEEINVPEGKMKGLRDRGYV
                     GKELVLGIRPESIHDEPIYIDSPTTHTFRTHIDVAELMGAESYLYAELGGHQFTARID
                     GRSNIHMGDDVTLALDMTKAHFFDTETELVIR"
     gene            complement(22549..23400)
                     /gene="cdaR"
                     /locus_tag="GUK6-6187"
     CDS             complement(22549..23400)
                     /gene="cdaR"
                     /locus_tag="GUK6-6187"
                     /product="Sugar diacid regulator"
                     /codon_start=1
                     /translation="MLTTFERIKSIFPMAVHRSEEASSDVRWYQAQDGTVFGLPKLEL
                     TERERQLLEWFATPLLTRLDPRQAKWQDRLLTDAYRFDRPFRLMSLVLHYQDPEALEQ
                     FLDVLADFMPEAEIVLMTRSHVEIIETDQFVELTEFEDVLRAIASDCYVEAHVVYSAR
                     PLGDLAPLYHQHQALLPLAKLSTKAYPASQLLYHYLLQRHETFDVRPRLTAPVVASLD
                     KTTIDLLEALFANSLNVSHTAKALFMHRNTLNYRLDRLYEATGYDARQFYDASLLQLI
                     VTLHKSE"
     gene            23450..24568
                     /gene="exiN139_02998"
                     /locus_tag="GUK6-6188"
     CDS             23450..24568
                     /gene="exiN139_02998"
                     /locus_tag="GUK6-6188"
                     /product="hypothetical protein"
                     /codon_start=1
                     /translation="MESLVKVFIMIAIGATIGGVTNFLAIKMLFRPHHPKYIGNMRVP
                     FTPGLIPKRRDELATSLGKTVVKHLLTPEGMRKRLLDEQVGGHITYYVQGEVRTMLRS
                     DQTIRSLIEPLYPDAETRILAEADTKLRQELRLVLADVKTRKLYEILGEDGMDRVRGI
                     IPEIVDTLLVKSEEYFYSVEGEAQLRHMVDSFVQRRLGFIAGFVQNLNFVEMIRPEII
                     NILRGGSTRSGMAEMITREFERFSERSVDTLLDDRLEERLIDGVTTEVVSRLPVGELL
                     DRTVHSYTRDIEDRVVDELVPAGVRLVITRFTDQMETVMDRLKIDQIVQEQVSSLDTS
                     YLEEIVLSISKREFRAITWLGALLGGMIGLIQGLIAII"
     gene            24604..24975
                     /gene="yheA"
                     /locus_tag="GUK6-6189"
     CDS             24604..24975
                     /gene="yheA"
                     /locus_tag="GUK6-6189"
                     /product="hypothetical protein"
                     /codon_start=1
                     /translation="MSQTNLYDHAYQLEKALRDSEEFTNLSSLYDRVNADAEANQLFA
                     DFRDIQMTLQQKQMQGEEISEQEMMDAQTKMMGVQQNELIMELMQEEQRMHQLVTEVT
                     KIIMKPLEELYAPMVNDHEVQ"
     gene            25106..26881
                     /gene="sdcS"
                     /locus_tag="GUK6-6190"
     CDS             25106..26881
                     /gene="sdcS"
                     /locus_tag="GUK6-6190"
                     /product="Na(+)/dicarboxylate symporter"
                     /codon_start=1
                     /translation="MVTLVILTIMIIGFIGGWLRADLVALIGLLLLVLTNQLTPVEAM
                     AGFSNSVVLMIAGLFIVGAGLFHTGLAERLGAALIPFAKGSEVRLFLVLMVTVTLLSS
                     LMSNTGTVALLIPVVLAMSRQMGTSPAKLLMPLAFFSSIGGTMTLIGTPPNLVAAETL
                     RNTSAGTLGFFALLPIGLVMAVVGLFYFYVIGNRLLGTSDVRAATMPRLAVPHVSLFA
                     LSLSKGHPLIGRTLRDVNWSRDGLIVVGEQQKGMTHRFVTARADTRLTEGQVYVSGAE
                     ADVRRIAGREGVTVEHVDLKAVYGKAAGIAVFTIPTNSPLVGRCLSDSHLRNEYRLNV
                     LQVIRPNEEIAITRLKDVPLERGDMLVAQGEWGDLERAGDETSLLLANERVTDVANRA
                     VSERHQLAAGLIMLMMVTLLVFEWVDPTVAVWLAALAMVLTGAVRHMDVAYDSIQWSS
                     LLLIAAMIPVGQALDNAGIMAWLVTWISDSFGQAGPVWVLVAIFLATMALSQIISNTA
                     TAVLFAPLAVSLAAALQVSPVPFVVAVAIAASLAFMTPFGSPTNAMVFGIGGYRFFDF
                     VKVGLPLQVVTAVIAIFTILLLFPF"
     gene            26944..27435
                     /gene="exiN139_03001"
                     /locus_tag="GUK6-6191"
     CDS             26944..27435
                     /gene="exiN139_03001"
                     /locus_tag="GUK6-6191"
                     /product="hypothetical protein"
                     /codon_start=1
                     /translation="MWKRIGIMVCALLLAACSNESDQPAPTLGADAKVAKAYLEEQGY
                     DVVSYEGDRTLSFEKADLLELPTRSTWEVQTTPPDDYIGRDIRKERFIVRDHPLDDVA
                     ELGQTNVSVMMVDGEIIGGTSYPDSAEPLTGASYSLDGKTAEELHPDYMEWRSEWEAK
                     YSE"
     gene            complement(27468..27686)
                     /gene="exiN139_03002"
                     /locus_tag="GUK6-6192"
     CDS             complement(27468..27686)
                     /gene="exiN139_03002"
                     /locus_tag="GUK6-6192"
                     /product="hypothetical protein"
                     /codon_start=1
                     /translation="MEQYTITAFENDGTVVLNDSFTAASDDEAKTKGLTLLEEAGHLH
                     KGARIVRRGQLIYFERCKLPGNLKGTAS"
     gene            complement(27730..28818)
                     /gene="dinB"
                     /locus_tag="GUK6-6193"
     CDS             complement(27730..28818)
                     /gene="dinB"
                     /locus_tag="GUK6-6193"
                     /product="DNA polymerase IV"
                     /EC_number="2.7.7.7"
                     /codon_start=1
                     /translation="MERLIIHVDMDAFYASVEQRDRPDLRDKPVIVGGAPHSRGVVAT
                     CSYEARKYGVHSAMSSRRAFALCPQATFVKPRFHVYRHVSQQVMAIFKSITPLVEPLS
                     LDEAYLDVTENTLMSTSGPYIARYILGEIKRRTGLTASAGVAPSKFVAKIASGFNKPN
                     GLTVVEAADVESFLAPLPITTMHGVGKVTAQTLFKHGYHTIADLQRAQPEQLKAIFGF
                     DRGSQLYELASGRDNRPVVPTRERKSIGSETTFAFDLDDPEEVYERVVPEIEDVLHQL
                     DRRELSCQTVTIKIKTSEFQARSHQIKLNHPTHDHDEIKRLARRLFDEMAITEPVRLI
                     GMTVSDLIPRTETARQLTFEELTKPSLE"
     gene            complement(28881..29789)
                     /gene="corA_2"
                     /locus_tag="GUK6-6194"
     CDS             complement(28881..29789)
                     /gene="corA_2"
                     /locus_tag="GUK6-6194"
                     /product="Magnesium transport protein CorA"
                     /codon_start=1
                     /translation="MNWNWYTRPEEIVHVDNHYEEAYTYWLEQLTTAKVTKIIVERDY
                     MYGSLTLDYEQLEREPQKIGHYFVTRDFLWTIGFDELYCETVAAKQYDSPIEAFYDLL
                     SEKMDYYFHGIDEYEERLMMTQREMSGQVPPEFMNEIFGLRSEIERWSDTVVPYRELL
                     MAGREAFLDVDLDELNAYRLATYRVDRLLTLIEHYQADVIALTDLASTLSNFRGNEIM
                     KALTVFTALTTPVVAFGAIWGMNFKAMPELKWPLGYLFAWVMIMLFTGLVYAWLKRKN
                     WIGSLLQFPNQVHNQKRLEKQRKKRK"
     gene            29905..30834
                     /gene="yhaM_2"
                     /locus_tag="GUK6-6195"
     CDS             29905..30834
                     /gene="yhaM_2"
                     /locus_tag="GUK6-6195"
                     /product="3'-5' exoribonuclease yhaM"
                     /codon_start=1
                     /translation="MTTTKIGQLKVGDTLNQYVMIKQSYRGLAGNGKPYLTLILCDES
                     GEIETKVWDSADTDKYATKKIVHASGEVMDYRGRTQLKLKQISIIEGETDIAPYVRSA
                     PVPKSELETGIRGYIEAMEHVGMKQLVTALVDRNEEAYFTYPAAVRHHHAVYSGLAFH
                     VLSMLKLADTMCDLYPQLNRDLLVSGVVLHDLAKVIELSDAITPEYTLEGKLLGHLSL
                     MASEIEVVARELGTDREVVTLLQHLVLSHHGKPEWGSANAPQLPEAEMLFFIDNIDAR
                     MNMFDKAFEGVEPGTFTERIMALDNRAFYKPKL"
     gene            complement(30872..31873)
                     /gene="prsA2"
                     /locus_tag="GUK6-6196"
     CDS             complement(30872..31873)
                     /gene="prsA2"
                     /locus_tag="GUK6-6196"
                     /product="Foldase protein prsA 2 precursor"
                     /EC_number="5.2.1.8"
                     /codon_start=1
                     /translation="MSNGMTNEPNKQNKKFSTGALVGASAIALLIGVGGTYAATNGGS
                     SDNSTVVSFEGGEVTRGEIADMSYDRMVPQLAFQETMNELLEKEYGDKVEQEKVDEEF
                     SKTEEQFNSKEEFEQAIQQAGMTNTDEFKEALRGQMLVDAAKSELVEVTDEDIEAQFA
                     KENVEVKASHILVETEEEAQAIIKELNDGGDFADIAKEKSTDTGSGEKGGDLGYFSAG
                     AMVPEFEEYAFQEDVVGKVSEPVQSQFGFHVIKVMDRKEKDLKLEDEKDRIREALATE
                     KAASVDANKIYAELIEKYNVDVKDAKASTQFDAVKDALKAEKEGTEEAPAEESTEQQ"
     gene            32025..32363
                     /gene="yhaI"
                     /locus_tag="GUK6-6197"
     CDS             32025..32363
                     /gene="yhaI"
                     /locus_tag="GUK6-6197"
                     /product="hypothetical protein"
                     /codon_start=1
                     /translation="MSLEEKINQLSFQMELLLGAVDWSERPFEHEVLKANLTRQDVVA
                     FFALLDDIRERQNEQMRYGLSSVEPLLVHFVGMLHPHLEAETILAACVRQGMALDVTE
                     PLYRQVKLLY"
     gene            complement(32347..32910)
                     /gene="hpr"
                     /locus_tag="GUK6-6198"
     CDS             complement(32347..32910)
                     /gene="hpr"
                     /locus_tag="GUK6-6198"
                     /product="Protease production regulatory protein hpr"
                     /codon_start=1
                     /translation="MEHEKEFTGPEAMLYSHKIIQLSKALWKTVEKDWQNWIKPFDLN
                     INEHHILWIAHALGGASISEIAKYGVMHVSTAFNFSKKLEDRGLLTFSKKETDKRNTY
                     VQLTPEGEALLLETIHAFDPEENGVFRASLPLQELYGKFPDLTDITAIVRRLYGDNFM
                     DIFAETSKMITEEAGRRPEDDEISKEA"
     gene            complement(32970..33326)
                     /gene="exiN139_03009"
                     /locus_tag="GUK6-6199"
     CDS             complement(32970..33326)
                     /gene="exiN139_03009"
                     /locus_tag="GUK6-6199"
                     /product="Gas vesicle protein"
                     /codon_start=1
                     /translation="MSNHNRRDWVAFGFVVAFLGAVTVKKLARGTANDAAANQHRAST
                     ITTLKEQFQKVAKDASQVAAAGKLQGKELTDQVKAEVERYQQDIQPSIERIQGNLNEL
                     SNVQSDATEAKAEKAN"
     gene            33495..33830
                     /gene="exiN139_03010"
                     /locus_tag="GUK6-6200"
     CDS             33495..33830
                     /gene="exiN139_03010"
                     /locus_tag="GUK6-6200"
                     /product="hypothetical protein"
                     /codon_start=1
                     /translation="MNMQKRWVDDMLDLYNAAKRLGDDPWAQTIMEALEAGYEASEHN
                     EQTRKQTLLEKRLIEIDARLNLLRKEFEQAESVKSRQQLYEQAIKLQVERAQIEEERK
                     RHLDSINSS"
     gene            complement(33885..34313)
                     /gene="hit_2"
                     /locus_tag="GUK6-6201"
     CDS             complement(33885..34313)
                     /gene="hit_2"
                     /locus_tag="GUK6-6201"
                     /product="hypothetical protein"
                     /codon_start=1
                     /translation="MHTEDNCIFCKIVNNDIPSYKVYEDDAVVAFLDISQVTKGHTLV
                     IPKHHARNIYELPTDVARDVFQAVPAVANAIQRETGAIGMNVLSNAEAIAGQTVYHFH
                     IHLLPRYGEADGFGAKWETHQDAYSSDDMQAIAAGIKANL"
     gene            34446..35495
                     /gene="exiN139_03012"
                     /locus_tag="GUK6-6202"
     CDS             34446..35495
                     /gene="exiN139_03012"
                     /locus_tag="GUK6-6202"
                     /product="putative membrane protein"
                     /codon_start=1
                     /translation="MAYVRSKKQSRRRNIYLGLLVTLGIGLAVGAFYQWGYKPAAAND
                     KIHVRFKDALLTEDVRFFQENVEYEAEPLTRAEALRFMGWLNEEKSIRGEAISEVAQD
                     RSDRAQGMETDGLFRLVDTGEGRFGFADYRIELLPKTLRTSADVPLTNIWIDGVQAGG
                     IDEAGTTIEIVRMPGRYDVKAVAVVDGETVTETEAVTLTEDAQLAFGLLPDQDETVAG
                     QFDLERAELIEIEVEAQTGHSIETLEALMNKREQTVVDEIGEPMERGDVWRYEGMELH
                     FVDGRVDRIDIDLQKRPDDLLALLGEPNEKVDTDLGLEWLYDRTLLESIFTFLRLQSE
                     KRFIERDEAIYLILT"
     gene            complement(35543..35797)
                     /gene="exiN139_03013"
                     /locus_tag="GUK6-6203"
     CDS             complement(35543..35797)
                     /gene="exiN139_03013"
                     /locus_tag="GUK6-6203"
                     /product="Transglycosylase associated protein"
                     /codon_start=1
                     /translation="MGWIITLIVGGIIGWLAGLILGKDVPGGVIGNIIAGIIGAWLGG
                     LIFGDFGPAVGGIAIIPALLGAIILILIVSFVMKSMNRKR"
     gene            35965..36702
                     /gene="ecsA_3"
                     /locus_tag="GUK6-6204"
     CDS             35965..36702
                     /gene="ecsA_3"
                     /locus_tag="GUK6-6204"
                     /product="ABC-type transporter ATP-binding protein EcsA"
                     /EC_number="3.6.4.13"
                     /EC_number="3.6.5.1/3.6.5.2/3.6.5.3/3.6.5.4/3.6.5.5/3.6.5.
                     6"
                     /EC_number="3.6.1.15"
                     /codon_start=1
                     /translation="MLHVDHLNGGYIGKQVLHDISFDVKKGELVGLIGLNGAGKSTTI
                     KHILGLLDPISGSVEVDSQTLSSSEKNYRKKISYIPETPILYDTLTLREHLTLIGKAY
                     DIEAADLTNRTERLARDMRMEKQLDWFPSVFSKGMRQKAMILCALVTKSPLLIVDEPF
                     VGLDPLAIRQLLRLFDEYKEDCAILMSTHILETAERHCDRFVFLHQGAVIATGTAAQL
                     RETYGLRPDATLDDIYVEAIEAEERKR"
     gene            36699..37829
                     /gene="exiN139_03015"
                     /locus_tag="GUK6-6205"
     CDS             36699..37829
                     /gene="exiN139_03015"
                     /locus_tag="GUK6-6205"
                     /product="putative ABC-type exoprotein transport system, 
                     permease component"
                     /codon_start=1
                     /translation="MNVFKQRFGVWVEDVVKYSRYVANGGLLFTLYFTLIYGAFVYNQ
                     FLTDLDPAFPSEWIVALIWLLLPLGHRPRTLIQEADQVFLLPRLGEIQAFMTGIRLFN
                     VVFAAVRAILVMLVVLPLLVRTQALTSVEVGAILATSVLISAAGRLAKLEGIKYVVLP
                     SALASGFLVLFGVPLLTPVPALVPFVLLHVRRNRRIPLLDWLTLEEKSKAQFNRVVSW
                     FVDVPTMREDVRERSFIVSLLERSVLKQADAARYVYGLRVMRSNDSLDLVLRLSAVAL
                     VVMWLSGGWYVGLVVPLFVGLTALQLVPLFKRLDTVSMASWLPITRTERLVAYKWWAT
                     RLLFAQLLALGVASLLFGATWDALVGLGLAYLVVRYYLSRLT"
     gene            18040..19767
                     /gene="pgcA"
                     /locus_tag="GUK6-6183"
     CDS             18040..19767
                     /gene="pgcA"
                     /locus_tag="GUK6-6183"
                     /product="Phosphoglucomutase"
                     /EC_number="5.4.2.2/5.4.2.5"
                     /codon_start=1
                     /translation="MTWQQTYDRWKQHEALEPHLRAELEVLEQDETSLEDAFYKTLEF
                     GTGGMRGEIGPGANRMNIYTIRKASQGFADFIAASGEEAKRHGVVIAHDSRHFSPEFA
                     LEAARTLASNGIKTYLFPSLRATPELSFAVRHLNAFGGIVITASHNPPEYNGFKVYGA
                     DGGQLPPAEADELVSYVNAIEDELKIDVKDEAPLRSEGILVTVDASVDAAYMEALQSI
                     RIHTDVQGDPLKIVYSPLHGTGRRPVMEGLKAYGFEHVTIVDEQAEPDGAFPTVSYPN
                     PEERAAFELAMQYGDRVGADLLMATDPDADRVGFTVRDRNGEWFVLTGNQTGALLMDY
                     ILSQKVETGTLPTNGFVAKTIVTSELGAAIAKAYGVHLENTLTGFKFIGEKIKQYEES
                     GQYQFLFGYEESYGYLIGDFCRDKDAVQACLLGAEMAAFHKQHGRTLYDALQAVYEKY
                     GFYEESLQSMTLKGKAGLEQIGRMMEAFRANPPQEVGGYEVVRFEDYKQQVAKNLQQG
                     ETEAIELPSSNVLKFIFEDGSWFCLRPSGTEPKIKFYFSVHADSAEKTTVKREAIERD
                     VMKQAKAID"
     gene            complement(17122..17940)
                     /gene="sseA"
                     /locus_tag="GUK6-6182"
     CDS             complement(17122..17940)
                     /gene="sseA"
                     /locus_tag="GUK6-6182"
                     /product="3-mercaptopyruvate sulfurtransferase"
                     /EC_number="2.8.1.2"
                     /codon_start=1
                     /translation="MFPTMRAQELKHIVHTDSIRFIDCRYSLNDASYGKYAYRQGHLP
                     NAVFLDLMEDLSGPLSEHGGRHPLPSKQAWTETLRRIGIQRDDLVIIYDDGFPFAARA
                     WWLFKWAGHERVIVLEGGIQSGITYCGETTTDVPSYPVSDYTPIFQDEMIATIEDVRA
                     ATVTGGLYDSRTADRYDGSHEPIDRKPGHIPNAVLCPYTEAVTDLGTLQDFHDLKEHY
                     ADVLDVPNPIFYCGSGVTACVNILALHALGKDDVRLYPGSYSDWISYPENKVHP"
     gene            14676..17108
                     /gene="malP"
                     /locus_tag="GUK6-6181"
     CDS             14676..17108
                     /gene="malP"
                     /locus_tag="GUK6-6181"
                     /product="Maltodextrin phosphorylase"
                     /EC_number="2.4.1.1"
                     /codon_start=1
                     /translation="MFTDKQSFVTSFQERFVALNGKSFDEGTEQEVYQTLATMVREQA
                     IPKWINTRDKHEEKQSKQVIYFSLEFLLGRFLYNNLLSMDVLEVVQEGLEELGFNFTD
                     ITEYEPEPGLGNGGLGRLAACFLDSLAALSLPGHGNGIRYRYGLFKQKIVDGYQVELP
                     DNWLRDGNMWETRRADRAIDVNFGGWIEMRQIGDRLRVVHHPDEVVRAVPYDMPVIGY
                     KNDVVNTLRLWNAESPFDDEEYMERTKGSYKDLLKYKQSIATISEFLYPDDTTYEGKV
                     LRLKQQYFFVSAGVQSMIASYLRHNKSLKHLGDHYAVHINDTHPVVAIPELMRILMDD
                     HGYGWDEAWRVTKSVMSFTNHTLLAEALEKWPVEMYERLLPRIYQIITEINRRFCKDV
                     LVNYPHLEPHMGEIAIVSNEHINMANLAVVGSHSTNGVARIHTDILKQREMRHLYEMF
                     PLRFNNKTNGITHRRWLLKSNPRLSNLITDAIGSSWIEHPNDLEKLMGVSKDASFQEQ
                     VMNVKQQNKLDLAGYIQAETGIAVDPDSIFDVQVKRLHAYKRQLMDAMHIHALYQKIQ
                     ADPTFTMVPRTFIFGAKAAPGYYYAKEVIRYINALASMINNDKRASRFIKVVFLENYR
                     VSMAERIFPGSDLSEQISTASYEASGTGNMKFMMNGALTIGTLDGANIEIRDAVGDDH
                     IFIFGLTPQEVMNYKKFGGYHAADIYHANMEVRNVVDALVNGTFDKVGEYQFQAIFDS
                     LLVYNDDFLVLKDFASYMQAQRRVDEVFADKARWAESSIVNTAKSGIFSSDRTITEYA
                     NAVWNIKPTSVK"
     gene            13214..14653
                     /gene="glgA"
                     /locus_tag="GUK6-6180"
     CDS             13214..14653
                     /gene="glgA"
                     /locus_tag="GUK6-6180"
                     /product="Glycogen synthase"
                     /EC_number="2.4.1.21"
                     /codon_start=1
                     /translation="MKIWYVASEAAPFMKTGGLADVIGSLPQAVSSLGEEVSVIMPKY
                     GTIAQEYVDEMEYMFDLIVPVGWRKQFGAVLKLERDGITYYFIDNEYYFKREGVLYGH
                     YDDAERFAFFSRAVLEMIGKLEAEVVPDVLHCHDWQTGVVPAFLRIHYQHIEAYQRIR
                     TVFTIHNLQYQGIFPEAVLGELLQFGPEHFTAEGIQHNGLVNYMKAGLVHSDQITTVS
                     PSYRDEIMEPYYGEGLDATLRYRSVDVRGILNGLDLATNDPSTDKRIAQTYNLDTVKE
                     GKLVNKRELQERFGLEVRDDVMLIGFVSRLVEQKGLDLIEAVSEELGNLDCQFVFLGS
                     GQPEYEGIVHHMTASHPGKVGSYIGFDIELAHLIYAGSDAFLMPSRFEPCGLSQLISM
                     RYGTLPIVRETGGLRDTVKPYNEYTQEGTGFGFLNYNAHEMLATIEKSIRVFYDDNNW
                     NALVHQAMTADFSWKQSAKQYRELYHLFA"
     gene            12103..13203
                     /gene="glgC_2"
                     /locus_tag="GUK6-6179"
     CDS             12103..13203
                     /gene="glgC_2"
                     /locus_tag="GUK6-6179"
                     /product="Glucose-1-phosphate adenylyltransferase"
                     /EC_number="2.7.7.27"
                     /codon_start=1
                     /translation="MTNDLLGIINLGTEEGLFPEFTGHRNLAAVPFSGRYRLIDFTLT
                     NMITQGINQVGIFTLDKYRSLMDHLGSGKEWDLDRSQGGLHIFPPALKPDGEAYLGDL
                     ANFSMHREHFVRSKQPYVVITGSNVLTTIDFQDMLDHHKSMGADITLAYTGHEQKCGY
                     CRPIRLGENDRVVGIGERGYSPSDEYTYTETIVMSKNLFLRLVDEATSKGEYDLLDGV
                     IRPQLHRLHVHGYHYTGKMQVIHSVLSYYNESMRLLRHEGIIYDFPHIYTKIKHEPPT
                     RYLNGSKVNEALVANGCKISGEVQNSILFRGVVVSEHARVKNSIILSKSIIEEGAVVE
                     NAILDKEVVVKRGQVIRGTVDEPIVIGKRTTV"
     gene            10914..12068
                     /gene="glgC_1"
                     /locus_tag="GUK6-6178"
     CDS             10914..12068
                     /gene="glgC_1"
                     /locus_tag="GUK6-6178"
                     /product="Glucose-1-phosphate adenylyltransferase"
                     /EC_number="2.7.7.27"
                     /codon_start=1
                     /translation="MKQEMVAMLLAGGEGKRLGPLTRKTAKPAVNFGGKYRIIDFPLS
                     NCTNSGITTVGVLTQYEPLELNRYLGIGSAWDLDRRNGGLAILPPYQAQSGKNWYEGT
                     ANAIYRNLSYIDDYDPEYVLILSGDHIYKMDYEKMLDFHKEKQADVTISVMEVPWDEA
                     PRFGILNTSDDLRINEFDEKPEKPKSNLASMGIYIFNWKVLREHLIQDAEDETSSFDF
                     GKNIIPNTLLDGLDVFAYKFKGYWKDVGTIQSLWEANMDLLEEDPPFDLYDPNWKIYS
                     VNPNQTPQFIGKDACVEQSVINEGCQIEGEVQHSVLFYDVRVGEGSLVKDSVIMPGAR
                     IGKDVTIHRAIVASCAVIQDGATVGEPGGEIVVIEPHENIESGTVFKQRV"
     gene            complement(8974..10761)
                     /gene="pbpD"
                     /locus_tag="GUK6-6177"
     CDS             complement(8974..10761)
                     /gene="pbpD"
                     /locus_tag="GUK6-6177"
                     /product="Penicillin-binding protein 4 precursor"
                     /codon_start=1
                     /translation="MRAWIGTLFFAGLLAVGGTISGALKEEIEQAKQIMTWGEKTVNA
                     TPLASKHAVTLTYKGGTERLYLNGRRDDVSVARFPAHLREAIMTIEDRKFNAHPGYDL
                     GGIARAFINNANESSRQGGSTITQQLARNVYLTHERTYERKVKELLLARALEKQYSKK
                     EIMTAYSNVIFFGHNVYGIQAAAETYFARPLEDLNWNQIAFLLTIPNNPSLYDPLDPS
                     ESFYERKDRILTQLRDAGVISRQAYETHHGVKLTATYRQHVVRYPDYMDTVMKEAIRL
                     VRSRYDLDEEAARDYLATNQATIETHLSVARQQQAKQVMTKLPNGLNGGYAELTPNGR
                     IIALVDSEMTQSGEFNRATQAFRQPGSAIKPVLVFAPYIEETGAKLDTILDGRPVCYG
                     TYCPTNSGNRILGDVSFRDTVAYSYNTPALAAFTAIDQEAAYTTADMMFSQWDAKSDN
                     SLASALGGLTQGVSPKELAAAYTPFLNQGVYVSGQTIKQIRFESGAATITPSMTKQAV
                     WSKATVATMREALSAVTTYGTGRYANQIKGPYIGGKTGTTNSHKDMWYVGLTDESITA
                     IWLGADTPRPFPELANRAYPAIVWTEAHR"
     gene            8053..8943
                     /gene="exiN139_02986"
                     /locus_tag="GUK6-6176"
     CDS             8053..8943
                     /gene="exiN139_02986"
                     /locus_tag="GUK6-6176"
                     /product="hypothetical protein"
                     /codon_start=1
                     /translation="MTVNATIPLIPTEEVVQAWMGSMVPPMDLFMADARLVTRLGADA
                     NVLMIPRAEFDVHPSYRDIRMANAYTYWTIDREAVVVLHAPPGWVATLLPEVRRELLA
                     YQVTVGRGLVFPATDMEIDSLATSIVTVDDVPYLILHQSAFQVMPDEMRRQLTFEYAK
                     AWDEWTASSIPDTCPDHVRRLANTFPVTSGSNCLAATLFAVTGAEWMATQWVHPGTFL
                     QTLGQAGYMRTESELTERGDVLTFVDEAGRVQHATYCIGAGLFFNKNGQTLFNPWKLI
                     QQHELFEAWGDYTCQTYRRP"
     gene            7499..8056
                     /gene="exiN139_02985"
                     /locus_tag="GUK6-6175"
     CDS             7499..8056
                     /gene="exiN139_02985"
                     /locus_tag="GUK6-6175"
                     /product="hypothetical protein"
                     /codon_start=1
                     /translation="MKTNVYLLSYAPLIGIILFSMSLAIATSEYVIQWLTRVGVYSEI
                     IALLSVQESKVLVLVVFFTIYFMLFSAFKLVADTFNQLGFAFFARETNGSSLHRLKPG
                     ATIFLVGSGISFLFLNSLLAVIAVLLGTFVLYLFYYIWQVSQLMSTFRAIGLLLIQAM
                     MWAILLSGLAWAMLCLFNSVGDIIL"
     gene            complement(7305..7397)
                     /gene="exiN139_02984"
                     /locus_tag="GUK6-6174"
     CDS             complement(7305..7397)
                     /gene="exiN139_02984"
                     /locus_tag="GUK6-6174"
                     /product="hypothetical protein"
                     /codon_start=1
                     /translation="MGLLLMVGISVVFLAAIFTAGYNRKPEGNQ"
     gene            6800..7273
                     /gene="trmL"
                     /locus_tag="GUK6-6173"
     CDS             6800..7273
                     /gene="trmL"
                     /locus_tag="GUK6-6173"
                     /product="tRNA (cytidine(34)-2'-O)-methyltransferase"
                     /EC_number="2.1.1.207"
                     /codon_start=1
                     /translation="MAIHVVMFQPEIPANTGNVSRTCAATNSVLHLIRPLGFSTDDKM
                     LKRAGLDYWQFVDVRYHDSLDELWAKHPDGEFFYITKYGEQYPSDLDVSAVDKDYFFV
                     FGRETKGLPMEVIENNLDRCIRLPQSNLVRSLNVSNTAAIIVYEALRQQGYAGLK"
     gene            6346..6789
                     /gene="adaB"
                     /locus_tag="GUK6-6172"
     CDS             6346..6789
                     /gene="adaB"
                     /locus_tag="GUK6-6172"
                     /product="Methylated-DNA--protein-cysteine 
                     methyltransferase, inducible"
                     /EC_number="2.1.1.63"
                     /codon_start=1
                     /translation="MKTVSSKWGTLGYELNANGKLCALDFAETEADDGSAPAWLTELI
                     ERVEQDGLQPSDREWIEMNGTVFQQEVWDALLTIPFGETRTYKQIAEQIGRPKAVRAV
                     GQALNRNPLPVIFPCHRVVGSGGQLTGFGGGIHQKQRLLDLEQVK"
     gene            5208..6365
                     /gene="queG"
                     /locus_tag="GUK6-6171"
     CDS             5208..6365
                     /gene="queG"
                     /locus_tag="GUK6-6171"
                     /product="Epoxyqueuosine reductase"
                     /codon_start=1
                     /translation="MNGMSPERLKQKIVAYATTIGIDELKVTTADPFIVMKQRLVKQQ
                     EKGFASGFEEPDLDKRTTPTLLLEEAQSIIAIAILYPSKLKDAPRSVADERRGLFARA
                     SWGLDYHRAVGSRLEQLQAYIEQLVPGVRTRSMVDTGELVDRAVAERAGIGFSGKNCS
                     IISPEKGSYLYLGEMILDTYLPPDEMIEDGCGECTKCMTACPTTALIEPGVLDAKRCI
                     AYLTQMKTLMPREFRSKLGGRLYGCDTCQQVCPYNRKKDWRHHEELLPEAEIVKPLLV
                     PLLNLSNREFKAKFGHLSGAWRGKKPIQRNAILALAHYREPSAVPVLEDFIQQDERED
                     MRATAVWAIGAILGAEAETIYQQIESTETSELVHEEIRLFREEWSHEDRVI"
     gene            3823..4842
                     /gene="exiN139_02979"
                     /locus_tag="GUK6-6169"
     CDS             3823..4842
                     /gene="exiN139_02979"
                     /locus_tag="GUK6-6169"
                     /product="Fatty acid desaturase"
                     /EC_number="1.14.19.-"
                     /EC_number="1.14.19.1"
                     /codon_start=1
                     /translation="MSKEKIAQLRKHVSPFEKADVKKSVRQMINTILPFLAAWILAYQ
                     ALQISVFLTIPLAIVAAGFVVRMFIIFHDCTHGSFFKNKKANAIVGTIMGILTLFPYE
                     KWKREHSIHHASSGNLDKRGVGDIWVMTIEEYVEASRWTRLQYRLYRNPLVMFGLGPL
                     FLILVTSRFNRKDARKKERNNTYLINLSLVVLYALVIAIVGWKAFLIVQGTTMFTAGV
                     LGIWLFYVQHTFEDSYFEDESEWDYVKAAIEGSSYYELPKVLQWVTGNIGFHHVHHLS
                     PRVPNYNLEQAHTSTPPLQKATTIGLWSSLKSLRYKLYDAQNKTFVTFRDIKHLLREP
                     KTSSL"
     gene            complement(3443..3535)
                     /gene="exiN139_02978"
                     /locus_tag="GUK6-6168"
     CDS             complement(3443..3535)
                     /gene="exiN139_02978"
                     /locus_tag="GUK6-6168"
                     /product="hypothetical protein"
                     /codon_start=1
                     /translation="MILVSKLKQLFTPKRLIIVTSVFILLIPVF"
     gene            complement(2870..3232)
                     /gene="exiN139_02977"
                     /locus_tag="GUK6-6167"
     CDS             complement(2870..3232)
                     /gene="exiN139_02977"
                     /locus_tag="GUK6-6167"
                     /product="hypothetical protein"
                     /codon_start=1
                     /translation="MHLMTHQKISARSKWGAIPMTPDNVQQSTDYLELLKTKFKIGDS
                     MYSELKTMLDHWSQGDFSQADKEQDRLLHFLQANRGFSNGLATENEEELFILNNFGPD
                     YLNTLDEATYTSYEESSP"
     gene            1731..2828
                     /gene="exiN139_02976"
                     /locus_tag="GUK6-6166"
                     /note="Uncharacterized protein conserved in bacteria (DUF2
                     332)"
     CDS             1731..2828
                     /gene="exiN139_02976"
                     /locus_tag="GUK6-6166"
                     /product="hypothetical protein"
                     /codon_start=1
                     /translation="MQGDEGGSTLPTNQIAQAFMRFAANECKGSSVLYESLSNEVATD
                     ASMLTLCEHANSGQPIPNLLFGAVHYLLLSGHQHPLGDYYPSVSIKAKEIDEELFPSF
                     QQFCSTYETELAALLQTRLVQTNEVRRCAYLYPVFGMIHEHSKQSLALVEIGTSAGLQ
                     LLWDQYSYRYDDSELVGNVTSSLEISAEVIGEGRPRLNLPLPPVRERIGFDLNIVDLT
                     DGDEKLWLKSLIWPEHTTRLELFEQASALIGSQPLELIQGDGVQLLKTRVDSIETDSI
                     VCIFHTHVANQMPLETKYELLRQVDCIGEYRDVCHIYNNVQDKLLHLDLIIDGRKSEF
                     VLAETDGHGRWFNWLLPPEAQESLKRRLSKL"
     gene            5068..5138
                     /gene="exiN139_02980"
                     /locus_tag="GUK6-6170"
     tRNA            5068..5138
                     /gene="exiN139_02980"
                     /locus_tag="GUK6-6170"
                     /product="tRNA-Gly"
     gene            1547..1631
                     /gene="exiN139_02975"
                     /locus_tag="GUK6-6165"
     tRNA            1547..1631
                     /gene="exiN139_02975"
                     /locus_tag="GUK6-6165"
                     /product="tRNA-Leu"
     gene            1465..1538
                     /gene="exiN139_02974"
                     /locus_tag="GUK6-6164"
     tRNA            1465..1538
                     /gene="exiN139_02974"
                     /locus_tag="GUK6-6164"
                     /product="tRNA-Cys"
     gene            1382..1456
                     /gene="exiN139_02973"
                     /locus_tag="GUK6-6163"
     tRNA            1382..1456
                     /gene="exiN139_02973"
                     /locus_tag="GUK6-6163"
                     /product="tRNA-Gly"
     gene            1303..1377
                     /gene="exiN139_02972"
                     /locus_tag="GUK6-6162"
     tRNA            1303..1377
                     /gene="exiN139_02972"
                     /locus_tag="GUK6-6162"
                     /product="tRNA-Gln"
     gene            1221..1296
                     /gene="exiN139_02971"
                     /locus_tag="GUK6-6161"
     tRNA            1221..1296
                     /gene="exiN139_02971"
                     /locus_tag="GUK6-6161"
                     /product="tRNA-His"
     gene            1132..1203
                     /gene="exiN139_02970"
                     /locus_tag="GUK6-6160"
     tRNA            1132..1203
                     /gene="exiN139_02970"
                     /locus_tag="GUK6-6160"
                     /product="tRNA-Trp"
     gene            1045..1128
                     /gene="exiN139_02969"
                     /locus_tag="GUK6-6159"
     tRNA            1045..1128
                     /gene="exiN139_02969"
                     /locus_tag="GUK6-6159"
                     /product="tRNA-Tyr"
     gene            966..1041
                     /gene="exiN139_02968"
                     /locus_tag="GUK6-6158"
     tRNA            966..1041
                     /gene="exiN139_02968"
                     /locus_tag="GUK6-6158"
                     /product="tRNA-Phe"
     gene            863..938
                     /gene="exiN139_02967"
                     /locus_tag="GUK6-6157"
     tRNA            863..938
                     /gene="exiN139_02967"
                     /locus_tag="GUK6-6157"
                     /product="tRNA-Asp"
     gene            781..856
                     /gene="exiN139_02966"
                     /locus_tag="GUK6-6156"
     tRNA            781..856
                     /gene="exiN139_02966"
                     /locus_tag="GUK6-6156"
                     /product="tRNA-Met"
     gene            690..764
                     /gene="exiN139_02965"
                     /locus_tag="GUK6-6155"
     tRNA            690..764
                     /gene="exiN139_02965"
                     /locus_tag="GUK6-6155"
                     /product="tRNA-Glu"
     gene            580..670
                     /gene="exiN139_02964"
                     /locus_tag="GUK6-6154"
     tRNA            580..670
                     /gene="exiN139_02964"
                     /locus_tag="GUK6-6154"
                     /product="tRNA-Ser"
     gene            492..566
                     /gene="exiN139_02963"
                     /locus_tag="GUK6-6153"
     tRNA            492..566
                     /gene="exiN139_02963"
                     /locus_tag="GUK6-6153"
                     /product="tRNA-Asn"
     gene            370..484
                     /gene="exiN139_02962"
                     /locus_tag="GUK6-6152"
     rRNA            370..484
                     /gene="exiN139_02962"
                     /locus_tag="GUK6-6152"
                     /product="5S ribosomal RNA"
ORIGIN      
        1 gaaatttgag gagagctgtc cttagtacga gaggaccggg atggacgcac cgctggtgta
       61 ccagttgttc cgccaggagc atcgctgggt agctacgtgc ggacgggata agtgctgaaa
      121 gcatctaagc atgaagcccc ctccgagatg agatttccct ttgagcaatc aagaaagacc
      181 cctcagagac gatgaggtag ataggtcatg ggtggaagca cggcgacgtg tggagctgaa
      241 tgatactaat cggtcgaggc tttgatctag tctaaggttt gtatgaattg atgagtcttc
      301 agttttgaga gaacaatctc ttaaaaaata ttgacgttat gactaaataa tgttaatata
      361 atacttgtct ggtggcgata gcgaagcggc cacacccgtt cccatgccga acacggaagt
      421 taagcgcttc agcgccgaaa gtagttgggg gtctccccct gtgaggatag gacgctgcca
      481 ggcaagatcg ttccgcaata gctcagtggt agagcaaccg gctgttaacc ggtaggtcgt
      541 aggttcaaat cctacttgcg gagccacttt tctctttttg gagagctgtc cgagtggccg
      601 aaggagcacg attggaattc gtgtaggcgg caaaaccgtc tcaagggttc gaatcccttg
      661 ctctccgcca gtttttcaat caatagtatg gcccgttggt caagcggtta agacaccgcc
      721 ctttcacggc ggtaacacgg gttcgaatcc cgtacgggtc accatttaaa ttttatatcg
      781 tcgcggggtg gagcagtctg gtagctcgtc gggctcataa cccgaaggtc gttggttcaa
      841 atccagcccc cgcaattagt gtggtcctgt ggtgtagcgg ttaacatgcc tgcctgtcac
      901 gcaggagatc gcgggttcga atcccgtcag gaccgccatt ttttaaatta aattactaca
      961 tacacggctt tgtagctcag ttggtagagc aaaggactga aaatccttgt gtcggcggtt
     1021 cgattccgtc caaagccacc atgtgggggg gtagcgaagt ggctaaacgc ggcggactgt
     1081 aaatccgctc cctcgggttc ggcggttcga atccgccccc ccccaccact taggggcata
     1141 gtttagcggt agaactacgg tctccaaaac cgtcagcgcg ggttcgattc ctgctgcccc
     1201 tgctttctaa tataattatg gcgattgtgg cgaagtggtt aacgcaccgg attgtgattc
     1261 cggcattcga gggttcaatt cccttcagtc gccccatttt attgggctgt agccaagtgg
     1321 taaggcatcg gattttgatt ccgacatgcg taggttcgat cccttccagc ccagccatta
     1381 tgcggaagta gttcagtggt agaatacgac cttgccaagg tcggggtcgc gggttcgaat
     1441 cccgtcttcc gctccattaa atttggcgcc atagccaagt ggtaaggcag aggactgcaa
     1501 ctcctctatc gtcggttcga ttccgactgg cgcctccaac ataatatgcc ggtgtggcgg
     1561 aattggtaga cgcgcacgac tcaaaatcgt gttcctctgg agtgtcggtt cgactccgac
     1621 caccggtatc cgtagatcct agctgaggct agggtctttt tttgtatgtg aaagtttaaa
     1681 aataaaggga agtgagcgat gcgtaaggaa taagcaagga gtgtacgatt gtgcaagggg
     1741 atgaaggggg aagtacattg ccgacaaatc aaatcgctca agcttttatg aggtttgctg
     1801 caaacgagtg taaaggttcg agtgttcttt atgaatcatt gtcgaacgag gtagcaacag
     1861 acgcatcgat gctcacgtta tgtgagcacg ccaattcggg acagcctatt ccgaacctgt
     1921 tatttggggc agtccattat ctgcttttga gtgggcacca acatccatta ggcgactatt
     1981 atccaagcgt ttccattaaa gcgaaagaga tagatgaaga actgtttcca agttttcagc
     2041 aattctgttc gacttatgaa acagagttgg ctgctctctt acagacgaga ctcgttcaaa
     2101 caaacgaagt gaggcggtgt gcatatttat atccggtgtt cggtatgatt catgaacact
     2161 ccaaacagtc attagcttta gtggagattg gcacgagcgc cggtctacag ctcttatggg
     2221 accagtacag ctatcgatat gacgacagcg aactggtcgg gaacgtcacg tcatccctcg
     2281 agatttcagc ggaggtgatt ggcgaaggaa gacctcgact gaatctaccg cttcctccag
     2341 tccgggaacg aatcgggttt gatttgaata tcgtcgattt gactgatggc gatgaaaaat
     2401 tatggttgaa gtcgcttata tggccggaac atacaactcg tctcgagcta tttgagcagg
     2461 cgagtgcgtt gatcgggtca caaccattgg agttgattca aggggatgga gttcaattat
     2521 taaaaacacg agtcgattcg attgaaacgg acagcatcgt ctgtatcttc catacacacg
     2581 tggcgaatca aatgccactt gaaaccaagt atgagctttt gcgtcaagtc gactgtatcg
     2641 gggagtaccg ggacgtctgt cacatctata ataatgtcca agacaagcta ctccacctcg
     2701 atcttattat cgacggcaga aagagtgagt tcgtgctcgc cgaaacggat gggcatggac
     2761 gttggttcaa ctggttgtta ccaccagaag cgcaagaaag tcttaagcga agactcagta
     2821 agctctaacc tcggttagag ctttttagga tccatgaaaa aaagaaccat catggagatg
     2881 attcttcata tgacgtatac gtcgcttcgt ccaaagtatt taaataatca ggtccgaaat
     2941 tgttcaggat aaagagttct tcttcgttct cagtcgccaa tccgttcgag aatcctctgt
     3001 ttgcttggag gaagtgcaac aaacgatctt gttccttgtc cgcttgagag aagtcacctt
     3061 gtgaccagtg atcgagcatc gttttcaatt ccgagtacat actgtcacca attttgaatt
     3121 tagtttttag gagctccaaa tagtcagtcg actgttgtac attgtctggt gtcattggaa
     3181 tcgcacccca tttagaacgg gctgatattt tttggtgtgt catcaagtgc atgcttttga
     3241 tcaattcagt tcgacttggt ttctcttcat tgaaagagac ctctaattca acacgagtct
     3301 ttgcggtgga gttgcctctg cggtctaatg ggtcttcttt agatacttcg atttgtaatt
     3361 ctttgacgcg tttggcgtat ttgtcatcaa gattctcatt ctcgacacct tgacttaagt
     3421 ttttataaaa cgtgtagctg attcaaaaga ctggaatgag caagatgaag acactcgtca
     3481 cgatgatgag tcgcttcggg gtaaatagct gtttcagttt tgagaccaaa atcatttcct
     3541 cctatctgta catagttgga ttctaacaca cttaaaatac cattaatccc atataaggaa
     3601 tttatatgga aaaatagata aaaaaacaaa aaaatgattt gataactcat ttggaataaa
     3661 cgattttccg tctgtgatgt gatataatta cctggtaata atattttatg atgaataaat
     3721 tctaatgacg gtcacgttgc tcgtcaatct catagtgtat ttggtttcat atttcatttt
     3781 tgttgtcgtc atcgctattt gcaattgagg aggaagttct acatgagtaa agaaaaaatc
     3841 gcccagctcc gaaagcatgt ctcgccgttt gaaaaggctg atgtgaagaa gagcgtccgg
     3901 cagatgatca acacgatctt gccgtttctt gccgcctgga ttcttgccta tcaggcgctc
     3961 caaatctcgg tcttcttgac cattccactc gccatcgtcg cagctggttt tgttgtccgg
     4021 atgttcatca ttttccacga ctgtacgcac ggttcgtttt tcaagaataa aaaagcgaac
     4081 gctatcgtcg ggacgattat ggggattcta acgttgttcc catatgagaa atggaaacga
     4141 gagcattcga ttcaccatgc ttcgagtggt aacttggaca aacgtggcgt cggtgacatt
     4201 tgggtcatga cgattgaaga atacgtcgag gcatcgagat ggactcgatt gcaatatcgt
     4261 ctataccgta acccgctcgt catgttcggt ctcgggccgt tgttcttgat tcttgtcacg
     4321 agccgtttca atcggaaaga tgcgcgtaaa aaagaacgga ataacacata cctcattaac
     4381 ttgtcgctcg tcgttctcta tgcgctcgtc atcgcgatcg tcggttggaa agcgttcttg
     4441 attgttcaag gcacgacaat gttcacagcc ggtgtccttg gaatctggtt gttctacgta
     4501 cagcatacgt tcgaagactc gtatttcgag gacgagagcg agtgggacta cgtgaaggct
     4561 gcgatcgaag gaagctcgta ttacgagttg ccgaaagtgt tgcagtgggt aaccgggaat
     4621 atcggtttcc accatgttca tcacttgagc ccgcgtgtac cgaactacaa ccttgaacaa
     4681 gcccatacgt cgacgccgcc gctccaaaaa gcgacgacga ttggtctatg gtcgagtttg
     4741 aagtcgctac gctacaaact gtacgatgct cagaacaaga cgttcgtcac gttccgcgat
     4801 attaagcact tgcttcggga accgaagacg tcatcgttgt gacgcacatt cctgccgact
     4861 ttgtcggcag gatattttta tatcgccaca gctatcttat attgagatat gatttaaaga
     4921 agataaataa gggaattaga tgtactcaga caaaaaacat atagacttga taagctatca
     4981 aagaaatttc tttaaaagtg ttgacttccg aaaggtatag atgtatattg attgtagtcg
     5041 cttttacagc cgacttatat gaaccatgcg ggtgtagttt aatggtaaaa cctcagcctt
     5101 ccaagctgat gacgagagtt cgattctctt cacccgcttc atcatctctc tgccgactgg
     5161 cggggagatt ttttgtatgc gaaaataggc atgaaagagg tgattcgatg aacgggatga
     5221 gcccggaaag acttaaacag aagattgtgg cgtacgcgac gacgattggg attgacgagt
     5281 tgaaagtgac gacggccgac ccgttcatcg tcatgaagca acgtctcgtg aagcaacaag
     5341 aaaagggatt cgcttcgggg ttcgaggagc ctgacttgga caaacggacg acaccgacgc
     5401 tgttacttga agaagcgcag tcgattattg caatcgccat cttgtatccg agcaaattga
     5461 aggacgcgcc gcgtagtgtg gccgatgagc gccgcggttt gttcgcccgg gcatcatggg
     5521 ggctcgacta ccatcgcgct gttggctcga gactcgaaca attgcaggcg tatattgaac
     5581 agctcgtccc gggcgtccgg acacgctcga tggtcgatac gggagagctt gtcgatcggg
     5641 cggtggccga acgggccgga atcggcttca gcggcaagaa ctgttccatc atttcgcccg
     5701 agaaggggtc gtacctctat ctaggcgaga tgatcctgga cacatactta ccaccggatg
     5761 agatgattga ggacgggtgc ggagaatgta cgaaatgcat gacggcatgt ccgacgacgg
     5821 cgcttatcga accgggtgtg ctcgacgcaa aacgttgtat cgcctatttg acgcaaatga
     5881 agacgctcat gccacgcgag ttccgctcga agctcggtgg acggctttac ggttgcgaca
     5941 cgtgccaaca agtctgtccg tataatcgga agaaggattg gcgccatcat gaggaactgc
     6001 ttcctgaagc ggaaatcgtc aaaccgttgc tcgtcccgtt actgaacttg agcaatcggg
     6061 agttcaaagc gaagttcggc catctgtctg gcgcatggcg cggcaaaaag ccgattcagc
     6121 gaaatgcgat tctagcgttg gcccattatc gggaaccatc ggccgtgccg gtgctcgaag
     6181 acttcatcca acaagatgag cgcgaagaca tgcgggcgac agcggtctgg gcgatcgggg
     6241 cgattctcgg agccgaagcc gagacgattt atcaacagat tgagtcgacg gagacgtcgg
     6301 agctcgtaca tgaagagatt cgattattcc gagaggagtg gagtcatgaa gaccgtgtca
     6361 tctaaatggg gaacgttagg ctatgaattg aacgccaatg gaaagctatg tgcgttagac
     6421 tttgcggaga cggaagcgga tgatggttcg gcaccagctt ggctgaccga actgattgaa
     6481 cgtgtcgaac aagacgggct tcaaccgtct gaccgcgagt ggatcgagat gaacgggacc
     6541 gtctttcagc aagaagtatg ggacgcgctc ttaacaatcc cgttcggaga gacgcggacg
     6601 tacaaacaaa tcgccgaaca aatcggacga ccaaaagcgg ttcgtgcggt cggccaggca
     6661 ctgaaccgga atccgttgcc cgtcattttc ccgtgccatc gggtcgtcgg tagcggagga
     6721 caactgaccg gtttcggtgg cggtattcat caaaaacaac gattacttga tctcgaacaa
     6781 gtgaagtaag gagtagatta tggcaatcca tgtagtaatg ttccaaccag aaatcccggc
     6841 gaatacaggt aacgtctcgc gcacatgtgc cgcgacgaat tcggtgcttc atttgattcg
     6901 tccgttaggt ttttcgacag acgataaaat gctcaaacga gccgggctcg attattggca
     6961 gttcgtcgac gtgcggtatc acgattcgct tgacgaactg tgggccaagc acccggacgg
     7021 agagttcttc tacattacca agtacgggga acagtacccg agtgacctcg acgtgtctgc
     7081 ggtcgacaaa gactatttct tcgtcttcgg tcgcgagacg aaagggttgc cgatggaagt
     7141 gatcgagaat aacctcgacc gttgcatccg cttgccgcaa tcgaacctcg tgcgatcgct
     7201 caacgtctcg aacacggcgg cgattatcgt ctatgaggcg ctccgccaac aaggatatgc
     7261 tgggttgaaa taaaaaagag ccggattcgt gagaatctcg gctcttattg attaccttca
     7321 ggttttctgt tgtatccagc tgtaaagata gctgcgagga agacgacgct gattccgacc
     7381 attagtaaca aacccatctg aaaatccccc ttttgttctc cgtgactacg aatattataa
     7441 tatacttgat aatagatttg cactgaatat gagaaattct tgtgaaattg gagccgatat
     7501 gaaaacaaac gtgtacttgt taagctatgc cccgttgatt gggattattc tgttctcgat
     7561 gtcgcttgcg atcgccacga gcgagtatgt gattcaatgg ctgacccgtg tcggtgtcta
     7621 cagcgagatt atcgccctgt tgtccgtaca ggagtcaaaa gtgctcgtgc tcgtcgtgtt
     7681 ctttactatt tacttcatgc tgttcagcgc cttcaagctc gtggccgaca cgttcaatca
     7741 actcggattc gccttcttcg cgcgtgagac gaacggcagc tcgctccatc gtctcaagcc
     7801 aggggcgacg atttttctgg tcgggtcggg aatcagcttc ttgttcctga actcgctcct
     7861 tgccgtcatc gcggtattgc tcggcacatt cgtcctctat ttgttctatt acatatggca
     7921 agtcagtcag ttgatgtcga cgtttcgggc aatcggtctg ctcttgattc aagcgatgat
     7981 gtgggccatc ctgttgagcg gcctcgcttg ggcgatgcta tgcttgttta actcggtcgg
     8041 ggacatcatc ctatgacggt gaatgcgacg attcccctca ttccgaccga agaagtcgtc
     8101 caggcatgga tgggttcgat ggtgccaccg atggacttat tcatggcgga tgcgagactc
     8161 gtgacgcgac tcggtgcgga tgcgaacgtc ttgatgatcc cacgggcaga attcgacgtg
     8221 catccgtctt atcgggacat ccgcatggcc aacgcctata cgtattggac catcgaccgc
     8281 gaggctgttg tcgtcttgca tgcgccgccg gggtgggtcg cgacattatt gccagaagtg
     8341 agacgcgagt tgcttgccta tcaagtcacg gtcggacggg ggctcgtttt cccggcgact
     8401 gacatggaaa tcgattcgtt ggcgacttcg attgtgacgg tagacgatgt gccgtatctc
     8461 atcttacatc agtcagcctt tcaggtgatg ccagacgaga tgcgtcgtca actgacgttc
     8521 gagtacgcca aagcttggga cgagtggacg gcgagttcta ttcccgatac ttgccctgac
     8581 catgtgcgac gccttgctaa caccttcccg gtcacgtcag gcagcaattg cctcgcggcc
     8641 acgctgttcg cggtgacagg tgcggagtgg atggcgacgc aatgggtcca tcctggcaca
     8701 ttcctccaga cgctcggtca ggctggttac atgagaaccg agtcggaact gaccgaacga
     8761 ggggatgtgc tcacgttcgt tgatgaggca gggcgtgtcc aacacgcgac atactgcatc
     8821 ggcgccggac tcttcttcaa caagaacggg cagacgctgt tcaatccatg gaaactgatt
     8881 caacaacatg aactgttcga ggcatggggg gactacacgt gccagacgta tcgacgacca
     8941 taaaaagcca gggacaacga tgtccctggc tttttagcga tgtgcttccg tccaaacgat
     9001 agcaggatag gcccggttgg cgagctccgg gaacggccgc ggcgtgtcgg cgccgagcca
     9061 gatggccgtg attgactcat cggtcaaacc gacgtaccac atgtctttat gcgagttcgt
     9121 cgtaccggtc ttcccgccga tataaggccc tttgatttgg ttggcgtaac gtcccgtccc
     9181 gtaagtggtg acagcggaca acgcctcccg catcgtcgcg acggtcgctt tcgaccagac
     9241 agcttgcttc gtcatgcttg gcgtgatcgt agctgcgccc gactcgaagc gaatctgttt
     9301 aatcgtctgg ccggacacgt acacgccttg gttgagaaac ggggtatagg cggcggcaag
     9361 ctctttgggc gacacgcctt gggtcaaacc gccgagtgcg ctggcgagac tgttatcgct
     9421 cttagcgtcc cactggctga acatcatgtc cgccgtcgta tacgctgcct cttgatcgat
     9481 cgcggtgaag gcggcgagcg ccggcgtgtt gtaggaatac gcgaccgtat cgcggaacga
     9541 tacatcaccg aggatacgat ttccgctgtt cgtcggacaa tacgtcccgt aacagactgg
     9601 ccgaccgtcg aggatggtat cgagtttcgc tccggtctct tctatatagg gcgcgaacac
     9661 gaggacaggt ttgatggctg acccaggttg gcggaacgct tgcgtggccc gattgaattc
     9721 acccgattgg gtcatctctg aatcgacgag ggcgatgatg cgtccgttcg gcgtcagctc
     9781 ggcgtagccg ccgttcaaac cgttcggcag ttttgtcatg acttgtttcg cctgttgttg
     9841 ccgggcgacg gacagatgcg tctcgattgt cgcttgattg gtcgccaagt agtctctggc
     9901 tgcttcttca tcgagatcat aacgtgagcg gacgagtcga atcgcctctt tcatgaccgt
     9961 atccatataa tcgggataac ggacgacgtg ttgacggtac gtcgccgtca gcttcacccc
    10021 atgatgcgtt tcatacgctt gtctcgatat gacgccggca tcacggagct gggtgaggat
    10081 tcgatctttg cgctcataga acgattctga cggatcgagc ggatcatata aagatggatt
    10141 gttcgggatg gttaacagga aagcgatttg attccagttc aaatcttcga gcgggcgggc
    10201 gaaatacgtc tcggctgctg cttgaatccc gtaaacgtta tgtccgaaga agataacatt
    10261 gctgtatgct gtcataattt cttttttact atattgtttt tcaagcgccc gggcgagcaa
    10321 taattccttc actttgcgct catatgtccg ctcgtgcgtc aaatagacgt tccgggcgag
    10381 ctgttgggtg atggtgctgc cgccttggcg cgaggattca ttggcgttat tgatgaaagc
    10441 ccgagcgata ccaccgaggt catatcccgg atgggcgtta aacttgcggt cttcgatggt
    10501 catgatggct tcacggaggt gggccggaaa gcgcgcgaca gagacgtcat cgcgtcgacc
    10561 gttcaaatag agccgttccg tcccgccttt gtacgtcaac gtgacggcat gtttcgacgc
    10621 gagcggggta gcgttgaccg tcttttcacc ccacgtcata atctgtttcg cttgctcaat
    10681 ttcttctttt aacgctccgc tgatcgtccc gccgacggct aacagtccag caaaaaatag
    10741 tgtcccaatc cacgctcgca tcgtctcacc tctctcttca tacattatat cgtcaatctt
    10801 tcaaaaaaat tcaaaatgta aacgttatca tataataatt tgggcaggaa tacattagga
    10861 agtagagaaa gagggtaata gatgtttata ttatgaattt aggaggctgt actatgaagc
    10921 aagaaatggt tgcgatgctc ctcgcaggag gagaagggaa acgactcggg cctctcacac
    10981 ggaagacggc aaaacctgct gtcaactttg gagggaagta ccggatcatc gattttccat
    11041 tatcgaactg taccaattcg ggaatcacga cggtgggcgt gttaacacaa tatgaaccac
    11101 tggaattgaa ccgttaccta ggcatcgggt cagcctggga tttggaccgc cgcaatggag
    11161 gcttggccat cttaccacca taccaagctc agtcgggaaa aaactggtac gaaggtacgg
    11221 ccaatgcgat ttatcggaac ttgagctata tcgacgacta cgatccggag tacgtgttga
    11281 tcctatcggg ggaccacatt tacaagatgg actatgagaa gatgctcgat ttccataaag
    11341 agaaacaagc cgatgtcacg atctcagtca tggaagtgcc atgggacgag gcgccacgct
    11401 ttgggatttt gaatacgagc gacgatcttc gcatcaatga gttcgacgag aagccagaga
    11461 agccgaagag caacttggcc tcgatgggga tttacatctt caactggaaa gtacttcggg
    11521 agcatttgat tcaagacgcg gaagacgaga catcaagttt cgacttcggg aaaaacatca
    11581 ttccgaacac gcttctcgac ggcttagacg tgttcgctta taaattcaaa ggctactgga
    11641 aagacgttgg aacgattcaa tcgctttggg aagccaacat ggacttgctc gaagaagatc
    11701 caccgttcga cctttacgat ccgaactgga aaatctattc ggtcaacccg aaccaaacac
    11761 cgcaattcat cgggaaagat gcgtgtgtcg aacagtcggt cattaacgaa ggctgccaaa
    11821 tcgagggcga ggtccaacat tcggtcttgt tctacgatgt acgtgtcggt gaaggctcgc
    11881 tcgtcaaaga ctcggtcatc atgccgggag cacggattgg aaaagatgta acgattcatc
    11941 gagcgatcgt cgcgagctgt gccgtcattc aagacggggc gacagttggc gagccgggtg
    12001 gtgagatcgt tgtcattgaa ccacatgaaa atatcgagag cggcacagtc ttcaaacaac
    12061 gtgtttgatt taaaaaaaga ccgacgcaag gaggcgttac tgttgacgaa tgatttgtta
    12121 ggaatcatca acttaggaac tgaagagggt ttatttcctg aattcacggg gcaccgcaat
    12181 ttagcggctg tcccgttctc agggcgttat cgcctaattg actttacatt gacgaacatg
    12241 attactcaag gcatcaacca agttggtatt ttcacacttg ataaataccg ctcactcatg
    12301 gaccacttgg gatcagggaa agaatgggat ttggaccgct cacaaggcgg cctgcacatc
    12361 ttcccgccgg cactcaaacc tgacggagaa gcctacctcg gcgatttggc caacttctcg
    12421 atgcaccgcg aacattttgt gcgcagcaag caaccgtatg tggtcatcac aggttcgaac
    12481 gtgttgacga caatcgattt ccaagacatg ctcgatcacc acaaatcgat gggggcggac
    12541 atcaccctcg cctatacagg acatgaacag aaatgtggct attgccgccc gatccgcctc
    12601 ggcgagaatg accgtgtcgt cggcatcggt gagcgcggat acagcccgag cgatgagtat
    12661 acgtatacgg agacgattgt catgtcgaaa aacctgttcc ttcgtctcgt cgatgaagcg
    12721 acgtcaaaag gagagtacga cttgctcgac ggtgtcatcc gtccgcagct gcaccgcctt
    12781 cacgttcacg ggtatcacta tactggcaaa atgcaggtga ttcactctgt gctttcatac
    12841 tataatgaga gtatgcgctt acttcgtcat gagggaatca tttacgactt cccgcacatc
    12901 tatacgaaga ttaaacatga gccgccgacg cgctatttga acgggtcgaa ggtgaatgag
    12961 gcgctcgtcg cgaacggctg taaaatcagc ggtgaagttc aaaacagcat tctcttccgc
    13021 ggtgtcgtcg tcagcgaaca cgcccgcgtt aaaaactcaa tcattctatc caaatcgatc
    13081 atcgaagaag gggctgtcgt cgagaacgcc attttagata aagaagtggt cgtcaaacga
    13141 gggcaagtca ttcgtggtac ggtcgatgaa ccgatcgtaa tcggaaaacg gacaacggtg
    13201 taagggggat attatgaaaa tatggtatgt cgcttcagaa gcggcaccgt tcatgaaaac
    13261 gggggggctt gccgatgtca tcggctcgct ccctcaagcg gtgtctagcc ttggtgaaga
    13321 agtgagtgtc atcatgccga agtatggcac gattgctcaa gagtacgtag atgaaatgga
    13381 atacatgttc gacctgatcg tcccggtcgg atggcgcaag caattcggtg ccgtcctcaa
    13441 gctcgaacgt gatgggatca catactactt tatcgacaac gaatattact tcaaacggga
    13501 aggcgtgctt tatggccatt acgatgatgc cgagcgcttc gcattcttct ctcgtgccgt
    13561 tctcgagatg attggcaagc tcgaagcgga agtcgtgccc gacgtgctcc actgtcatga
    13621 ttggcagacc ggtgtcgtcc cagccttctt gcggatccat tatcaacata tcgaggcgta
    13681 tcaacgcatt cgtaccgtct ttaccatcca taacctgcaa tatcaaggca tcttcccgga
    13741 agcggtcctc ggcgagctgt tacagttcgg tccggaacac ttcacggcgg aagggattca
    13801 acataacggt ctcgtcaact acatgaaggc gggtctcgtc cactctgacc aaatcacgac
    13861 ggtcagcccg tcgtatcgcg atgagatcat ggaaccgtat tacggagaag ggctcgatgc
    13921 gacactccgt taccggtctg tcgacgtccg aggcatcttg aacggcctcg atttggcgac
    13981 gaatgatccg agcacggaca aacgtatcgc ccagacgtac aacctcgata cggtcaaaga
    14041 agggaagctt gtcaacaagc gtgagcttca agaacggttc ggcctcgagg tgcgtgacga
    14101 tgtcatgttg atcggtttcg tcagtcgact cgtggaacaa aaaggcctcg atttgattga
    14161 agcggtgagt gaagagctcg ggaacttgga ctgtcagttc gtgttcctcg ggtcgggtca
    14221 accggaatat gaaggcatcg tccatcacat gacggcgtcg caccctggca aggtcgggtc
    14281 gtatatcggt ttcgatatcg aactcgcaca cttgatttat gccggatcgg acgcattcct
    14341 catgccgtcc cgcttcgaac cgtgcggtct cagccagctc atctcaatgc gttacgggac
    14401 gctcccaatc gtacgagaga cgggcggatt gcgcgatacg gtcaaaccgt ataacgaata
    14461 cacacaagaa ggcacaggtt ttggtttctt gaactataac gcccacgaga tgctcgcgac
    14521 gatcgagaaa tcgattcgtg tcttctatga tgacaacaat tggaacgcgc tcgtccatca
    14581 agcgatgacc gcggacttca gctggaaaca atctgcgaag caataccgtg agttgtatca
    14641 cctatttgca tgaccggaag gagttttaca cacatatgtt tacagacaaa cagagcttcg
    14701 tcacttcatt ccaagagaga tttgtcgcat taaacgggaa gtcgtttgat gaagggaccg
    14761 agcaggaagt gtatcaaacg ttggcaacga tggtgcgcga gcaggcgatt ccgaaatgga
    14821 tcaacacccg cgacaagcac gaagaaaaac aaagtaaaca agtcatttat ttctcacttg
    14881 aatttttgct cggtcgtttt ctgtacaata atttactcag tatggacgtc cttgaagtcg
    14941 tgcaagaggg actcgaggag ctcggattca acttcaccga tatcaccgaa tatgagccgg
    15001 aaccaggtct cggcaacggc ggtctcggcc gcctagcagc ctgcttcctc gactcgctcg
    15061 cagcgctcag tctcccggga cacgggaacg ggattcgcta tcgttacggc ttgttcaaac
    15121 aaaaaatcgt cgacggctat caagtcgagt tgccggacaa ctggctacgt gacgggaaca
    15181 tgtgggagac gcgccgagcg gaccgggcca tcgacgtcaa tttcgggggc tggattgaga
    15241 tgcgccaaat cggggatcgg ctccgggtcg tccatcatcc ggacgaagtc gttcgagccg
    15301 tcccttacga tatgccggtc atcgggtaca agaacgacgt cgtcaacacg ctccgacttt
    15361 ggaatgccga gtcgccgttt gatgacgagg agtatatgga acggacgaaa ggttcgtata
    15421 aagatttgct gaagtataag cagtcgattg cgaccatctc tgagttcctg tatccggacg
    15481 acacgacgta cgaaggaaaa gtgttgcgtt tgaagcaaca gtacttcttc gtctcggcgg
    15541 gcgtccagtc gatgattgcg tcttacttac gtcataataa atctttgaag cacctcggcg
    15601 accattatgc agtccacatt aacgatacgc atccggtcgt ggccatccct gaactcatgc
    15661 ggattttaat ggacgaccac ggctacgggt gggacgaagc gtggcgtgtg acgaagagcg
    15721 tcatgtcgtt cacgaaccat acgctcctcg ccgaggcgct tgagaagtgg ccggtcgaga
    15781 tgtatgaacg gttattgccg cgcatttatc aaatcatcac cgaaatcaat cgccgcttct
    15841 gtaaagacgt cctcgtcaac tatccgcatc tcgagccaca tatgggcgag atcgcaatcg
    15901 tgtcgaacga acacatcaat atggcgaacc ttgccgtcgt cggttcgcac tcgacgaacg
    15961 gggtcgctcg gattcacacg gacatcttga agcaacgcga aatgcgtcac ttgtatgaga
    16021 tgttcccact ccggttcaat aacaagacga acggcatcac acatcgacgc tggctcctca
    16081 agtcgaaccc acgcctctcg aatttgatta cggatgcgat tggttcgtca tggatcgaac
    16141 atccgaacga ccttgagaag ttgatgggtg tctcaaaaga tgcgagcttc caagagcagg
    16201 tcatgaacgt gaaacaacaa aacaaacttg acctagccgg ctatatccaa gctgagacgg
    16261 gcatcgccgt cgatccggac tcgatttttg acgtccaagt caaacggctg cacgcctata
    16321 aacgtcaatt gatggacgcg atgcacattc acgcgctcta tcaaaagatt caagccgatc
    16381 cgacgttcac gatggtccca cggacgttca tcttcggggc gaaggcggca ccaggttatt
    16441 attacgccaa agaagtcatt cgctatatca acgctctcgc ctcgatgatc aacaatgaca
    16501 aacgggcgag ccgcttcatc aaagtcgtct tcctcgagaa ctatcgcgtc tcgatggccg
    16561 agcgtatttt ccctggttcg gacttgagtg aacaaatctc gacagcgagc tatgaggcgt
    16621 caggtaccgg caacatgaag ttcatgatga acggagcgct caccatcggg acgctcgacg
    16681 gggccaatat cgagattcgc gatgcggtcg gcgacgacca catcttcatc tttggattga
    16741 cgccgcaaga agtcatgaac tataagaagt tcggcggtta ccatgcggcc gacatctacc
    16801 atgcgaacat ggaagtgcgt aacgtcgtcg acgcgctcgt caacgggacg ttcgacaagg
    16861 tcggggaata ccaattccaa gcgatctttg attcgcttct cgtctataat gacgacttcc
    16921 tcgtcttgaa agatttcgcg tcatacatgc aggcacagcg tcgtgtcgat gaagtattcg
    16981 ccgacaaggc acgctgggcc gagagttcga tcgtcaatac ggccaaatcg ggtattttct
    17041 cgagtgaccg gacgatcaca gaatatgcga acgccgtttg gaacattaaa ccgacgagcg
    17101 tcaaataaaa aaatccaccc gttacgggtg gaccttgttt tctggataac taatccaatc
    17161 agagtaagag ccggggtaca gacgcacatc gtctttaccg agggcgtgta gcgccaaaat
    17221 gttgacgcag gcggtgaccc cgctcccgca ataaaagatg ggattcggga catcgaggac
    17281 gtcggcgtaa tgctctttta aatcgtggaa gtcttgaagc gtcccgaggt cggtgacggc
    17341 ctcggtatag ggacagagca cggcgttcgg gatatgcccg ggcttgcggt caatcggttc
    17401 atggctgccg tcgtaacggt cggccgttct tgaatcgtat aacccaccag tgacggtggc
    17461 ggcgcgcacg tcttcaatcg tcgcgatcat ctcgtcttgg aagatgggtg tatagtcgga
    17521 aacgggatag gacgggacgt ccgtcgtcgt ctccccgcag taagtgatgc cggattggat
    17581 gccgccttcg agcacgatga cgcgctcatg gccggcccac ttgaataacc accacgcacg
    17641 agcggcgaac gggaagccgt cgtcgtagat gatgaccaag tcatcgcgtt gaatcccgat
    17701 gcggcggagc gtttcggtcc atgcctgttt agacggcagc ggatggcgtc cgccgtgctc
    17761 ggacaacggt ccggacaagt cttccatcaa atcaaggaag acggcgttcg gcagatgtcc
    17821 ttgtcgatac gcatattttc cgtatgaggc gtcgtttaat gaatagcggc aatcaatgaa
    17881 gcggatcgag tccgtatgga cgatgtgttt caattcttgg gcacgcatag ttggaaacat
    17941 agtatcacct cgaagtttcg ttactcccat cgtatacaag atggaacaaa ttggcgagta
    18001 cttcgattga atttttgaat gtcgaaaggg gaactgacca tgacatggca acagacatat
    18061 gaccgatgga aacaacacga ggcgctcgag ccgcatttgc gcgccgaact cgaggtgctc
    18121 gagcaagacg agacatcact cgaggatgcc ttctataaga cgctcgaatt cgggacgggc
    18181 ggtatgcgcg gtgaaatcgg tccaggggca aaccgaatga acatctatac aatccgtaag
    18241 gcatcgcaag gctttgccga ttttatcgcc gcgtcagggg aagaagcgaa acgtcacggc
    18301 gtcgtcatcg cccacgactc acgtcacttc tcgccagagt ttgcgctcga ggcggcacgc
    18361 acactcgctt cgaacgggat taagacatac ttgttcccga gtttgcgggc gacgccagag
    18421 ttgtcattcg ccgtccgtca tttgaacgcc ttcggcggca tcgtcatcac ggcgagccac
    18481 aacccgccgg aatataacgg cttcaaagtg tatggcgccg acggtggaca attgccaccg
    18541 gccgaagctg atgagctcgt ctcgtacgtc aatgccatcg aagatgaatt gaagattgac
    18601 gtcaaagatg aggcgccgct tcggtccgag ggcatactcg tcacggtcga tgcgtcggtc
    18661 gatgcggcat acatggaagc tctccaatcg attcggattc atacggacgt ccaaggcgat
    18721 ccgctcaaaa tcgtctattc accacttcat gggacgggac gtcgcccggt catggaagga
    18781 ttgaaagcat atgggttcga acacgtcacc atcgtcgacg aacaagctga gccggacggg
    18841 gcattcccga cggtcagtta tccgaacccg gaagaacgag ctgccttcga gctcgcgatg
    18901 cagtacggcg accgcgtcgg ggccgacttg ctcatggcga cggacccaga cgccgaccgt
    18961 gtcggcttca cggtccgtga ccgcaatggc gaatggttcg tcttgacggg gaaccagacc
    19021 ggggcgcttc tcatggatta cattctgtct caaaaagtgg agacggggac gcttccgacg
    19081 aacggcttcg tcgcgaagac gattgtcaca tcggaactcg gggcggccat cgccaaggcg
    19141 tatggggtcc acctcgagaa cacgctcacc ggtttcaaat tcatcggcga gaaaatcaag
    19201 cagtatgaag agtcgggcca gtaccagttc ttattcggtt acgaagagag ctacggttat
    19261 ttgattggag acttctgccg tgacaaagat gccgtccagg cgtgcttgct cggcgccgaa
    19321 atggcggctt tccataaaca gcacggacgc acgttgtacg atgccctcca agccgtctat
    19381 gagaagtatg gcttctacga ggagtcgctc caatcgatga cgttaaaagg gaaagccggc
    19441 cttgaacaaa tcggtcgaat gatggaggcg ttccgcgcca atccgccaca agaagtcggc
    19501 ggctacgaag tcgtccgctt cgaggattac aagcaacaag tcgcgaaaaa cttgcagcaa
    19561 ggcgagacgg aagcgatcga gttgccatcg tcgaacgtac tcaaattcat cttcgaggac
    19621 ggctcatggt tctgcctgcg tccgtctggg accgaaccga aaatcaaatt ctatttcagt
    19681 gtccacgccg atagcgcgga gaaaacgaca gtgaaacggg aagcgattga acgtgatgtt
    19741 atgaagcaag cgaaagcaat cgattaatcg aaaacaccgc cctgacgagg gtggtgtctt
    19801 ttgtttgaca agatatgccc ccctcagtat gataagtgta ttgttcataa ccatgtaatc
    19861 atatacggat tatcaggaag gcggaaatta ccatgaaaaa atcattaaca gcagtacttg
    19921 caatcggagc atcgttcggg gtgctcgcgg cttgcgggac agagacagac agcggctcag
    19981 aagaagccgt catcacagtc gggacagaag cgacgtaccc gccattcacg tacaaagaca
    20041 aaggtgaaat cacagggtat gacatcgacg tattgaacga agcggccgag cgtgccggtt
    20101 acacggtcga atacgaaccg atggacttca aaggactcgt accggccctc gacgcagaac
    20161 gcatcgacat gattgccaac caaatgagta tcacgccaga acgtgaagag aaatacgcgt
    20221 tctcaactcc gtacgcggta tcaggtgcgc aagtcatcgt cgcttcggac aacgaagaca
    20281 ttcaaggcat cgatgacctc gacggcaaag tcgtcggctc gacacaaggt tcagtttacg
    20341 ctcagctcgc tgaagaagcc ggtgctgaag tgaagttcta caaaggcgcg aaccaagtgc
    20401 tccaagacct tcaagtcgga cgtctcgatg cggcactcaa cgaccgtctc ttcatcttga
    20461 cggagcttga gaagactggt tacgacgtga aagcggtcgg agatgttttc aataagagtg
    20521 aagcgggcta catgacacgt caagactcag acgtgctcga caagttggac gacgcgttag
    20581 ctgagatgca agaagacggt acgatggctg aaatcggtga gaagtacttc ggtgaggaca
    20641 tcagtcaatg agtgaactga tcacgaccgt catcgagaac cgttcggcct atatcgaagc
    20701 cgtacaattg acgttgatcg ccagtatcct gtcgattctc ctcgccttgg tgctcggtct
    20761 gatcatcgct gtcttacaca gcagccctgt caaagtcgtt cgtttgttca ctcgtacgta
    20821 tatctcgttc ttccggggca caccgctcct cttgcaactc ctcatcctgt acgtcggtct
    20881 gaccggtttc gtccagttga gcgggatgca ggcacttatc tttggattag gccttcactt
    20941 tgcggcctat atctcggaag cgttccgcgc ggccatcaat tcggtcgatc gtgggcaagt
    21001 cgaggcgagc gtcgccctcg ggattccgcg tgcgaagcgc ttcaaggata tcatcttccc
    21061 acaggcgtta tcgcgtgcga tcccaccggt gtccaactcg gtcatcgata tcatcaaatc
    21121 gacgtcactc ggttcggtca tcgccgtcca agagttgacg tacgtgtcag accaaatcgc
    21181 cgcgacgacg tatctcgtca tgccgctcct cttgttctcg gcatcgatct attggatctt
    21241 gtcgacgctc atccaagcgg ggcagcatcg tctcgaacgt cggtatgcga ttcgctaaca
    21301 caaagaaatc ccttcgattg gttgcaatcg aagggatttt tgtattaacg gatgacgagt
    21361 tctgtctccg tgtcgaagaa gtgagctttc gtcatatcga gtgcgagtgt gacatcgtca
    21421 cccatgtgga tgttcgaacg tccatcgatc cgtgccgtga actggtggcc accgagttca
    21481 gcgtacaagt acgactcagc gcccatgagc tcggcaacgt cgatgtgcgt gcggaacgtg
    21541 tgcgtagttg gcgagtcgat gtagattggc tcatcgtgaa tcgattctgg acggattccg
    21601 agcacgagtt ctttgccgac gtaaccgcgg tcacgaagac ctttcatttt gccttcaggg
    21661 acgttgattt cttcgccgcc gacgaggaac ttcccatcag ccaatttacc gcggaagaag
    21721 ttcatcgaag gtgatccgat gaagccggct acgaagatgt tgtctgggtt ttcgtatact
    21781 tcttttggcg aaccgacttg ttggatgatt ccgtctttca tgatgacgat ccgagtcgcg
    21841 agtgtcatcg cttcggtttg gtcatgggta acgtaaatcg tcgtcgtgtc gagacggttg
    21901 tgcaactgga tgatttcctt acgcatttga acgcgaagct tggcatccaa gtttgagagc
    21961 ggctcatcca tcaagaacac tttggcatca cgaacaatgg cacggccaat ggcgacacgt
    22021 tgacgctgac caccagagag tgctttcggt ttacgttgaa ggtattcttc aagtccgagg
    22081 atacgggccg catcttggac gcgacggtcg atttcatctt tcgggaactt gcgaagtttc
    22141 aaaccgaacg ccatgttgtc atagacactc atgtgcgggt aaagtgcgta gttttggaag
    22201 accatggcga tgtcgcggtc tttcggtgcg acgtcgttca tgcgcttgcc gtcgatgatg
    22261 aagtcgccgc tcgagatttc ttcgagtcct gcgatcatac ggagcgtcgt cgatttacca
    22321 caacctgaag gtccgacgaa gacgatgaat tcgcggtcct tgatgtgcaa gttgaaatcg
    22381 ctgactgcct tcgagtcacc accgtcgtat attttatcaa tgtgatttaa ttgaatttct
    22441 gccatgtcgt tagcctcctg ggaatctgtt cttgtataat agcgcttaca agactgatta
    22501 tacgatgaaa ccgcttgcat cgaatatgta cacgttgcac aaaaacgatt actcagattt
    22561 gtgcaacgtg acaatcaatt ggagcagact ggcatcgtag aactgcctag cgtcataacc
    22621 ggtcgcttcg tagagccgat cgagccgata gttgagcgta tttcgatgca tgaataacgc
    22681 cttggccgtg tgcgatacgt tcaacgagtt ggcgaacaac gcctccaata aatcgatcgt
    22741 cgtcttatcg agtgacgcga cgacaggggc cgtcagacgg ggacgtacat caaaagtctc
    22801 atggcgttgt agtaaataat ggtataataa ttgactagca gggtaagctt tagtagagag
    22861 cttggcgagt gggagtagcg cctgatgctg gtgataaagt ggcgcaaggt caccgagcgg
    22921 acgtgcgcta tagacgacat gcgcctcgac gtaacaatcg ctcgcgatcg cccgcaagac
    22981 gtcttcgaac tcggtcagct cgacgaactg atcggtctca atgatttcaa cgtgagaccg
    23041 ggtcatgaga acaatctctg cttcaggcat aaagtcagct aacacgtcta aaaattgttc
    23101 gagtgcctca gggtcttgat aatgcaggac gagcgacatg agacggaacg gccggtcgaa
    23161 ccggtacgca tcggtgagta gacggtcctg ccatttggct tgtcgtgggt cgagtcttgt
    23221 caggagtggg gtggcgaacc attcaagcag ctgtcgctca cgctccgtca gctccagttt
    23281 agggagaccg aagaccgtgc cgtcctgggc ttgataccag cgaacgtcac tggacgcttc
    23341 ttcggaccga tggacagcca tcgggaaaat cgatttaatt cgttcaaacg tagtcaacac
    23401 aatcacctct tcaacaaatg tatcatattt cagatcggag gcagaaagtt tggagagtct
    23461 agtcaaagta ttcattatga tcgccatcgg tgcgacaatc gggggagtga ccaacttcct
    23521 cgccatcaaa atgttattcc ggccccatca tcctaaatat attgggaaca tgcgcgtccc
    23581 gttcacgcca ggcttgatcc cgaaacggcg cgatgagttg gcgacgagcc tcggtaagac
    23641 cgtcgtcaaa cacttgttga ccccggaagg gatgcgcaag cgcctgctcg acgaacaggt
    23701 cggcggccac atcacgtatt acgtccaagg tgaggtgcgg acgatgctgc gctccgatca
    23761 gacgattcga tcgctcatcg aaccacttta tccggatgcc gagactcgta ttttggcaga
    23821 agcggacacg aagctccgcc aagagctccg gctcgtcctc gcagatgtga agacgcgtaa
    23881 actgtatgag attctcggtg aagacggcat ggaccgcgtc cggggcatca ttccggagat
    23941 tgtcgatacc ttgctcgtca agtcggagga gtatttctat tccgtcgagg gtgaggccca
    24001 acttcgacac atggtcgact cgttcgtcca gcgtcggctt ggattcatcg ccggtttcgt
    24061 ccagaacttg aattttgtcg agatgattcg accggagatt atcaatatcc tccgcggcgg
    24121 ctcaacgcga tcgggtatgg cggaaatgat tacacgtgag ttcgaacggt tcagcgaacg
    24181 gtcggtcgac acgttgcttg acgaccgtct agaggaacgg ttgattgacg gtgtgacgac
    24241 ggaagtcgtc tcgcgcttgc cggtcgggga gttgcttgat cggacggtcc actcgtacac
    24301 acgggacatt gaagaccgcg tcgtcgacga gctcgtcccg gctggagtac gactcgtcat
    24361 cacgcgcttc acggatcaaa tggagacggt catggaccgc ctcaaaatcg accaaatcgt
    24421 gcaagagcag gtgagctcgc tcgatacatc gtacctcgaa gagattgttc tctcgatctc
    24481 gaaacgagag ttccgggcaa taacatggct tggcgccttg ttaggtggta tgattgggtt
    24541 gattcaaggg ttgattgcca tcatttaaga ggcacgccct aatagtattt aggaggacgt
    24601 cacatgtcac aaacaaactt gtacgatcat gcttaccaat tggaaaaagc acttcgcgat
    24661 tctgaggagt tcacaaatct ctcttcacta tacgaccgtg tcaatgcgga tgcagaagcg
    24721 aaccagttat tcgctgactt ccgtgacatc caaatgacgc ttcaacagaa gcagatgcaa
    24781 ggcgaagaaa tctctgaaca agagatgatg gacgcgcaaa cgaaaatgat gggcgttcaa
    24841 cagaacgaat tgatcatgga gctcatgcaa gaagagcaac gcatgcatca actcgtcaca
    24901 gaagtgacga aaatcatcat gaagccactt gaagagcttt acgctccaat ggtcaatgat
    24961 cacgaagttc aataagacgt gatgcggatg gcaatcgagc catccgtttt tttgttgcca
    25021 agattgtcac ccactttatg ataacgctta catgatgcgt ggtatagtaa gcttgtagaa
    25081 actttcacaa ggaagggtgg acgtgatggt caccttggtg attttaacga tcatgattat
    25141 cgggtttatt ggaggctggc tccgagccga cttggttgcg ctcatcggtc tcttgttgct
    25201 cgtcttgacg aatcaattga cgccggtcga agcgatggcc ggtttttcga attcggtcgt
    25261 gctcatgatc gctggactgt tcattgtggg ggccggcctg tttcacacag gtttggccga
    25321 acgattaggt gctgcgctta tcccgttcgc aaaagggagt gaggtgcgtc tttttctcgt
    25381 cttgatggtc acggtgacct tgttgtcgag tctcatgtcg aatacgggga cggtcgcctt
    25441 attgattccg gtcgtcctcg ccatgtcgag acagatgggg acgagtcctg ccaaactgtt
    25501 gatgccgctc gcgttcttct cgagtatcgg cggaacgatg acgctgatcg ggacgccgcc
    25561 gaacctggtg gcggctgaga cgttacggaa cacgtccgct ggcacgctcg gttttttcgc
    25621 gctcttaccg attgggctcg tcatggcagt cgtcgggctg ttctatttct acgtcatcgg
    25681 caatcgattg ctcggtacga gcgatgtgcg cgccgcgacg atgccacgct tggcggtgcc
    25741 gcatgtgagc ctattcgcct tatccctttc gaaagggcac cctttaatcg ggcggacgct
    25801 ccgcgacgtc aattggtcac gagacggtct aatcgtcgtc ggcgaacaac aaaaaggcat
    25861 gacgcaccgc tttgtcacag cacgtgcgga tacgcgtctc actgaaggtc aagtgtatgt
    25921 cagcggagca gaggcggatg tccggcgaat tgccggaagg gaaggggtga cggtggaaca
    25981 cgtcgacttg aaggccgtct acgggaaagc ggccggcata gccgtcttca ccatcccaac
    26041 gaatagcccg ctcgtcggtc gttgtttatc ggatagtcac ttgcgcaacg aatatcggtt
    26101 gaatgtgctt caagtcatcc gtccgaacga agagattgcc atcacacgat tgaaagacgt
    26161 tccgctcgag cgcggagata tgctcgtcgc gcaaggggag tggggtgact tagaacgagc
    26221 tggggacgag acgtccctgt tgctcgccaa tgagcgggtg accgatgtcg cgaaccgggc
    26281 cgtgtccgag cgtcatcagc tggcagcggg tctcatcatg ctcatgatgg tcacgctcct
    26341 cgtcttcgag tgggtcgacc cgaccgtggc ggtatggctc gcagcactgg ccatggtgct
    26401 caccggagcc gtgcggcata tggatgtcgc ctatgactca attcagtggt cgtcgttgtt
    26461 attgattgcc gcgatgattc ccgtcggtca agcactcgac aatgccggga ttatggcctg
    26521 gctcgtcacg tggatcagcg actcgttcgg tcaagccgga ccggtctggg tgctcgtcgc
    26581 catcttcctc gcgacgatgg cgctcagtca aatcatctcg aatacggcga cggccgtctt
    26641 gttcgcaccg ctcgccgtat cgctcgccgc ggcgcttcaa gtgagtccgg tcccgttcgt
    26701 cgtcgccgtc gcgattgcgg catcgctcgc gttcatgacc ccgttcggtt cgccgacgaa
    26761 tgcgatggtg ttcggcattg gcggctaccg tttcttcgat ttcgtcaaag tcggcttgcc
    26821 gttgcaagta gtgacagcgg tcattgcgat tttcacgatc ttactcctct tcccattttg
    26881 aaggacatat ttttcaattt gccgaatatg taaaaaaatg ctaaatgatg aggtggagaa
    26941 acgatgtgga aacgaatcgg aatcatggta tgtgcgctct tgcttgcggc ctgctcgaat
    27001 gagagcgatc aaccggcacc gacgctcggg gcggacgcca aagtggccaa ggcctattta
    27061 gaggagcaag gctatgacgt cgtctcttat gaaggggatc gaacgttaag ctttgagaag
    27121 gcggatttgc ttgagttgcc gacgcgcagt acgtgggagg tgcagacgac gccgccggat
    27181 gactatatcg gacgtgatat tcggaaagag cgttttatcg tccgcgacca tccgctcgat
    27241 gatgttgcag aactcggcca gacgaacgtc tcggtcatga tggtggacgg cgagatcatc
    27301 ggcgggacgt catatccgga ttcggccgag ccgcttaccg gagcgagcta ttcactcgat
    27361 gggaagacgg cggaagagct gcatcccgat tacatggagt ggcgcagcga gtgggaagcc
    27421 aaatatagcg aatgaacaag cgcctcggga ttcccgaggc gcttctatta tgaggccgtg
    27481 cctttcagat tgcctggcag cttgcagcgc tcgaagtaga tgagttgacc gcgtcgtacg
    27541 atgcgggccc ctttatggag gtgcccggct tcctcaagca acgtgagccc tttcgttttc
    27601 gcctcgtcat cgcttgccgc agtaaatgaa tcgttcaaga cgaccgtgcc gtcgttctcg
    27661 aacgctgtga tcgtatactg ttccatccgt tcgcccccct ttgcttccat tgtactgaat
    27721 gaccattcat tattcaagcg aaggtttcgt cagctcctcg aacgtgagct gacgcgccgt
    27781 ctcagtacgg gggatcaaat cggacaccgt catcccgatc aagcggaccg gttcagtgat
    27841 cgccatctcg tcgaacaggc ggcgggcgag ccgtttaatc tcgtcgtggt cgtgcgtcgg
    27901 atggttcagt ttgatttggt ggctccgggc ctggaactcg ctcgtcttga ttttaatcgt
    27961 caccgtctgg caactgagtt cgcgtcggtc gagttgatgg agcacgtctt cgatttccgg
    28021 gacgacccgt tcatacactt cttccgggtc atcgaggtcg aacgcgaacg tcgtctcgga
    28081 gccaatcgat tttcgttccc gcgtcgggac gacgggacgg ttatcacgac cggacgcgag
    28141 ttcatatagt tggctcccgc ggtcgaatcc gaaaatggcc ttcagttgtt caggttgcgc
    28201 acgctgtaaa tcggcaatcg tatggtagcc gtgcttgaac agcgtttggg ccgtcacttt
    28261 gccgaccccg tgcatcgtcg tgatcgggag cggggcgagg aacgactcga catcggctgc
    28321 ttcgacgacc gtcagtccgt tcggtttgtt gaatcctgag gcgatcttgg ccacgaactt
    28381 cgacggggcg actccggccg aggccgtcag tcccgtccgg cgtttgattt ccccgaggat
    28441 atagcgcgcg atataagggc cggacgtgct catgagtgtg ttctcggtca catccaaata
    28501 ggcctcgtcg agcgagagcg gttcgacgag cggcgtgata gacttgaaaa tcgccatcac
    28561 ttgttggctg acgtgccgat aaacgtgaaa gcgcggtttg acgaacgtcg cctgaggaca
    28621 gagcgcaaac gcacgccgtg acgacatggc gctgtgcacc ccgtattttc tcgcctcata
    28681 cgaacaggtg gcgaccacac cacggctgtg gggggcgcca ccgacgatga caggcttatc
    28741 acgtaaatca ggacggtccc gctgttcgac cgaggcgtaa aacgcgtcca tatcaacgtg
    28801 gataatcaat cgttccatgt acatcacctt tctatggcag ctgctccttt cagtataccg
    28861 aacttttgtt cgttttttta ctattttctc tttttccgtt gtttttctag acgtttttga
    28921 ttgtggactt gattcgggaa ctgtaagagc gaaccaatcc aattcttccg tttcaaccac
    28981 gcatagacca agcctgtgaa gagcataatc atcacccagg cgaacaggta accgagcggc
    29041 catttcagtt caggcatcgc tttgaagttc attccccaga tggcaccgaa ggcgacgact
    29101 ggtgtcgtca aagccgtgaa gacggtcaac gccttcataa tctcgttgcc gcgaaagttc
    29161 gacagcgtcg aggcgaggtc ggttaacgcg atgacatcgg cttgataatg ttcgattaac
    29221 gtcaagagcc ggtcgacccg gtacgtggca agtcgatagg cgttcaactc gtccaagtcg
    29281 acatcgagga acgcctcacg tccggccatg agcaactcac ggtatgggac gacggtatcg
    29341 gaccaccgtt caatctcgct gcggagtccg aaaatctcat tcataaattc gggagggact
    29401 tgcccgctca tctcgcgttg ggtcatcatc aagcgttctt catactcatc gataccgtgg
    29461 aaataatagt ccattttttc agagagcagg tcatagaatg cctcgattgg cgagtcatac
    29521 tgcttcgcgg cgaccgtctc gcaatatagc tcatcaaacc cgattgtcca caggaaatct
    29581 cgggtcacga aatagtgccc gattttttgt ggttcgcgtt ccaactgttc ataatcgagc
    29641 gtgagcgatc cgtacatata atcgcgttcg acgatgattt ttgtcacttt cgccgttgtc
    29701 aattgttcga gccaatacgt gtacgcttcc tcatagtgat tgtcgacatg tacgatttct
    29761 tctggtcgtg tataccaatt ccaattcatc ttccattccc ccaatatgct tctctctcaa
    29821 gtattcccgc ttttcttaga aagttggcat ctgacctgaa ctttcgttaa gatgtaggta
    29881 ctgacaagaa gagaggtgct ttttttgacg actactaaaa tcggtcagct caaagtgggc
    29941 gacacgttga accaatatgt gatgattaaa caatcgtatc gaggactcgc cgggaacggc
    30001 aaaccatatt tgacgctcat cctatgcgac gagagcgggg agattgagac gaaagtatgg
    30061 gacagtgccg atacggacaa atatgcgacg aaaaagattg tccatgcttc cggggaagtg
    30121 atggactacc gtggccggac ccagttgaag ttgaaacaaa tctccatcat cgaaggtgag
    30181 acggacatcg cgccatacgt gcgctcggcc ccagtgccga agtcagaact cgagacgggg
    30241 attcgcggct atatcgaggc gatggagcac gtggggatga aacaactcgt gacggcgctc
    30301 gtcgaccgga acgaggaagc ttacttcacg tatccggcag cggtgcgcca tcaccatgcg
    30361 gtctattcag ggcttgcgtt ccacgtcctg tcgatgctga agctggctga cacgatgtgc
    30421 gacctctatc cgcaattgaa tcgggacttg ctcgtctcgg gcgtcgtgct ccacgacttg
    30481 gcgaaagtga tcgagttatc ggacgcgatc acaccggagt atacgctcga aggcaagctg
    30541 ctcggtcact tgtcgctcat ggcatctgaa atcgaagtcg tagcccgaga gctcggcacc
    30601 gaccgtgaag tcgtgacgtt gctccaacac ctcgtcctca gccatcacgg gaaaccggaa
    30661 tggggatcgg cgaacgcgcc gcagctcccg gaagccgaga tgctcttctt catcgacaac
    30721 atcgatgccc ggatgaacat gttcgataag gcgttcgaag gggtcgaacc tggtacgttc
    30781 acagaacgga tcatggcgct cgataaccgg gcgttctata aaccgaagtt atgaaggcat
    30841 ataaaaagac gtcccgcggg acgtcttttg tttattgctg ctctgtcgat tcctcggctg
    30901 gagcttcttc tgtaccttct ttttccgctt tgagagcgtc tttcacggca tcgaactgtg
    30961 tcgatgcttt cgcatctttc acatcgacgt tatatttctc gatcaactcg gcatagatct
    31021 tattcgcgtc gacagaagcg gctttttcag tcgccaatgc ttcacggatg cgatctttct
    31081 cgtcttcgag tttaaggtct ttttctttac ggtccatgac tttgatgacg tggaagccga
    31141 actgtgactg aaccggctca gaaactttgc caacgacgtc ttcttggaac gcgtactctt
    31201 caaattcagg gaccatggcg ccggctgaga agtaaccgag gtcgccacct ttttcaccag
    31261 aacctgtgtc tgtcgatttt tctttcgcga tgtcagcgaa gtcgccaccg tcgttcaatt
    31321 ctttaataat cgcttgtgct tcttcttctg tctcgacaag gatatggctc gccttgactt
    31381 cgacgttttc tttcgcgaac tgtgcttcga tatcttcgtc tgtgacttca acgagttctg
    31441 atttcgcagc atcgacgagc atttgaccgc ggagcgcttc tttgaactcg tccgtgttcg
    31501 tcatgccggc ttgttgaatc gcttgctcaa actcttcttt cgagttgaac tgctcttcgg
    31561 tcttgctgaa ctcttcgtcg actttttctt gctcgacttt atcgccgtac tctttttcaa
    31621 gcaattcgtt catcgtttct tggaacgcaa gttgtgggac catgcggtcg tagctcatgt
    31681 cggcgatttc gccgcgcgtc acttcgccgc cttcaaatga aacaactgta gagttgtcag
    31741 aagacccgcc gtttgtcgcc gcgtacgtgc cgccgacacc gatgagaagt gcaatcgctg
    31801 atgcgccgac gagggcgcct gttgaaaact tcttattctg tttgttcggt tcattcgtca
    31861 ttccgtttga catatattcc acccctataa atctataagt ttctaaatcc gactatacca
    31921 cattttgtta atgataacag ctgttctctt gcctgtgtag tatcatagca cagaaacgtg
    31981 tcgtataatg atgaaagaga atgtgaaatg atggggtgga gaacgtgtcg ttagaagaga
    32041 aaatcaatca attatcgttt caaatggaac tgttgctcgg ggcggtcgat tggtcggaac
    32101 ggccctttga acatgaggtg ctcaaggcaa atctgacacg gcaagacgtc gtcgcgtttt
    32161 tcgcgttgtt ggatgatatc cgagaacgac aaaacgagca aatgcgctac gggctgtcgt
    32221 ccgtggagcc tttgctcgtt catttcgtcg ggatgcttca tcctcattta gaggccgaga
    32281 cgattctcgc ggcgtgtgtg cgccaaggga tggcgttaga cgtcacggaa ccgctgtatc
    32341 ggcaggtcaa gcttctttac tgatctcgtc gtcctcaggg cgacgtccgg cttcttccgt
    32401 gatcatcttc gacgtttctg caaagatgtc catgaagttg tcgccataca agcggcgaac
    32461 gatcgcggtg atgtccgtca agtccgggaa ttttccgtac aattcctgga gcgggagcga
    32521 ggcgcggaag acgccgttct cttccggatc gaacgcatga atcgtctcga gcaagagcgc
    32581 ctcaccttca ggcgtcaatt ggacgtacgt atttcgtttg tccgtctcct ttttcgagaa
    32641 cgtgagcaaa ccgcggtctt ctaacttctt cgagaagttg aacgccgtcg atacgtgcat
    32701 aaccccatat ttggcgatct ctgagatcga ggcgccgccg agggcgtgag cgatccataa
    32761 aatatggtgc tcgtttatgt tcaagtcgaa cggtttaatc caattttgcc agtctttctc
    32821 gaccgtcttc cacagtgcct tactaagctg aatgatttta tgactataga gcatggcctc
    32881 agggccagtg aattcttttt cgtgttccat gtcgatccat cctttccgat acaatgtgac
    32941 taaaacgacg ggcgatgacg acagaccggt cagttggcct tttccgcttt cgcttcggtc
    33001 gcatctgact gtacgttcga aagctcgttt aggtttcctt ggatccgctc gattgaaggc
    33061 tgaatgtctt gttgatagcg ttcgacttcg gctttcactt gatctgtcaa ttcttttcct
    33121 tgtaacttac ctgccgccgc aacttgcgac gcatctttag cgactttttg gaattgttct
    33181 ttcaacgtag tgattgtaga cgctcggtgt tgattggccg ccgcgtcatt cgccgttcca
    33241 cgggcgagtt ttttcacggt cacagctcct agaaacgcta cgacaaagcc gaaagcaacc
    33301 caatcgcgac gattgtgatt cgacaataca ttcccctcct cgagcacact gatactagaa
    33361 tacattcttt tcatattatt ttaccaaaaa agagagatta aaaacctata tcttaaataa
    33421 aatttttcag aacattcaat tttgaccgaa aaatcatttt attttaaact gtaggtaaag
    33481 gaaggtgacc tccagtgaat atgcaaaagc gttgggttga tgacatgtta gacctgtata
    33541 acgcggccaa gcgactggga gatgaccctt gggcacagac aataatggaa gcactcgagg
    33601 cgggatatga agcgtcggaa cataatgaac agacgcggaa acaaactttg cttgaaaagc
    33661 gactgattga aatagacgcc cgtctaaatt tgttaagaaa agaattcgaa caagcggaat
    33721 ctgtcaaatc gcggcaacag ttatacgagc aggcgattaa attacaagtc gagcgtgccc
    33781 aaatcgaaga ggagcggaaa cgccatctcg attcaatcaa ctcgtcatga ggcgcaagac
    33841 aaaaaatgga ccggtcgctc aacaggcggc ggtccatttg ttcgttacag gtttgctttg
    33901 atgccggcgg cgatcgcctg catgtcgtca gatgagtacg cgtcttgatg cgtttcccac
    33961 ttggcaccaa acccgtccgc ctcgccgtag cgcggcaaga ggtggatgtg gaagtgatag
    34021 acggtctgtc cggcaatcgc ttcggcgtta gacaacacgt tcatcccgat ggcacctgtt
    34081 tcacgctgaa tcgcgttcgc gacggcaggg acggcttgga agacgtcacg ggccacatcg
    34141 gtcggcaatt catagatgtt acgggcatga tgtttcggaa tgacgagcgt atgccctttc
    34201 gtgacttgag agatatcgag gaacgcgacg acggcgtcat cctcgtatac cttatacgac
    34261 gggatgtcgt tgttgacgat tttacaaaag atacagttgt cctcagtgtg catgctgact
    34321 cctccattca tgaatgacta atccatctca tcataacatg gaaattcagg cggaagaacg
    34381 attgtccgga cagacaattc accctacact gaaatcaata gtaagtagag agaggaaggg
    34441 aacggatggc gtatgtacga tcgaaaaaac agtcacggcg acgaaacatt tacctcgggc
    34501 tgctcgtgac gctcgggatt ggcctcgcgg tcggtgcgtt ctatcaatgg ggatataaac
    34561 cggctgccgc caacgacaag attcacgtcc gcttcaagga cgccttgttg accgaagacg
    34621 tccgcttctt ccaggagaac gtcgaatatg aagcggaacc gctcacgcga gccgaagcac
    34681 tccggttcat gggttggttg aatgaagaaa agtcgattcg cggcgaggcc atctcggaag
    34741 tggcacagga tcggtccgat cgggcacaag gcatggagac ggacgggttg ttccggctcg
    34801 ttgatacggg cgaagggcgg ttcggctttg cggattatcg gattgagttg ttgccaaaga
    34861 cgttgcggac gtctgcagac gttccgctga cgaatatttg gatcgacggg gtgcaggcgg
    34921 gagggattga tgaggccggc acgacgattg agattgttcg catgccgggc cgctacgacg
    34981 tcaaagccgt cgccgtcgtc gatggggaaa cggtgaccga aaccgaggcc gtgacgttga
    35041 cggaagatgc gcaactggcg tttgggttat tgccggacca ggacgagacg gtggccggac
    35101 aattcgacct cgagcgggcc gaattgattg aaatcgaggt cgaggcgcaa acgggtcatt
    35161 cgattgagac gcttgaggcg ctcatgaaca aacgggaaca gacggtcgtc gacgagatcg
    35221 gtgaaccgat ggaacgaggc gacgtctggc gttacgaggg aatggagctt cactttgtcg
    35281 acgggcgggt cgatcgcatc gatatcgatt tacagaagcg gcccgacgac ctgctcgcgc
    35341 tcttgggcga accgaatgaa aaagtcgaca cggacctcgg cctcgaatgg ctctacgacc
    35401 ggacgttgct cgagtcgatt ttcacgttct tgcgcttaca gagcgagaaa cggttcatcg
    35461 agcgggatga agccatctat ctcattttga catgacaaaa aaagggaccc tcggcgaggg
    35521 tcccttttgc gtgagccgta gattaacgtt tacggttcat tgatttcata acgaacgata
    35581 cgatcaagat caagataatc gcaccgagaa gtgctgggat aatcgcgatg ccgccaactg
    35641 caggaccgaa gtctccgaag atgaggccac cgagccaagc accgatgata ccagcaatga
    35701 tgttcccgat gacgccacct ggtacatcct tacctaaaat aagacctgct aaccaaccga
    35761 taataccccc gacgattaaa gtgataatcc aacccataaa aacattctcc tttctgtttt
    35821 gtccattgtt ctcactaaca attttatgga acaatggaag taatgaataa gttttaaaat
    35881 gccttacagt tcagattatt cccatgtgac agcttttaaa acatatatca caaaaaaaag
    35941 ttgaaaatga ggggtggagt tttcatgttg cacgtcgacc atttgaatgg cggttatata
    36001 ggtaaacaag tgttacacga tatttcgttt gatgtaaaaa aaggtgagct cgtcgggctg
    36061 atagggctaa acggagccgg aaaatcgaca acgatcaaac atattttagg attgcttgat
    36121 ccgatttcag gatcggtcga agtcgatagt caaacactca gctcgtcaga aaagaattat
    36181 cgtaagaaaa taagctatat acccgagacc cctattttgt atgacacgct gacgttgcgt
    36241 gaacatttga cgttgatcgg aaaagcgtat gacattgagg cggcagattt aacgaaccgg
    36301 accgaacgat tggcaagaga tatgcggatg gagaagcaac tggactggtt cccgtccgtc
    36361 ttttcgaaag gaatgcgtca aaaagcgatg attctctgtg cgctcgtgac gaagtcaccg
    36421 ctcctcatcg tcgatgaacc gttcgtcgga ctcgatccac tcgcgattcg tcaactgttg
    36481 cgattgtttg acgagtataa ggaagattgc gccatcttaa tgtcgacaca catcttagag
    36541 acggccgagc gccactgtga ccgtttcgtc ttcttgcacc aaggggcggt catcgcgacc
    36601 gggacggccg cgcaactgcg cgagacatac ggtctgcgtc cggacgctac gctcgatgac
    36661 atctatgtcg aggcgattga ggccgaggag cggaaacgat gaacgtattc aaacaacgat
    36721 ttggcgtctg ggtggaagac gtcgtgaaat acagccgcta cgtcgcgaac ggtggcttgt
    36781 tattcacgct ttatttcacg ctcatctacg gggcgttcgt gtataaccaa tttttgacgg
    36841 atttggaccc ggcttttccg agtgaatgga ttgtggcgct tatttggttg ctccttccgc
    36901 tcggccatcg tccccgaacg ttgattcaag aagcggatca agtcttccta ttgccgcgtc
    36961 tcggtgagat tcaagcgttc atgacaggca tccgcctgtt caatgtcgtc tttgccgccg
    37021 tccgcgccat cctcgtcatg cttgtcgtgt tgccgctgct cgtccggacg caagcgctca
    37081 cgtcggtcga agtcggagcc atcctcgcca cgagtgtact catttcagcc gcgggtcgtc
    37141 tcgccaagtt ggaggggatt aaatacgtcg tcttgccgag cgcactcgcc agcggcttcc
    37201 tcgtattgtt cggtgtgccg ttgttgacgc cagtgcccgc actcgtcccg tttgtcctgc
    37261 tccacgtgcg acggaatcgg cgcatcccgc tgcttgactg gctcacgctc gaagaaaaga
    37321 gcaaagccca gttcaaccgg gtcgtcagtt ggttcgtcga tgtgccgacg atgcgggaag
    37381 acgtgcggga acggtcgttc atcgtgagcc tgctcgagcg gtcggtgttg aaacaggccg
    37441 atgccgcccg atacgtgtac gggctccggg tcatgcggtc gaacgattcg ctcgatctcg
    37501 tgttgcgtct ttccgccgtc gcgctcgttg tcatgtggct ctcgggtgga tggtatgtcg
    37561 ggttggtcgt cccgcttttc gtcgggttga cggcgctcca gctcgtgcca ttatttaaac
    37621 ggctcgacac cgtgtcgatg gcgtcgtggt tgccaatcac acgtaccgag cggctcgtcg
    37681 cctataaatg gtgggcgacg cggctgttgt tcgcgcaact gctcgccctc ggcgttgcct
    37741 cgctcttgtt tggggcgacg tgggacgcgc tcgtcggtct cggactcgcg tacctggtcg
    37801 tccgatacta cttgagtcga ttgacatgaa acagggacac ccgcattggg tgtccctgac
    37861 tgttgtcgtt atttttttgg tgacatgacc gatacgctcg acccgagaat tttcgggaga
    37921 cgtgccggag tttcaggttc tgtctcgact tcaccgtatg cggatacacc gtgctcggcg
    37981 atgtcgaggc cgatatcttc ttgttcttcc gtgacacgaa gaccgatcgt gacgtcgagg
    38041 agtttcaaga aggcgtagct accgccaccg gcgatgacca tcgcaattaa gacgccgagt
    38101 gcttgcacgc cgagttgagt caagccgccg ccgtagaaga ggccggccga accgatgcct
    38161 gtgatctcga ccaagcgagg cgaggcgaag aatccgagcg cgagcgtccc gatgattccc
    38221 gcgacaccgt gcaccgagaa ggcgcagagc ggatcgtcga tatatttcgc catgaggatg
    38281 ctcgtaccgt acgtggcgat cgaagcgagg gcaccgatga cgatggcggc ccaaggttcg
    38341 acgaaggcgc aggcagcggt gatggcgacg agtgccccga ggacaccgtt gacgattgtc
    38401 gggatgtcgg ccgttttctt gtgaatcatg acgatggcga gagcgccgag agcgccggca
    38461 gccgtggcga gcatcgtcgt aagagcgacg taaccgaaga agccgtccgc gaccgacatc
    38521 gtcgatccgg cattgaaacc gaaccagcag agccagagca cgagtccacc gacgaccgtc
    38581 aagacgtggt tatgaccggc gagtgattcc gttttacgac gtggttttaa gatgatggtg
    38641 gccataaggg cagccattcc gccttgaagg tggacgacag ccgaaccggc gaagtcttgc
    38701 atgcccattg tcccgagaag tccaccagcc catacagagc gggcgacgat tggatacagg
    38761 atggcgacga agaagacgcc gaacaagacg tatgcagaca gtttagcccg ttctgcgaac
    38821 ccgccccagg cgatggcgag cgctacggcg acgaatgaca actggaacaa gaatttgatg
    38881 tcgattgaga cgttggccca atcgaggctc gtgaacgatc cgttcatgaa gaatccttcc
    38941 gtcccgaacc agcgggtccc gtccccgaat gagaggccga agccgacagc ccaaaaggcg
    39001 agtgccgcca cagagaggct gatgatttgt ttgactgcga cgtgcccggc gtttttagcc
    39061 cggagcgtcc ccgtctcgag caacccaaat ccaagttgca tcgtcaggac gagcaaagcg
    39121 gcgatgagta cgaacagcgt gtccatataa tataagatgt cttccatgtt gcgattcctc
    39181 ctttttttcg attggtgatt caaaagttgt tttcagtgta agacgaaaaa ttcgacttgg
    39241 attgcaattt gtcagattat ctgacatagt tttttgtgag ggaggaggac gagcgatgga
    39301 ctataagtcg aagaaagtaa ttggaatggg cgtcattact gaactgacgg gactttcgga
    39361 gcgacaagtc cgctattatg agtcaaaagg gctcgtcttt ccagaacgga caaaaggcgg
    39421 ttcacgtaaa tattctttcc atgatgtgga acgattaatt gatgtggcct cgaagcttga
    39481 agacggctgg cggattcaag acattaaaga tcgcgagaag cgtttgtcga cgaaacagcg
    39541 tgacgatttg attcgtggtc agctcaattc ggcattccgc acgtatccgc caaagaaatg
    39601 acacaaagaa aacacaatga aaatgcttca cattagcatt attctaatta atttctgtat
    39661 aatgtttttg agttcacata cctatagaag aagagtgtag gagaattata gaggggaatg
    39721 acgcgacgta tgaacgatac tattttgaag gcgtttaaag gagaggcgac agactatgtg
    39781 cccgtctggt acatgcgcca agccggacgc taccaaccag aatatcgtga gatcaaaaaa
    39841 acgaggacat tattcgaaat cacgcatgat gccgaattgt gtgcctacgt gacagagctc
    39901 ccggtaaaac aactaggagt cgacgcggcc attctgtata aagatattat gacgccactc
    39961 ccgtcgatgg gcgtggatgt ggaaatcaag agcggcatcg gtccggtcat tgataacccg
    40021 taccggacga tggaagacgt ggaacgctta aaaccgctta acacggacga catctcgtac
    40081 gtgttcgaga cgatccgttt gcttcgggaa cgtttggaag tcccactcat cggcttctcg
    40141 ggtgcgccgt tcacactcgc gagttatatg attgaaggcg gaccatcgaa gagttaccat
    40201 cggacgaaag cgctcatgta cgctgagccg gacgtatgga acgcacttat ggagaagctt
    40261 ggcgacatgg tcatcacgta tgcaacggcg caggcggagg ctggcatcca agcgttccag
    40321 ttgttcgact catgggtcgg gacgcttagc cgcaaagatt atgttcgtta tattaaacca
    40381 acgacagaac ggatcttcac cgagttgcgc aagctcgaca ttccgctcat catgcacggt
    40441 gttggagcga gccatctcgt tgaagagtgg caagaccagc cgctcgacgt cgtcggactc
    40501 gactggcgtc tgtcgattca agaagcgcgc gaccgcggca tcacgaaagc ggtccaaggt
    40561 aaccttgacc cgtcattctt gctggctccg tggccgatca tcgaagcgaa agtgaaagaa
    40621 atcctcgatg aggggatgaa acaacctgga tacgtcttca acttgggaca tggggtgttc
    40681 ccggaagtcg atccgtctgt gctcgtcaaa ttgacagcat ttatccatga ctactcacgt
    40741 gaaaaaatgg gaggcaaatc attatgaaaa ccgtcggatt actcgtaatg gcttatggga
    40801 caccgtacaa acctgaagat atcgagcgct actatacgca cattcgttat ggccgcaagc
    40861 cttcaccgga agcactccaa gacttgacgg agcgctatga ggccatcggt ggcgtgtcgc
    40921 cgctcgcgaa aatcacaatc gatcaagcgg agacgctccg tgacatcttg aacgagcgcc
    40981 acgtgggcga aatcgacttc aagctctata tcgggctcaa gcacatcgaa ccgttcgtag
    41041 aagacgcggt cgcgcaaatg gcgaacgacg gcatcaaaga agcggtctcg gtcgtattgg
    41101 ccccgcacta ctcgtcatac agcgtcaagt cgtacaacgg acgggcgcat gaagaagccg
    41161 cgaaatacgg catcgagatt cgttcggtcg aatcgtggta cgatgagccg aaattcatca
    41221 attggtgggc ggaagccatc aaaacgacgt tcgcgaactt gcaggtgccg gctgagaagg
    41281 cttgcttgat cgtctcggcg cacagtctgc cagagaagat tttggcaggt ggcgacccgt
    41341 atccggatca attgaaagaa acggctgaca aaatcgccca agcggcgggc gtaccgaact
    41401 atgaggtcgg ttggcagtcg gaaggcaaca cgcctgaccc gtggatcggg ccggatgtcc
    41461 aagatttgac ggctgaactt tatgaaaagc atggctatga agcgttcgtt tacacgccgg
    41521 tcggatttgt cgcggatcac ctcgaggtgc tcttcgataa cgacgtggaa tgtaaagtcg
    41581 tctgtgaccg cctcggcgtt cactacgcgc gtcctaacat gccaaacgcg gagcggagct
    41641 tcattgaagc catcgccgat cgcatggaaa gcgtgattgt acatcatgcg taatgtaacg
    41701 attgtcggtg gtgggatcac aggtctcacc gccgcttttt atgccgagcg ttatttaccg
    41761 aacgacgtca cgatcaagct cgtcgagacg agcggacggt taggcggaaa aatcgatacg
    41821 tttgaaacgg gggaatttgc ggtcgaacga gggcccgact cgtacgtgtt ccgcaagaca
    41881 gcgatgacgg atttgattca tgacgtcggt ctcggtgatg aaatcgtccg aaacggggtc
    41941 ggtcaagcgt acgtgctcca tcatgacggg ctgcatccga ttccgaaaca gacggtcatg
    42001 ggcatcccgc tcgacgtcga tgcgttcaag gacacgacac tcttatcgga cgaagaacat
    42061 gccgcactcc gggcgatgct cttatcgcca ccggacgtcg aagcaccgga aacggacgtc
    42121 tcccttggct tgtacttgcg tgaacgggtc ggggacccga tcgtcgaccg gctgatcgaa
    42181 ccgcttcttt ccgggattta cgcgggagac atcgatcaga tgagcgcctt gtcgacgttc
    42241 ccacagttta tcgaaggcga gaagaaacat gggaacttgt atgaagggat gcgtcacttg
    42301 cgccctgaac aacgggtcgc ggaagtcggc gccaagaaag ttggacagtt cgcttcactc
    42361 aaacgaggat tgaagtcgct cactgatcgt cttgccgagc ggctagagcg caccgaaatc
    42421 atcttgaact gttcggtcga acaagtcgag gagattgaag gcggctatcg cctgctgacg
    42481 aatcgaggcg atatcgagtc cgatcacctc atcttgacgg tcccgccccg gctcatccgt
    42541 cagttcttac cgaaagtcga cagtaatttt ctcgcggata tgaaaccgca cgcgacggcg
    42601 acgtgttcgc tcgtattcaa agaagacgat atcgagctgc cgttcgtcgg gacgggcttc
    42661 gtcacgagcc aggaggcgga tgtgacgatt acggcgtgca cgttcatcga ccaaaaatgg
    42721 ccgcatgccg tgccggaagg gtatcacgtc ctgcgcgtct ttctcggacg tccgggcgcc
    42781 gatgagattg tcgatgcgtc cgatgaggag attatcgcga cggcgttacg tgaccttggc
    42841 ggcttgatga cgattaaagc agcaccgctc gagacggtcg ttagccggct ccgggacggg
    42901 ttgccacctt acgccgtctt ccattccgat cgggtccgcg cgttgcgcgc cgagatgggc
    42961 cgcgtctatc caggcatctt gctcgcaggc atcgcctatg acggaatcgg catgccagac
    43021 tgcatcaaga gcgtccatga acaaatcaaa gcgctcgcag aagaagggta aagattcgtg
    43081 aagggaggtg tcggattatt ccgatggcct ctctttttgt tatagttata agcgaaacag
    43141 aaaaagagga gtggatgttg atgacaacgt acaaattgtt cgtatccgat atggatggca
    43201 cgatcctgca caaccacacg aaaattgcac ccgagacggc agaaatcgtc cgtgcggcag
    43261 aagcacaagg gattcgcttt gcgattgcga cgggacgcaa ttacttcaac gcgaaagaga
    43321 ttctcgacga ggtgggcctc acgtgtccaa tcgtctcttc gaacggcggt cgcgtgctga
    43381 cggaaacggg tgaagtgctt catgaaatcg atttgacgac agaagaagcg ctcgaggtcg
    43441 tgtcggtgtt gcatcaagac cacaaatatt cggacgtctt ctatgaaatg tattcagagg
    43501 cgggcctcgt cgcgagccga ctcgatttga tcgatgcgac gatggagaac ttgaagcaga
    43561 acggcgatga gcggtcgctc gagatgtatg agttcttcca aaaacgttat tacgtcaacg
    43621 aggacgtccg tctcgtcgaa gacatcgagg atttcatcaa gaatgaggcc ggacgcgtct
    43681 ataaattcat cgccttttcg agtcatttcg agaagatgtc ctcactatgg aaggaaatcg
    43741 atgagcgcgt ggaaggcgtt tacgtcacgt cttcaggcaa tgacaatatc gaagtcatgg
    43801 cgaacggggc tgataaaggg cacggcgtca aaaaattggc cgagcatttc ggcgtcgatt
    43861 tatcggaagt cgtcgtcatc ggggacaact tgaacgatgt cccgatgttt gaggtggccg
    43921 gtaaagcgat cgcgatgggc aatagtcacg aagacttgat tgccattagc caccacgtca
    43981 cagagcgtca tgacgaatac ggcgtcgcga acgcattgaa gcgcgtcatg aacggggaat
    44041 ggaagtaaac aagttgtagc gccgggccgc cgtctcgtat aatacaatta acgattatcc
    44101 ttaggaggaa cctactgtga aatttatttt caacccggat atccgagacc cgaaactcaa
    44161 cttggcggtc gaggagtata tcctcaaaca tttgaacgtc gagcatgagg attatttctt
    44221 gttctatatt aacggcccgt cgatcatcat cggcaagaac cagaacacat cagaagaagt
    44281 taacttgaag tatatcgaag agaacgggat cgacgtcgtc cgtcgtttgt caggcggcgg
    44341 tgctgtctat catgatgagg gcaacttgaa cttcagcttc atcacaaaag atgacggcaa
    44401 ctcgttcaac aactataaga agttcacgca accgattgtc gacgccttga agcaactcgg
    44461 cgtcgaggca gagttgacgg gacgtaacga tatccaagtc ggcgaacgga aaatcagcgg
    44521 gaacgcccag ttcacgacgc gcggccgtat gttcagccac ggaacactca tgttcaactc
    44581 gaacatcgag gaagtcgtca actcgctcaa cgtctcggaa gagaagatgc gttcaaaagg
    44641 catcaagtcg gtccgtagcc gtgtcgccaa catcacggag ttcttagaag aagagatggc
    44701 gatggagcac tttgtcgagg cgctgctcca ttcgatttat gacggacagg aaccagaacg
    44761 ttacgtgctt cgcgatgagg actgggaaat cgttcaggat atctcgaaag agcgctatgc
    44821 gaactgggac tggaacttcg ggaaatcgcc gaagtttgat gtcgagtcga aacgtcgatt
    44881 cccgattggt acgatcgacg tccgcttgaa cgtcaacaag ggtacaatca cgaaagcgaa
    44941 aatctatggg gacttcttcg gtgtcgggga tatccatgac gtcgaacaag ccctcgtcgg
    45001 aacgcggttc gaacgcgtcg cgattcggga acaattgtca cagcttgacg tcaaacatta
    45061 cttcggcaac gtcgagctcg aagaactcgt cgatctcatt agctgaagcg ggttttcatg
    45121 cagaagggcc tccctacaga ggtccttctt tttggcgttt tcgtgacagg ttgtctggac
    45181 cgttgcgtgt cgttccggcg aggcgtatca taatcagtgc aagcgctttc gtgagatgga
    45241 gtcaaccaat gggaggaaac gatatgtatc gatttatcac tgaatggatg gacacgaatt
    45301 tgatgtgggt gacggagcaa ccgacatttg atctcgccgt ccaagcgatt ggacttgaac
    45361 tcgaaggtcg aggtatcgtc aatgacacgt tcgcgcgcgt cgtgacggag caagagcgga
    45421 cgatcccgtc gggcgttacc gatgtcgccg taccggtcgc tgtcgtcgat gtaccgcttc
    45481 acgtcgcaaa acaagacggc atctccttgt tgcatctcaa tcaaccgttt gcgatgcaga
    45541 cgattgcggg agagagtatt cgggccgaag cgattttctt catcacggcg acgacggaag
    45601 cgaaacagtc ggcgctccat aagttgatgg acgacttgct catggacgat gagacgttac
    45661 aggcgctcgt gcacgtacag agccggaccg gattgtatca tttgcagacg atggaattga
    45721 aagcgttttc ttattgaggc gtttcatgta caatgaagat aactgaaaaa gagcgcggct
    45781 gccgtgctct tttttacggc tcaaaagtga atagtcattc attttcaaag ggggattatc
    45841 atggcaaact tagtcacggc actacaaggc gtggtggccg cgcatccgaa caaggcggcc
    45901 tacgtgtttg gggaagacac ggtcagctac ggacagttct atggacaagt cgaggcgatg
    45961 gcggcgacgc tcgagcaaaa aggcatcggt caaggcgacc acgtcgcgct cgtcctcggc
    46021 aacagtcccg cgttcttggt ttcgtatttc gcggtgctcg cccgaggtgg ggtcgtcatt
    46081 ccgatcaacc ctacatacac accggacgag atggcctaca tcttgctcga tggcgacgtg
    46141 aaagcgattg tcgcgttgtc gccgctcgtc gcgcaagcgg aagccgcact cacgaaatta
    46201 ccgcaactcc gactcgtcat ctcggtcccg tatgcagacg taccggcgtt gaagcgggat
    46261 ggggacatcg agttcttacc gttcagcgag gcgttcgcga cgacgaaagt tgaagtaatc
    46321 gaagtcgatg aggaagaggt cgctgtcatc ctgtatacga gcgggacgac cgggaaaccg
    46381 aaaggcgcct cgttgacaca tctcaacttg ttctcgaacg cccattcgat cggggagtat
    46441 ttggaaatca cgccggaaga caaagcgctc gccgccttac cgatgttcca cgtcttctgt
    46501 ttgacggtca tcgtcaacgc accgctcctg cgcggggcga cgattgtcat cttgccaaaa
    46561 ttctcaccgc aggacgtgtt cgacctcgtc ccaaaacatc gcgtcagcat ttttgccggt
    46621 gtcccgacga tgtacaactt cctgttgcag acggcgatga aagttccagc atacgcttcg
    46681 gcgctcaagc acgtccgcgt cttcgtatcc ggtggagcga gtctgccggt acagttgctc
    46741 gaatcgttcg agcaaaagtt cgagtgtaag attctcgaag gatacggtct gtccgaggcg
    46801 tcaccggtca cgtgtttcaa tccgctccac ggcgagcgga aagccggatc gatcggtccg
    46861 tcaatcgtcc acgtcgagaa caaggtcgtc gacgaactcg gcgaagaggt cgggatcgac
    46921 gaggtcggtg aactgatcgt ccgtggaccg aacgtgatga aaggctatta taaactaccg
    46981 gaagagacgt cgatgacgct tcgcgacggg tggctctata caggcgactt ggcgaaacgt
    47041 gacaaagacg gttactttta tatcgtcgac cggaagaagg acatggtcat cgtcggtggc
    47101 tataacgtct atccgcgcga agtcgaagaa gtgctctatc aacatccggg catcgtcgaa
    47161 gcagccgtca tcggggtacc ggatgccgaa caaggggaag cggtcaaagc gttcatcgtc
    47221 acgcgagacg aacaggtgac gctcgacgag atccgagcgt tcgcggcgac gaaactggcg
    47281 aagtacaaac agccgacgca catcgagatc atcgaggagc tgccgcggaa cacgaccggg
    47341 aagattttac ggaccgtctt gaagagcgag aaattccaac gcaattgacg ggagagaagg
    47401 acgacgaaat cagtcgtcct tttttgttca aaagatttga caccgttacc gggtaggggt
    47461 atatttgtgg tgaggtgata atcatggaag aattcatgca tgaccaacca atcgttccgc
    47521 gtgaagacgc agaacgtgaa gcgctcagca aacggctgcg ccggatcgaa ggacaagtac
    47581 gtgggattca aaagatggtc gagagcgacc gctactgcgt cgacattttg acccagacgt
    47641 cagccattca agcggcactc aaacaagtcg agatgcaact gctcgaacgt cacatgcgta
    47701 aatgtttagt ccatgcgagt gaaacggaag acatggaccc gtacattgac gaattgatga
    47761 caatcgtcag ccgcatcaag aagtaaggag gtgttccgat gaaaaccgtc gaactgtcga
    47821 ttcaagggat gacatgcgcc gcatgctcgg cccgcatcga gaaagtgtta aataaaatgg
    47881 acggtgtcga agcgaccgtc aacttgccgc tcgagacggc gacgattcgc gtcgacgacg
    47941 gcatcaccga agacgaactg atcgcccgca tcgaaaaaat cggttacggc gcagaacgaa
    48001 aggcggaact gacgccaaaa cacgacctgc gcccactcga gcgaaaagtg ctcatctcgg
    48061 cgctgttgtc ggcaccgctt ctgctcgtca tgattacgca catcccaggt atgacgttcc
    48121 aggccgattg gctgatgagc ccgtggtggc aattcgcact cgccacgccg gtccagtttt
    48181 ggattggggc ccagttttat aagggtgctt ataagagttt gaagagcggc gcggccaata
    48241 tggacgtgct cgtggcgacc gggacgtcgg cggcttattt ttactccgtc ttcgagatgc
    48301 tcgcccatcc gatgcatccg tcactttatt ttgagacgag tgccgtccta atcacgctcg
    48361 tattgctcgg gaaatggtta gaggcccgag cgaaagagaa aacgacggac gcgctcaaat
    48421 cgctcctgtc gttacaggca aaagaggcga ttttactcgt cgatggtgtc gaacgctcgg
    48481 tcgcgatcga tttggtcaaa gcgggtgacg tcatcgtcgt tcgtccaggt gagaaagtgc
    48541 cggtcgatgg gaaaatcgtc gaaggagaga cggtcatcga tgagtcgatg ctgaccgggg
    48601 agtcaatccc atccgagaaa actgtcggag ctgacgtcgt cggcggaacg attaaccgtt
    48661 cacatcgggt gttgatggtc gccgaacgtg tcggtagcga gacgatgctc gctcaaattg
    48721 tccgcgtcgt cgaacaggcc caaacggaca aggcgccgat tcaacggcag gccgaccgga
    48781 tttcgggtgt gttcgtcccg atcgtcgtcg ccatcagcgc cttgacgttc gcggtgtgga
    48841 cactcgggtt caacgattta gatatggcaa ttcgggcctc gatcgccgtc ctcgtcatcg
    48901 cctgtccgtg tgcgctcggt ttggcgaccc cgacatcgat tatggtcggg acaggccgtg
    48961 ccgccgaaca aggcgtctta tttaaaggtg gtggccaact cgaatcgttg aacggtgtcg
    49021 acatcgttgt cttcgataag acggggacac tcacaaaagg cacgccggaa gtggtggcga
    49081 cgttcggaga cgcggcgttc ttgaagttgg ccatcatggc cgaacgccag tcgacacatc
    49141 cgctcgccga ggcaatcggt cgtggtgaag gaagcggcca ggtcgaacgt gtcgaagagt
    49201 tggccggtcg aggattgaaa gcggtcgtga atgggaaacc tctacgtatc ggttcggtcc
    49261 gcatgatgca agaagccgga ttcgccttac cggagtggga catgcaggcg atgacgcctg
    49321 tctatgtggc cgacgagtct ggaatcgtcg cggcgttcgg tctacaagat caattgaaag
    49381 agcggagccg tgccgtcgtg caacatctag ccttgacgag acaagtgtac gtcttgaccg
    49441 gtgaccgcaa agaagtcgca ttcgatatcg cccgtcaact cgggattccc gaaacgaacg
    49501 tcatcgccga ggtgctaccg gtcgagaaag cggatcacgt cgaagcgttg aagcgccaag
    49561 gacgtgtcgc catggtcggg gacggcatga atgatgcgcc ggctctcgcc gtcgcggatg
    49621 tcggcatcgc gttcggaagc gggacggatg tcgcgttaga agcggctgac gtcacagtga
    49681 tgggacaaga catcgagggc gtgaaccgcg ccatcgaaat gagttcattg acgatgcgca
    49741 acattcggca aaacctgttc tgggcgctgg cctataacag tctgggcatt ccggtcgcag
    49801 cggcgggtct actcgcccct tggattgccg gggcagcgat ggcgttcagt tcggtctctg
    49861 tcgtcttgaa tgcgttacga ttgaaaacac aaggaggaaa atcaacatga atgaaacgac
    49921 tttaaaagta gaaggtatga catgcaacca ttgcaaagca gcagtcgaag gggcgctgac
    49981 ggaattagac ggcgtcgaat cagcaatcgt ctcgctccag gaccatcggg tcgatgtcat
    50041 ccataacgat aaaatctcga aacaagcgat gattgaagcc atcgaagaac aaggctacga
    50101 cgtcaacgca tgattcaaag ttctcgcctg acggcgggag ctttttttgt gatgttcaag
    50161 cgagtcaaaa catgctatat tataggtgat aatgagaatc gatatcaatg gggagggtgg
    50221 ggacaagatg gaactcgtaa tgattagcgg cgtactggcc ttactaagtg gaggcacagt
    50281 attcctcgcg caacagatgc gcactcggcc gacacggtaa ggaaggggag acccttcttt
    50341 ttttgtcgat tcgttgacgt gtggcgagca cattcagcgc ccaagaaacg accccattcc
    50401 catcttttgt ccataattgt ttgatatgat atgtaaaaac gttgcagagg tgactcgaat
    50461 gtacacaatt tatttagtgg atgacgaaat caatttgaac aaaatgctcg tcacatattt
    50521 ggagcaggaa gggtatcgcg ttcggtcgtt cacggacgga atctcggctc aagctgccat
    50581 caaggacgag ccggatctat gggtgctcga tatcatgctt ccagacttgg acgggttcca
    50641 actgttgaaa caaatcaagg cgacgaacgc cttcacgccg acgatcttta tttcggcacg
    50701 tgacgaagac atcgataaaa tcatcgggct cgagatgggg tctgacgatt acatcgccaa
    50761 accgttcttg ccgcgcgagc ttgtcatccg ggtgaagaag ttgattgacc gggtatacgg
    50821 ctcaaaatcg aacgaacata tcgagtatgg ggaatatacg atttatcccg agaaacgtct
    50881 catccgacac gaacaggatg aaatcgattt gacgtcgaaa gagttcgact tattgctcct
    50941 cttcctcgaa cacccgggtt cggcattgtc gcgtgaacag attctcgaag gcgtctgggg
    51001 ccatgactat ttcggttcgg accgcgtcgt cgatgatttg gtgcggcgcc tgcggaagaa
    51061 attgcatcgc ttggagctcg agacgcttta tggcgtcggt tatcgactcg ttaagccatg
    51121 aagctcgatc accttcagcc gaagcggctc atgtggaaaa tctgggtgtt gattctcctc
    51181 atcatcgtga cgctcgcctt gatgatttta ttgacgattc gttcctcaat cacgcagttc
    51241 atcgatgaac aagtgtatga gacgttacaa gatgtcgatt attacctggg taatacgaac
    51301 gagttggaaa atatcccgca aaatccgatt gaatatgacc gtcgccaaca agagtcccgt
    51361 tcggtcaacc agctcatctt tctgccgaac ggacgaatca tttatgggtc ggccccactc
    51421 gaactgacga accggatgta tcaagaggcg atcgaacaga cgagcgaggt cgctaaatat
    51481 cagacgacga ttgacggaga ggatgtctac tatatcatcc gtcaaaacga atacgacggg
    51541 gagctcatct atcaggcatc ttatgcgtgg gacgcctatc gccgtgagct cgtctcgacg
    51601 ctctactggc gcatctcgat tttaatcggg gtcatcagct tgctgtcgtt gattccagcc
    51661 ttatggatgt cgcgtgagct gacgaagccg atcgtcgaga tggaacgggc ggtcgaaaaa
    51721 atctcgaacc gtcaatggga gacggtgctc ccgctcgccc gtcaagacga gctcggccaa
    51781 ttagcccgct cgattgacgc gatgcggcaa gagttgcaag agcaggacgt ggcccaacag
    51841 gcgttgcttc aaaacatctc ccacgacttg aagacgccga tcatggtcat ccgtggttac
    51901 gcccaatcga ttggggacgg catctatccg accggagact tgaaagggtc ggccgaagtc
    51961 attgatgaag aggcatcgcg tctcgagaag aaagtcgtcg atttgttgta cgtcaccaag
    52021 ctggaatatt tcaaaggcca agagatgcga cttgaaccaa taaatcttga taaattggtg
    52081 gagctgctcg tcagccggtt caaattgcgt ggcaacttgg actggacggt cgaaggacat
    52141 gccggtgaga tgctcggtga tggggaacag attcgcgtcg cgttcgagaa cgtgctcgat
    52201 aacgccttgc gctacgccga atcgaggatt catatccgtc tgtctcacac tgaggcaggc
    52261 gtcgagatta cgattgagaa cgatggtcca ccggtcgatg agaacctcga tttgttccat
    52321 caattctcac gcggaaaaca aggaaagttt gggctcggtc tcttcatcgt tcaacggatt
    52381 gtgacgctcc acgaggggac ggtcgccttg ggaaatacga gtgacggagt tgctgtacat
    52441 tttcactttc cgccatcgaa ttcgaatcca aaactaaagt tagatcatcg aaattaaaaa
    52501 atcagccact cgttggctga tttttttagt gggaaatgtt tgagctcgat ttgtgaaaac
    52561 ggtgactcct tggtatgaat gagaggtaag gcaatacatc catgatggag gcagatcaga
    52621 tgactcagtt gacgaatgaa acaagagctt tgattccggt gtttaatgag tacggggagg
    52681 cggagacgct cgtctatcaa tccgacgggg tccgacgctt gaaaggctca ccccttcact
    52741 tactcgaatc cgcctgtctg tattacggtt caagtatcca aggacggatt gaagcggccc
    52801 gtgacgtact cggaccgcac cggaaaacgc ccgtcatcat ggattggcat gcagatgccg
    52861 tatttttccc gaccattgcc aaagaaagcc ccgactgtgc ttggatcaac ttctctcaag
    52921 tctatgatgc ggagaagagc ggaaaaggga gccgaattat ctttcattca ggtgaatcgg
    52981 tcgaagtgcc ggtgtcgaat cataccgtct ataagcagaa gcagcgttcc atcgagttat
    53041 cgtattcgtt tcaaaaacgc tttcactgaa acacattcaa tcaggtttaa agattgaaat
    53101 cgatgacgaa cccctctatg atgaagaaga atagttcata tgtgtatttg cacatcatct
    53161 gaaagtgagg ggtcaacatg ttttttcaaa aaatgattga acgaggaaaa ctggtcatcg
    53221 tgtttttact cgtcgcagtc gtcgtcgggg tgctcacgtt cttccaactt ccgaagcgtg
    53281 aaattccgga gacgagtgtc aatatcatct tgattcagac gccatatcca ggcgcgaccg
    53341 cagagacggt cgaacggaac gtcacgaata ttttggagac tgaattgaga ggactcgaag
    53401 gaatcgagaa agtgtcatca ttatccgcat ccgagttctc aaacatcaca gtcgagtatg
    53461 aagacggctt cgaccgaagt gagctccagg cgaacgtgcg ccaagccatc tcggatgccg
    53521 caccgcgctt gcctgagaat gcgctggcac cgaccgtcaa tgattcaatc ggacaattgc
    53581 cggtcgcttc atatttgttg acttcggacg accgcgaaac gttgcaagcg gctcgagaag
    53641 atgtcgagcg gttggaggaa cgattgttgc ggaccgaagg cgtgaccggt gtgacaatca
    53701 aaggattgcc agaaaccgaa ttcgtcgtct cgctcgactc ggccgaactc ggggagcgtc
    53761 aactcgcctt cccggacgtt ttgacggcca tcaatgaaga atataagacg acaccgctcg
    53821 gacgccagtc gacggaagag ggcatctatc agttggcgat cgacagtttg acgaacgtca
    53881 atgatatggg ccaagtcgtc gtcggatcgg tagacgggac gcccgttcta ctcgaagacg
    53941 tcggtacggt cgaagagacg gaaaaagcgg tcaccgacct cgtctcgctc gatgggatgc
    54001 ccgccatttc cttgacggtc acaatcgagt cgggacaaga tatcccgacg ctgcaaaaac
    54061 gcgtcgatga agtcgtcgcc gcagaagtcg gagacgtctc tggcgtcgag ctcgtccctt
    54121 attacgagca ggccaaagcg gtcgacgcga tcttctcgtc gttgacaaaa gagttcatcg
    54181 tcgccatgat tgccgtcatc gtcgtcacga cgattggatt gacggtatca ggatccatca
    54241 tcgtcagctt ggcgattcca ttatcgttct tgctcgcgtt aatcccgctt cgcttcacgg
    54301 gggtcgactt gaaccaaatc tccatcatcg gtgccatcat cgccctcggg attctcgtcg
    54361 atgacgccat cgtcgtcaac gacaacatcc tgcgtcgtta ccggaaaggg gatacggcga
    54421 tgggaggtgc cgtacgcggg acgaaagaag tgtggggctc gatcgtcact tcgacgctcg
    54481 ccgtcgtctt cgctttcttg ccattgaccc tcttgtcagg tgcgaacggg aactttatcc
    54541 gcgccttgcc gaccgtattg gcgttatcgg tgctcgcttc gatggtcatc agtttgactc
    54601 tcgtcccgat tgcccaatac tggttgaacc ggaaacaagt caaagtctcg aaacgagagc
    54661 cgggttggtt agggaaacca ctcaaccgtc tcagtaattt ctatgcggac acgttgttgc
    54721 caaaagttgc gaagcgtcca tggacgttcg gactcgtcgg tttcgtcatc acgaccgcct
    54781 tgtacggatt gattctattg acaccattcg aatttttccc ggccgcgaac cgaccagaag
    54841 tcgtgacgag cgtcacatta ccggtccaga ccgacttgga agagacggaa cggagacttc
    54901 aagccatcga ggaagagttc caaagcatcg atggcgtcac cgagacgtcc atctttgccg
    54961 ggggcgggtt accgagcctg ttcacgggtg gtctcgacca aacaggtgac aacaccggcc
    55021 aaatcgtcgt ccgtgtcgat aacgagacaa tcgatgcgat tcaattgatt gatgagtata
    55081 cgacacaaat ccgggaaaat aacccggacg ctgaaatctt cttggatacg caacaacaag
    55141 gaccgccgac ttcggcacct gtcgagttca cgatgcgcgg cgagacaatc gacgagctcg
    55201 tggcggcacg ggataccgtg aaagcagacc tcgaagagat tgacggcgca ctcgtcctcg
    55261 ataacattaa agagccgttc caaacactca cgtatgagct cgaccgtgac gcgatggcgg
    55321 ccgctggcgt gaccgcgaaa gcgatcagtg accagattcg cctcgtcacg gacgggattc
    55381 cgatcggaac gttcgatgat ggtgtcgaac agcgcgatgt gaaaattgtc gtcgatgcgg
    55441 aagcaaaccg tgaggcgctc gctttagacg atattctcgt cccagtcgaa acggaagccg
    55501 gcccaccggt cgcaccgctc agcacgttcg tcaccgaaac gacgacggaa cagattcaac
    55561 agattccgcg tgaaaacgga gaacggaccg tgacgctcca aatctttgcg agcgaaggta
    55621 tggacgagga agcgttcaaa caagacgtcg accgcgtgct cgccgatgcg gagtctgcat
    55681 tgaccgatga cgggattgcc tttgatcaat cgggggcaag tgacacacaa aacgagttct
    55741 tccttgaact cgccacgttg ttcgtcgtcg tcttgttctt aatcttcttg attatcgcat
    55801 tccagttcaa ttcattgtca ctaccgatgc tcgtcctgtt cacgatttac ttggcgattg
    55861 ccggagctgt cgtcggactg ttcatcacac agacgccatt tagcttcatg gcttcgatgg
    55921 ggattgtctc gctcgccgga atcgtcgttc ggaacgccgt cgtcttgttc gagttcatcg
    55981 agcaagggat tcgggacggc atggctgtca caaccgctgt ctatgaagct ggccgggccc
    56041 ggattcgtcc gatcctgttg acggccttga ccgccgtcgt cgccctcttg ccggtcgcgt
    56101 tcggacaaga cccactcttc aaaccacttg ccatctgtat cgtgtcaggg attctgttct
    56161 cgacggtact gacgctcgtg ctcgtcccgg cctactactt gattttggcg aaacgtcgcc
    56221 accgggataa accgttcaca gagtaattgc atgacgacaa aggatggccc gaggtgggcc
    56281 atcctttgtt cgtttacgtc gggagacgta tgtttttgtg agatgctcta tgggtataat
    56341 aagagaagga cttcacaata ttggagggaa tcaacgatga atgattcata cacatggtta
    56401 aatcgccgga caattcgccc ggcttacagt gcgacagggg gacgagcgtg gacgagcgaa
    56461 cgcgtcgtcc gtccggatgc agcgcggggg aagacggttc gcggtgtcaa acgcgtccgt
    56521 cgtccgtata cggatgagca tggaaatcgc cgttatacga cggggcgtgt cgtcatcacc
    56581 gacgcggctc gcaaagcgcg ggccaacggt catggtgagt cggccgttca actcgagttg
    56641 tcggtgccga caccgtacga gcgggtcaaa gagatgattc cgacgaagaa aatcctcgtg
    56701 cctgccatgg ccgggattgc cgtcgctggt gggattgccg gagtcattta tgcactccgc
    56761 aagaaaaagc ggaa
//
