# Supplementary material for: The genomic sequence of Exiguobacterium chiriqhucha str. N139 reveals a species that thrives in cold waters and extreme environmental conditions
Source: PeerJ. 2017 Apr 19;5:e3162. doi: 10.7717/peerj.3162 (PMC5399880; doi:10.7717/peerj.3162)
Supplement: Supplemental Information 2 [file peerj-05-3162-s005.gz › BioCycDB/contig000009.gbk]

COMMENT     Generated by SRI International Pathway Tools version 18.0 on Fri Jul 18, 2014
FEATURES             Location/Qualifiers
     source          1..95593
                     /organism="Exiguobacterium sp."
                     /mol_type="genomic DNA"
                     /chromosome="contig000009"
                     /strain="N139"
     gene            37798..38481
                     /gene="macB_5"
                     /locus_tag="GUK6-5877"
     CDS             37798..38481
                     /gene="macB_5"
                     /locus_tag="GUK6-5877"
                     /product="Macrolide export ATP-binding/permease protein Ma
                     cB"
                     /EC_number="3.6.4.13"
                     /EC_number="3.6.5.1/3.6.5.2/3.6.5.3/3.6.5.4/3.6.5.5/3.6.5.
                     6"
                     /EC_number="3.6.1.15"
                     /codon_start=1
                     /translation="MTLIEVEGLTKTYGSGDNEQTVLRGIDLEIREGEFVAILGPSGS
                     GKSTLMNILGCLDGYTSGRYRFGDKDVTGLSENELSLFRNKQIGFIFQQFNLLPRLSA
                     YENVELPLIYQRSSKADRQARTKQMLTRVGLGDKLDAFPNQLSGGQQQRVAIARALVT
                     NPSLLLADEPTGALDQANGRQIMELFHDLHAEGKTIIMITHDIDIAREATRIVHVRDG
                     KIEKEERVR"
     gene            38478..39629
                     /gene="macB_6"
                     /locus_tag="GUK6-5878"
     CDS             38478..39629
                     /gene="macB_6"
                     /locus_tag="GUK6-5878"
                     /product="Macrolide export ATP-binding/permease protein Ma
                     cB"
                     /codon_start=1
                     /translation="MIRENIRMAWLTVISHKMRSFLTILGIVIGTASIIALMTIISGV
                     TDSINEEVATFGADRMTVQIEDASKSGVSVAELDRLEAIDGVRSVSPTTTQQTDVYVT
                     GQTSTQSVIGKSNSYFDDSTVATGRGLTPVDVSQQTHVALLGDTLAKESFPTTSPLGD
                     TIVIGGIRYTVVGTLAPSSEFSMSTDEAVIIPVTTALQQFHQKTIASFDIYTDAGQSE
                     TVNEAVTQQLTTAFNGRDTFTVTSFEDALASIDQINALLSMLLVGIASISLLVGGIGI
                     MNMMLVSVTERTSEIGLRKALGATPGKIRQQFLFESVLLSLLGGFIGLVVGGLLAFGL
                     TLVMGVPFTLASSTIGLALGFSILIGVVFGYIPARKASNLQPIEALRNA"
     gene            39648..40322
                     /gene="hssR_2"
                     /locus_tag="GUK6-5879"
     CDS             39648..40322
                     /gene="hssR_2"
                     /locus_tag="GUK6-5879"
                     /product="Heme response regulator hssR"
                     /codon_start=1
                     /translation="MVTILLVEDDPALGSLLDEYLTTSGYRVHLAVDGEAALDVLERE
                     PIDLMVTDVMMPRLDGRELTEQLRDAGYTFPILMLTVLETLPDKKKGFRAGADDYLVK
                     PVDLEELELRIEAMLRRANIYREHQIQLNDCVLDERSLTVVTPSETIEVPKKEFELLY
                     HLATHLNQVFTRQQLLDRIWGYETESDVRTIDVHINRLRSRLKHVEAFQISTAWGLGY
                     RLELKS"
     gene            40319..41626
                     /gene="phoR_7"
                     /locus_tag="GUK6-5880"
     CDS             40319..41626
                     /gene="phoR_7"
                     /locus_tag="GUK6-5880"
                     /product="Alkaline phosphatase synthesis sensor protein ph
                     oR"
                     /EC_number="2.7.13.3"
                     /codon_start=1
                     /translation="MKRFLSSIYGRFLIIFFGLLLIPILLTLTLFLTFQFNSLTTQVE
                     TMLVERADSMRTASERYELGADEVVELFSEQTLVMATERYDTAAWSVSERARLERGDV
                     LTVRDGRLPAVVLLIDETIVTLTPNAEDNPISIFRNLSLQTLLLTALVSSGFVLLAVR
                     LMTRRIDRVTEAASRVASGDLTVRVQDGGNDEIGKLASQFNQMTETLATNESKNEELT
                     SIMAHEFKTPVASILGYATMLKRGDVSTEKRIDYATMIEQEGKRLSRLSRDLLRLAKL
                     DHTVVGLDLTRFSLTEQIRESILSFERESTRKRLNWVVELDEVDMVGDAGLLQQVWMN
                     LLQNAMTHAYEDGKLCVHLTQTSEAIVCEIQDEGEGMTPDQVSRIYERFYQADSSRHQ
                     GGSGLGMAIVQKIVTLHGGKIQVNSEVQVGTTVTVTLPLRRDR"
     gene            complement(41644..42243)
                     /gene="acrR_1"
                     /locus_tag="GUK6-5881"
     CDS             complement(41644..42243)
                     /gene="acrR_1"
                     /locus_tag="GUK6-5881"
                     /product="putative acrAB operon repressor"
                     /codon_start=1
                     /translation="MGHEDLRITRTKQLIKNAFLDLIDEHGFEAVTVKAITERAGINR
                     GTFYSHYVDKFDLMEKLIEVIFQEAEQKLVKQIPRVFGDQRGPAAHELLVPFICFIED
                     NKILMKPLLGPNGDPQFQARLRSYMHAALFQRSPTVLFDATKALVPADYLVSYISSAH
                     MGVIYEWLYNDRPETAEDIARIIYTITFEGPLTAGGLKP"
     gene            42416..43144
                     /gene="ybhF_3"
                     /locus_tag="GUK6-5882"
     CDS             42416..43144
                     /gene="ybhF_3"
                     /locus_tag="GUK6-5882"
                     /product="putative ABC transporter ATP-binding protein Ybh
                     F"
                     /EC_number="3.6.4.13"
                     /EC_number="3.6.5.1/3.6.5.2/3.6.5.3/3.6.5.4/3.6.5.5/3.6.5.
                     6"
                     /EC_number="3.6.1.15"
                     /codon_start=1
                     /translation="MDIQLNGVSKSFGDQLAIDHVGFTINSGDICCLLGPSGSGKTTL
                     IRLMIGALAADTGSIQIGETIMPNMSMLHKIGFMPQNDGLYDDLSAEANLEFFGSIYQ
                     LGKPKLQQRITEVLTLVDLTADRKKLVRNFSGGMKKRLSLAIAILHQPDVLFLDEPTV
                     GIDPILRRQIWDQFQAIRANGTTIIVSTHVMDEVLECDRAALIYNGRLIAYDTVPHLL
                     DQTENGRVEELFLIAGREGGTDHE"
     gene            43137..44150
                     /gene="ybhR"
                     /locus_tag="GUK6-5883"
     CDS             43137..44150
                     /gene="ybhR"
                     /locus_tag="GUK6-5883"
                     /product="Inner membrane transport permease ybhR"
                     /codon_start=1
                     /translation="MSNLAKRVIFQTLNDKRSVALILIAPLLILTLVYFLLGDSDYVP
                     VVVLDENAQTQLVEAFEAETLDVRLDTVDNPFGYLEDNKDVDAIFEATQEGTTITLRE
                     PSTKSSKAVREIQAALSALNPAADIEMNYVYGEEGQSTFDSFGYVFLSLFSFFFVFIL
                     SAMALVKERSGGTLERLLMTPIKRGQVILGYTLGYGVFAVVQSVFIVLYTIYVLGLTS
                     LGNIGWVFLVMILMAGTAVLFGATISVFARSELQVVQMIPFTIIPQVFFSGLIPLDLI
                     PYGLGNLSYIMPIFYGATAIKEVMVYGSGFAGIWGYVLGLIVYAAVLYLLNMRALGKY
                     RGH"
     gene            complement(44172..44714)
                     /gene="speG"
                     /locus_tag="GUK6-5884"
     CDS             complement(44172..44714)
                     /gene="speG"
                     /locus_tag="GUK6-5884"
                     /product="Spermidine N(1)-acetyltransferase"
                     /EC_number="2.3.1.57"
                     /codon_start=1
                     /translation="MKPRTYIREGQRCTVRLAETNDAKRLELIRLQIDSETEFLDREP
                     GEGYLDAPAFKRLIQLDRETANRVFLVAEVDGNLVGFARCEGSSLKRKVHAVEFGVGV
                     LQAYWGFGLGSALLRASIDWAETNGIHKINLSVIEANEKAVALYERYGFEQEGRLRHD
                     KRLRDGHYYDTILMGRLNGI"
     gene            complement(44888..45505)
                     /gene="exiN139_02695"
                     /locus_tag="GUK6-5885"
     CDS             complement(44888..45505)
                     /gene="exiN139_02695"
                     /locus_tag="GUK6-5885"
                     /product="Mannosyl-glycoprotein endo-beta-N-acetylglucosam
                     inidase"
                     /EC_number="3.5.1.4"
                     /codon_start=1
                     /translation="MKNVFVYSIGIALILFSLIISMPSVSAASKKENRAIMGTSALTP
                     QQMADFVKKKNPKNVRLQGVTVEELAKLFVVIGAKEGVRGDVAFAQALKETGYFSYKG
                     DVLPRQHNYAGIGTVGNGVKGHTFRSPFQGVTAHIQHLKAYASKDKLNMKLVDPRFRY
                     VKRGSAPTWPALQGKWAMQPRGNYGNDVLAIYKEMERTKLRVAKK"
     gene            45735..46379
                     /gene="exiN139_02696"
                     /locus_tag="GUK6-5886"
     CDS             45735..46379
                     /gene="exiN139_02696"
                     /locus_tag="GUK6-5886"
                     /product="Plasmid pRiA4b ORF-3-like protein"
                     /codon_start=1
                     /translation="MFKAYQFHIQLLDSPTPVWRRFSIPAETNFKRLHDAIQIVMWWD
                     DSHLAKFENDLRKPTFRFVLSSDEAEEHKARLSYFKSKSQLQAFEQQIYEMYRQLSIR
                     QMKNVKLPTVIESNPKLYYTYDYGDDWKHELTLEKVIDDYPYPYPMVTEWEGETPFED
                     VGGMTGNQMIQDILNDTSHPQHEEYVEASKEVQFYQKDKINFLLQEYVTVKRVK"
     gene            46473..46931
                     /gene="exiN139_02697"
                     /locus_tag="GUK6-5887"
     CDS             46473..46931
                     /gene="exiN139_02697"
                     /locus_tag="GUK6-5887"
                     /product="hypothetical protein"
                     /codon_start=1
                     /translation="MEKQARMRSIQSYQKRWMPLHVSVVIAVGMSFALLVMNEFQTGY
                     GIVFLAALVVLIYLEWRESQFMQRLTDEPSVQKFIRRTYLGRNAVSLFGAIGFCLLFK
                     NGFQSNLFLWMMIFFGAVAGQAATTMYYERKIRQLDPEHPSRHDLSFTKG"
     gene            complement(19767..20753)
                     /gene="ccmA"
                     /locus_tag="GUK6-5850"
     CDS             complement(19767..20753)
                     /gene="ccmA"
                     /locus_tag="GUK6-5850"
                     /product="Cytochrome c biogenesis ATP-binding export 
                     protein CcmA"
                     /EC_number="3.6.1.15"
                     /EC_number="3.6.3.41"
                     /codon_start=1
                     /translation="MLTFDNVSVRQQDMLILENISFTINPGEIAAIHCGVTSREILFA
                     LLTDSHANYSGTIDTANRTLSVFSIRDGLYDRLTVEEYLRFTHTLYESTESLDAVLQT
                     VQLTPYRNKRLNRLSLSLVRRVQYAALLLHNRDIYVLEEPDQNVDQETRHLFATVLLQ
                     LKQQQKAILLLTSNMESALFVTSTVYRIDHRHLRLLDVEPDEPEANEDVTPDVMHVRF
                     EKIPTKVNEKIVLLDPPEIDYIESQDGQSVLHSQSEQFPSVFTMNELETRLTPYGFFR
                     CHRSYIVNLQRVREVITYTKNSFSLVLDDSAKTTIPLSKTKMAELKTMIGLK"
     gene            20846..22525
                     /gene="exiN139_02661"
                     /locus_tag="GUK6-5851"
                     /note="Uncharacterized conserved protein"
     CDS             20846..22525
                     /gene="exiN139_02661"
                     /locus_tag="GUK6-5851"
                     /product="hypothetical protein"
                     /codon_start=1
                     /translation="MKLDEGVSVKMIEVIPLDFDKTSIDEIDRTADYLNYPVIYILNG
                     QKEAYIGETVHFQKRMKQHLKLKQADRKNVDQINLVKHETFNRSATFHLETKLINYFL
                     GDEKYTLQNKSKTASDFTHNYYNKPFYDNELFPELWGVLHKNGLVENDLHAIENKDIF
                     KLSPFKELSVEQMDLKERVLEFCETRIAKSKPEDTYGDLYVIEGEAGVGKSVVLSSIF
                     NTIQARTNEAGSKLYQTENYLVVNHEEMLKTYKGIAKQVKHLKAVNFVKPTPLLNKLQ
                     DKKVDIVLVDEAHLLLTKSDAYNNFRADNHLEELMKIAKVVIVIFDQDQVLKLKSRWD
                     QSKLDEFKEKAKCLKTYKLTNQFRMQADEDVIDWINAFKAKRIQAFPESRDYDLRIFE
                     TLEEMHLMIIEQDKKHGLSRVVSTFDYLHKKDGETYYVYGSNGSYKMPWNTTGGKTTW
                     AEKSETIAEAGSIYTIQGFDLNYVGVVLGPSVTYDETKDCLVIDTNLYKDTGAYAGID
                     GVKDVELAKEQIVLNSINVLMKRGVRGLYLYASNQALRDKLLHIQREKVHI"
     gene            22522..22830
                     /gene="exiN139_02662"
                     /locus_tag="GUK6-5852"
     CDS             22522..22830
                     /gene="exiN139_02662"
                     /locus_tag="GUK6-5852"
                     /product="MazG nucleotide pyrophosphohydrolase domain prot
                     ein"
                     /EC_number="3.6.1.19/3.6.1.23"
                     /EC_number="3.6.1.12/3.6.1.19/3.6.1.65"
                     /EC_number="3.6.1.65"
                     /EC_number="3.6.1.19"
                     /codon_start=1
                     /translation="MNEVQRLMDKVIEFRDERDWAFHHNPKDLALSLSLEASELLELF
                     QWVSSEEALETKHVEMKEELADVLIYALTFAHAAGIDVSQAIEEKLEKNAVKYPSPNA
                     "
     gene            22925..23590
                     /gene="exiN139_02663"
                     /locus_tag="GUK6-5853"
                     /note="Domain of unknown function (DUF3841)"
     CDS             22925..23590
                     /gene="exiN139_02663"
                     /locus_tag="GUK6-5853"
                     /product="hypothetical protein"
                     /codon_start=1
                     /translation="MNMGIYYTYQHEDAWKVALERGYLQGDPRYALFNDEGFDFFKPA
                     YDWMVEQYEQRIGISLNGNYPVWCWDEFPDLSIGGHIGQGNKGVVLTVELPDDDVLPS
                     ELSYWHLVLGQSAIYDTIEAYDTEEESEPAYTRKSWEKIFDQEWCEVMAANETIAAPS
                     YQYVIHRIELHHVRAVMPFQDLSDSWVDRIRGSVWRLGYRLGLKKSIPFQWRDQTGLK
                     EIS"
     gene            23610..24080
                     /gene="exiN139_02664"
                     /locus_tag="GUK6-5854"
     CDS             23610..24080
                     /gene="exiN139_02664"
                     /locus_tag="GUK6-5854"
                     /product="hypothetical protein"
                     /codon_start=1
                     /translation="MTQRERFNHLYESGKRSTRQAIILFALITGISVTLMMIGERRLA
                     EFIWFLLVFPSVGLVKIGARTNTLLRFNQSAEYKRLVRLEWWTAFGLIGAYVVLILTL
                     LLNPEQISVTVVATGMYGIGIILSSRLDQRLGKVDPEHVTHKVYARGKVGYFNS"
     gene            complement(24107..24379)
                     /gene="exiN139_02665"
                     /locus_tag="GUK6-5855"
     CDS             complement(24107..24379)
                     /gene="exiN139_02665"
                     /locus_tag="GUK6-5855"
                     /product="hypothetical protein"
                     /codon_start=1
                     /translation="MDWTTIMLTASLILNAFLLNIIAQQAKDMSALKRKQLHTEPIVQ
                     DAEFHASIKEKIDTIGMIPTVKFLRETYDLSLLEAKQLVDRVNEKE"
     gene            complement(24398..24625)
                     /gene="exiN139_02666"
                     /locus_tag="GUK6-5856"
     CDS             complement(24398..24625)
                     /gene="exiN139_02666"
                     /locus_tag="GUK6-5856"
                     /product="phage shock protein B"
                     /codon_start=1
                     /translation="MEEVLFSLLEGVMALLPLLIIILFIVTIVRFMNRYEQRANAQIE
                     FEKLTALHQQEQMNALIERLDRIEETLETRP"
     gene            complement(24656..24955)
                     /gene="exiN139_02667"
                     /locus_tag="GUK6-5857"
     CDS             complement(24656..24955)
                     /gene="exiN139_02667"
                     /locus_tag="GUK6-5857"
                     /product="hypothetical protein"
                     /codon_start=1
                     /translation="MNRFFYYFYFPFIWLMRILHRFIKTEVMMTFALFVMVTPVTVMI
                     LADIIPLPFYLKTFISYYVPLGMYTPFHCFDSDVRRRRTKPGYVPLDETKSYLKP"
     gene            25051..26091
                     /gene="puo"
                     /locus_tag="GUK6-5858"
     CDS             25051..26091
                     /gene="puo"
                     /locus_tag="GUK6-5858"
                     /product="Putrescine oxidase"
                     /EC_number="1.4.3.10"
                     /codon_start=1
                     /translation="MNPSIAIIGAGVSGLYAASLLIDKGYDVTVFEARDRIGGRVLSH
                     DGFDLGPTWYWPETETTITQLIERLGLPTFSQHTTGDLMLERQFGVIERHTLPPGHIV
                     PSMRLVGGMASLTTALAATLPAGTIQLESTVTSIQQTEDEVSIELETGQSQTFNHVIL
                     AIPPRLVSRISVQPELSETTKTKLTNTPTWMAGQAKILAVYDRPFWRDNGQSGQGMSW
                     AGVLQEIHDASQPGGLAALFGFFRLSAAERSVLDRDELNRRVVDQLVRLFGEEARHPR
                     DVLYVDWSSDRHTATVQDGESLTDFPVYQPIALDPVWEGMLSLAGTETDSLFGGHIEG
                     ALRAAERAVEQL"
     gene            complement(26135..26584)
                     /gene="mgrA"
                     /locus_tag="GUK6-5859"
     CDS             complement(26135..26584)
                     /gene="mgrA"
                     /locus_tag="GUK6-5859"
                     /product="Regulator of autolytic activity"
                     /codon_start=1
                     /translation="MKGERRLNDTRKQQVIEMYRQIDELDLLFTKYFTELNEFELSYQ
                     QEQMLLLFKRQGTWTTTEIATKMNISKSAVSQVLKVLEQRQFVKKEKNPDNLRESFIR
                     LGTIGLEYSKQIDAIEERLAEEMFSVLEDDEMTMINRSLALMIKKFK"
     gene            complement(26581..27786)
                     /gene="entS"
                     /locus_tag="GUK6-5860"
     CDS             complement(26581..27786)
                     /gene="entS"
                     /locus_tag="GUK6-5860"
                     /product="hypothetical protein"
                     /codon_start=1
                     /translation="MNLLQNPRFVFTWLSGMTLTLGFSIFFLSVSWLTIDVLKQPALL
                     GIIMTAVSLPRVVMMIFGGVFADRFQKSRLLFLTNLGQGLLMVAVVALHLADAYSVSA
                     LIMISIVFGLLDGMSYPALSSLIPSLVKQEELQRANSLFQGTLELMFVFGPFLAGALL
                     TWGGFELSFGTAAVLIFIAAILIMPRLIRDSIPLARAMSLGHVIFDLKEGIRYVSSTP
                     ILRSGTLSIAIVNLFVMGPLIMSIPILVGERGGNAFDLSLIEGGLAVGTFVASFLVLL
                     FRSVHRGRFVFRVLFLTIGAFFLYTQAQSITLLALAAAASGFMLMLVYLPTVTLMQEH
                     SDHDKIGRVMSIMALAASGLEPIAFAVLSILVALAVPIQTLLISFGIIGLVFSIVLYV
                     RSQTFRDTR"
     gene            27947..28402
                     /gene="exiN139_02671"
                     /locus_tag="GUK6-5861"
     CDS             27947..28402
                     /gene="exiN139_02671"
                     /locus_tag="GUK6-5861"
                     /product="hypothetical protein"
                     /codon_start=1
                     /translation="MNKHQRLKEMIKGNRKSLLIRLGFAIPIGVLLFFFLQTETQSLI
                     YGSLIIVSLLAYGVMIMLESRFMSSFTDHIRAKRVIHIQYVFDYMMVVFICLFFPLLM
                     KIETISWVPFFIFSLTALALVIVERLLDEKVKLIDPEQPTRRDVKRESF"
     gene            28416..28862
                     /gene="exiN139_02672"
                     /locus_tag="GUK6-5862"
     CDS             28416..28862
                     /gene="exiN139_02672"
                     /locus_tag="GUK6-5862"
                     /product="NhaP-type Na+/H+ and K+/H+ antiporters"
                     /codon_start=1
                     /translation="MTKQERINVMYKKNQQLAWARSFLLIVMLLCVFSIQRNDLYIVG
                     AASSLVLIGTVLSYESRFVKSLTSKNEAKQIITKQYVYDFVVILLIVFTYLLTGRLGV
                     TWFLPVLVIGFVLAIHRIQRNLDNRLTREDPEQPIRREIKLSNVKD"
     gene            28944..29423
                     /gene="exiN139_02673"
                     /locus_tag="GUK6-5863"
     CDS             28944..29423
                     /gene="exiN139_02673"
                     /locus_tag="GUK6-5863"
                     /product="hypothetical protein"
                     /codon_start=1
                     /translation="MTKQERIERLLAHDDATWHWRYWGLFFNLIAVAFISYQTSIYLP
                     LILFAVYLPQLCVAWCKTKVLLTFNPDPRYRRWIYSDFIVEWFIFLLFICLLAAHHTG
                     LLTVWPLLVMLVTGTIGGLLFSYMVNRIVLTFDRHHVTNRMFDEAKTERRTHQKTSS"
     gene            29535..30473
                     /gene="exiN139_02674"
                     /locus_tag="GUK6-5864"
                     /note="Uncharacterized protein conserved in bacteria"
     CDS             29535..30473
                     /gene="exiN139_02674"
                     /locus_tag="GUK6-5864"
                     /product="hypothetical protein"
                     /codon_start=1
                     /translation="MLAIVIGLVIGILLPMQTSVNSRLRTIVGSPFVASFLSFAIGTT
                     FLTLTLLLTGQSFGIESSIFQGEPLWMWSGGLLGVIFLTGNILLFPRLGSVQTVIMPI
                     FGQILMGLLIDHFGWFNSTVNVLTPWRVFGAMLVLLGVVGTVALTDWINRRRGKLVAP
                     SQTGTGNLNVWRLVGIGTGMMSATQTAINGYLGTVLESALKGALVSFVVGTVTLLLIL
                     LVLRPSVEWRGLRGQPWWIWLGGIIGALFIGGNVLIVPMVGTGIAVVIVIVGLLCGSL
                     LIDRFGWFGAAKNPVTGIQLVSLLVMVIGIMLIRLS"
     gene            30489..30914
                     /gene="exiN139_02675"
                     /locus_tag="GUK6-5865"
                     /note="Uncharacterized protein conserved in bacteria"
     CDS             30489..30914
                     /gene="exiN139_02675"
                     /locus_tag="GUK6-5865"
                     /product="hypothetical protein"
                     /codon_start=1
                     /translation="MRGVLFAISGGFFLTLQSVANARISSSIGTWQAATLTQLTGFVV
                     ALMIMLLVRDRTYVHMRRVEPLYLSGGAFAAFILFSNMTAVHELGVTLTISLFLIAQL
                     ALALVIDWRGWFGMLRRDLNRTQLLGVVMMIVGILVLKG"
     gene            30921..31589
                     /gene="yeiL_2"
                     /locus_tag="GUK6-5866"
     CDS             30921..31589
                     /gene="yeiL_2"
                     /locus_tag="GUK6-5866"
                     /product="Regulatory protein YeiL"
                     /codon_start=1
                     /translation="MEQIDHYMKRYGLDEVLPSAVRPQLKLVRYATGEAICTQGAKAE
                     QLHFLVSGKIRVAHTSAAGKRLVLSFKYPLDLIGDIEYVRRTPFLNTVEAVTPVEMIV
                     VRFDDLARHAKDDVKWLHYLLAGITKKFEMKSQSMSFNLFYPVDVRLASYLLSMTPEE
                     TTLGSTVDELTDIADLIGTSYRHVNRTLKRFVEQGLIERDRRSIAIIDRAGLLAVAGE
                     SIYE"
     gene            31602..32075
                     /gene="exiN139_02677"
                     /locus_tag="GUK6-5867"
                     /note="Uncharacterized protein conserved in bacteria"
     CDS             31602..32075
                     /gene="exiN139_02677"
                     /locus_tag="GUK6-5867"
                     /product="hypothetical protein"
                     /codon_start=1
                     /translation="MALGMMLAVMGGMLVCVQNTFNAKVKERVGAWATTTLVLALGFL
                     ASLIVGLISEGFGLFVVTGMETWYWFSGIIGVGVVMSVTQGVQQLGPSHAISIVMVSQ
                     ILFALLWDTLGWFGLEAIPFTWKTALGIVLIVGGVLLFQLSGNKETAHQKVKQVG"
     gene            complement(32072..32275)
                     /gene="exiN139_02678"
                     /locus_tag="GUK6-5868"
     CDS             complement(32072..32275)
                     /gene="exiN139_02678"
                     /locus_tag="GUK6-5868"
                     /product="hypothetical protein"
                     /codon_start=1
                     /translation="MDILILVVLLGIAGFIVTRSYTIYPSSFGDHSPVQPRASLTTKC
                     PHCQAVIKRQEHGQTCHICRKSF"
     gene            32351..32845
                     /gene="exiN139_02679"
                     /locus_tag="GUK6-5869"
     CDS             32351..32845
                     /gene="exiN139_02679"
                     /locus_tag="GUK6-5869"
                     /product="hypothetical protein"
                     /codon_start=1
                     /translation="MMMTREERIEQLQKRPKKGAFNLLWAASAGLGVGWWIYANASLQ
                     LLAVLSFLIMTAVPFSVVTWQKTRTLLTFNEHRSYQRLIRAKGVIAIAMLWGMLGLMF
                     AHISGFFALSVFSGLSVMLIAGMLVVETWLDTRLLRIDHEHVADSLIGFTKRERLKRG
                     WDKM"
     gene            32904..33383
                     /gene="exiN139_02680"
                     /locus_tag="GUK6-5870"
     CDS             32904..33383
                     /gene="exiN139_02680"
                     /locus_tag="GUK6-5870"
                     /product="hypothetical protein"
                     /codon_start=1
                     /translation="MVDHDVRLERMLENDQKRQKQTWYPMLGFLALFIVYFWVTDVLL
                     LLPIILAGQLPVLYKGWHRMKLLLTFNEDASYRQKVRSEFGLAVGNLVFLLLVVASTM
                     LGWITLLTFSIVIIVGLITFLTLRFRIDRELKDIDPNHVTATELGEAQIEREKRKLS"
     gene            33398..33883
                     /gene="exiN139_02681"
                     /locus_tag="GUK6-5871"
     CDS             33398..33883
                     /gene="exiN139_02681"
                     /locus_tag="GUK6-5871"
                     /product="hypothetical protein"
                     /codon_start=1
                     /translation="MVNKHERLKQMVENDRKVNRTALLLTFAILGIAFYFIFTQEISL
                     LTFAVIIMATQLPSLYRAWHRMKLLITFNDDARYQKFVRLEFGIVLANIILLGIFIAI
                     AWAIEGSLVIFAIMLLALFIPFIFLSVWVNRKIELIDPEHVTNHELRTAHRDEAKRQL
                     K"
     gene            33895..34008
                     /gene="exiN139_02682"
                     /locus_tag="GUK6-5872"
     CDS             33895..34008
                     /gene="exiN139_02682"
                     /locus_tag="GUK6-5872"
                     /product="hypothetical protein"
                     /codon_start=1
                     /translation="MDMRVLDMLWSLGNYAVMLGVIIFVLKLMIGTANKQN"
     gene            complement(34076..34600)
                     /gene="exiN139_02683"
                     /locus_tag="GUK6-5873"
     CDS             complement(34076..34600)
                     /gene="exiN139_02683"
                     /locus_tag="GUK6-5873"
                     /product="hypothetical protein"
                     /codon_start=1
                     /translation="MSIPIYVIATCIVLFMFIVTVSLYFQAYKRHINQALNGNARKRS
                     PMVPPYKMTIILSIIVLLISVLISYFAGYTHAYKAYEEDAWVLTPSDIQTYYAEIKEI
                     EGNRIAVQGSVLNDEYNQTLMEYEIFDEQVSIYKQEETLSLSDLSKGDLILITLLTNR
                     SGTGVFKIQVVEGQ"
     gene            complement(35328..35417)
                     /gene="exiN139_02684"
                     /locus_tag="GUK6-5874"
     CDS             complement(35328..35417)
                     /gene="exiN139_02684"
                     /locus_tag="GUK6-5874"
                     /product="hypothetical protein"
                     /codon_start=1
                     /translation="MTDSFWERHRFKFYTIGMVICGILVGMFA"
     gene            complement(35414..36916)
                     /gene="crtP"
                     /locus_tag="GUK6-5875"
     CDS             complement(35414..36916)
                     /gene="crtP"
                     /locus_tag="GUK6-5875"
                     /product="Diapolycopene oxygenase"
                     /EC_number="1.14.99.44"
                     /codon_start=1
                     /translation="MQNVNKSVIVIGGGLGGISAAISLAQKGYDVSLYEKNDHIGGKV
                     NRLEQDGFGFDLGPSILTMPQIFEKLFAGSGKRMEDYVPIKRLDLEWRSFFPDGTVLD
                     LYHDLDKMERANPTLSRKDMYEYRELLKYAERIYNTTEKAYLKEGFESPREAVAKNGL
                     FSTLFGFDLTSTMYDGIAKRISNPHLRTMLSYYVKYVGSSPYSAPAVLNMMIYMQHAQ
                     GCWYVEGGTHKLAEGLTKLAEEIGVQLHTGQGVVRAHTLNGQLTAIELEDGRLRSADY
                     FVSNMEVIPFYQKMVEADEQFVDKLVEKYEPASSGFVLHLGVNKEYPALGHHNFFFSE
                     NLHEQMDKIFEQHELPDDPTIYLVNVNKTDPTQAPPGHENIKILPHIPYIQDNPFTPE
                     DYAAFEERVLDKLERMGLEGLREHTVTRDVWTPHDIERTYGSDRGAIYGTVADKKQNG
                     GFKHKKQSELYDNLYFVGGTVNPGGGMPMVTLSGQQVSDKIAKRDGVTNR"
     gene            37163..37801
                     /gene="exiN139_02686"
                     /locus_tag="GUK6-5876"
     CDS             37163..37801
                     /gene="exiN139_02686"
                     /locus_tag="GUK6-5876"
                     /product="efflux transporter, RND family, MFP subunit"
                     /codon_start=1
                     /translation="MKQKWKWGLGIGVLAITLGAGVALMPQSVDYKTEAVSVETIENV
                     YTFAGQVTSVEESTGTLFVDERDVGKVEEGSPLTIYVSALDLEVDATIESIADEAEPM
                     TTPGASARYAMDIDLPEMDGVRNGMTLEGSVVAARAEEVDTLSLDSITFEEEDAYVYV
                     EEDDGPVKRQVELGITDGSRVEIKDGLDADRVLLLDEAAIGGLMPPRIGGAQ"
     gene            complement(18788..19636)
                     /gene="exiN139_02659"
                     /locus_tag="GUK6-5849"
     CDS             complement(18788..19636)
                     /gene="exiN139_02659"
                     /locus_tag="GUK6-5849"
                     /product="Fluoroquinolones export ATP-binding proteinc/MT2
                     762"
                     /EC_number="3.6.4.13"
                     /EC_number="3.6.5.1/3.6.5.2/3.6.5.3/3.6.5.4/3.6.5.5/3.6.5.
                     6"
                     /EC_number="3.6.1.15"
                     /codon_start=1
                     /translation="MDSIIQVHGLKKLFGNEEALRDVTFSVGKGEVFGFLGPSGSGKT
                     TTIKILTSQLTQTSGDATVFGVPVSELKQEQYRKRIGVLTDNSGLYTRLSIEENLQLY
                     CDLYDEPRSRIDDVLQTVNLAGERKKRISALSRGMLQRVTLARALLHEPELLFLDEPT
                     SALDPVNSRHIYKGIERLKAKGTTIFLTTHDMNEAEELCDRVAFLHQGEIQLLDAPKR
                     LRRKYANGSMRVELHDGETVELKQGKDGADWLHEQMRDQNIAAIHSNEPTLGDIFIEV
                     TGRKLS"
     gene            complement(18084..18791)
                     /gene="exiN139_02658"
                     /locus_tag="GUK6-5848"
     CDS             complement(18084..18791)
                     /gene="exiN139_02658"
                     /locus_tag="GUK6-5848"
                     /product="ABC-type transport system involved in 
                     multi-copper enzyme maturation, permease component"
                     /codon_start=1
                     /translation="MTFSMKRALAIFQKDYKDLSRNLFVSSTLIMPLFFAVFYSQLDG
                     GGIDVTYFVINITFSLVATFVQCALIAEEKEKNTLRGLMLSPASTLDILLGKSALTFV
                     TTLILIASCAFIMGYSPANLFVISLALIVSTFFYIGIGTILGLMTKTVMEASLIVMPA
                     FFFFSFSPMLLVYEDRFSIIGLLEYLPNIVLIDLAHQIEAGAGLGTTWVELVILSAWA
                     LVVFVGSIVMYNRKQTD"
     gene            17474..18040
                     /gene="exiN139_02657"
                     /locus_tag="GUK6-5847"
                     /note="Uncharacterized protein conserved in bacteria"
     CDS             17474..18040
                     /gene="exiN139_02657"
                     /locus_tag="GUK6-5847"
                     /product="hypothetical protein"
                     /codon_start=1
                     /translation="MEIEQVLRFEHRHEFRKWLEGNSDDQSFCWVILSRKNSADGLLY
                     LDAVEEALCFGWIDGIAKRTADGELAQRFSPRRKRSNWTELNKERVRRLQRLGLMDDR
                     GLRVLPDMSSESFVIDQEIMMRLQQDAQVFKQFMDLPELYRRIRIDTIQSVREDRETY
                     LRRLDKLIEKTKANEMYGQWNDDGRLIE"
     gene            15693..17333
                     /gene="groL"
                     /locus_tag="GUK6-5846"
     CDS             15693..17333
                     /gene="groL"
                     /locus_tag="GUK6-5846"
                     /product="hypothetical protein"
                     /codon_start=1
                     /translation="MAKEIKFSEDARHAMLRGVDALADAVKVTIGPKGRNVVLEKKFG
                     SPLITNDGVTIAKEIELEDHFENMGAKLVAEVASKTNEVAGDGTTTATVLAQAMIREG
                     LKNVTAGANPMILRKGIDKAVRRSLEELKLISKPIESKEAIAQVAAISAADEEVGELI
                     AEAMERVGNDGVITIEESRGFTTELDVVEGMQFDRGYLSPYMISDSDKMEAVLDNPFI
                     LITDKKISNIQEIIPVLEQVVQQGKPILIVAEDIEGDALATLVLNKLRGTFNAVAVKA
                     PGFGDRRKAMLEDLATLTGGQVITEDLGLELKSATLQQLGRASKVVVTKDTTTIVEGA
                     GDEATIKARVQTIRNQIEETSSDFDREKLQERLAKLAGGVAVVKVGAATETELKERKL
                     RIEDALNATRAAVEEGIVAGGGTAFINVIPAVRALLAEVTADEATGVKLVLRALEAPV
                     RQIAENAGEEGSVIVEKLKNESVGIGYNAATGEYVDMIAHGIVDPAKVTRSALQNAAS
                     VSAMFLTTEAVIADKPEPAGAGGGMPDMGGMGGMGGMM"
     gene            15366..15650
                     /gene="groS"
                     /locus_tag="GUK6-5845"
     CDS             15366..15650
                     /gene="groS"
                     /locus_tag="GUK6-5845"
                     /product="hypothetical protein"
                     /codon_start=1
                     /translation="MLKPLGDRVIIEVVEKEEKTIGGIVLPDTAKEKPQQGRVLAVGT
                     GRVTDQGERIALDVKENDLVIYSKYAGTEVKHEGKEYLIVRESDILAIVG"
     gene            complement(14457..15152)
                     /gene="exiN139_02654"
                     /locus_tag="GUK6-5844"
     CDS             complement(14457..15152)
                     /gene="exiN139_02654"
                     /locus_tag="GUK6-5844"
                     /product="CAAX amino terminal protease self- immunity"
                     /codon_start=1
                     /translation="MATLNSNQSINTRFSMAPNIRIRHIIPILLYAFVQFFPVLISIV
                     RPEWITPTATGLWFAIGFSLTIVISLFLLRPDLKLYKQQGIQSNLNDTVKWIGLGILM
                     QYGLVIVANLIETWISGDVMGSQNTEQIADIVRLVPVMTLSVVLLGPIMEEILFRHIL
                     FGNLSARFGFWIAFAVSSLLFALIHGDNKILVYVAMSFAFTVAYAKTRRLIVPIAIHA
                     FNNALVMVVLFLM"
     gene            complement(14231..14440)
                     /gene="exiN139_02653"
                     /locus_tag="GUK6-5843"
     CDS             complement(14231..14440)
                     /gene="exiN139_02653"
                     /locus_tag="GUK6-5843"
                     /product="hypothetical protein"
                     /codon_start=1
                     /translation="MPRHLKVMFLFSLSFGILFTVLAYYSVQEYGFSFWTYFIIAVAA
                     YDFFKVYQILTLARKAKKEKTDKSA"
     gene            13810..14199
                     /gene="exiN139_02652"
                     /locus_tag="GUK6-5842"
     CDS             13810..14199
                     /gene="exiN139_02652"
                     /locus_tag="GUK6-5842"
                     /product="putative membrane protein"
                     /codon_start=1
                     /translation="MKLTRNWFIVLLIGWPVLFGLGFWNGEVVWIAVTGFGVTLSAYY
                     EQQLSKLDKEKNATIRAAVNQSLVTWFGMGLTLVFIISVIFFDEPRVPLLDMIYLVLC
                     IGLTLNGLFIRSVYRDELSDTSNVIRH"
     gene            12168..13793
                     /gene="sgrR_1"
                     /locus_tag="GUK6-5841"
     CDS             12168..13793
                     /gene="sgrR_1"
                     /locus_tag="GUK6-5841"
                     /product="HTH-type transcriptional regulator sgrR"
                     /codon_start=1
                     /translation="MDAYLFSLWKQCRDGHYTIAEMADAIHLSAKQTRRHLLRWQEEG
                     WLTYTSGLGRGNVSQLVWLRHVESELAEQLLKRMETESIEAVTNQLEWDWSPAQAGRF
                     MRQLEKKFGYSQTSSDALIIPRRRNFLTTHPLEAADIHSAHLVQNVFNRLFTIDASGQ
                     VTGELAHHYEWQGDTLVLFLRKGVRFHDGSLMTSKDVTKSLRALFQSPAYRHTYRHVR
                     RVSSNGPYQVDVTLDRRRNSFVPRLSMIHTSIAKDTIGTGPFLLEQHDAEKTVLAAFE
                     NYFGVRALLDRVEFLQVPDGYDPTYRISSRDSGETGYISTPSGFTLVFLNAQPGGVFE
                     RDEARHYIHRLIAEIRPDVGSLDDRKIPNDRGFLGDASEAYQLPDGPVVTFDHPIRIK
                     QTDFTSTVSMWIADMLTRHGIAYEWVPVSFKDTIHDTTYFDRVDLLVHGEIYERNTSL
                     GFEQFLTSDYSPPRRLLRHIDGMTERVRQYDELPFEEWLPLHREIERELKEGSYFIPL
                     YNEERTIPFPVELKDVCIDIFGYFDFAKLWIPS"
     gene            complement(10829..12079)
                     /gene="mdtH_5"
                     /locus_tag="GUK6-5840"
     CDS             complement(10829..12079)
                     /gene="mdtH_5"
                     /locus_tag="GUK6-5840"
                     /product="Multidrug resistance protein MdtH"
                     /EC_number="3.6.3.44"
                     /codon_start=1
                     /translation="MEGDNMKWKEIPRPIKVRLITSFFNRSVSFAIMPFMALLFVKAF
                     NELIAGLFLITLVCLGYVIGLLGGYLADRFSRKQLLVLTSSITAGMFLMMTLCLMMDQ
                     MIVFMVAYTIFTVTSNLGRPAMSAIIIDATTPENRKAVYALDYWLINLSIAIGTAIGG
                     WLYVSNQLLLFWILTVTSSTLPIAYAIFLEDTKRTWTSQRLKLVFVDIFQSYQIAWRD
                     RPFVKVVFGSMCILAAEFSMGSYVAVRLADSFEPMSINDWAINGVRMFSLIQIENTLI
                     VVALTFMIQRLASRFSNKQALLGGLLLYMIGYAVITSANSMTLLLGFMILATFGELLY
                     SPVLNTEKANMMPEDQRGAYSAFAGTSFAGADFMSRSTILIGSLLSPFMMSVYIGLVV
                     CVGCFLVYTGIYVKETLALNQKAS"
     gene            complement(10440..10718)
                     /gene="exiN139_02649"
                     /locus_tag="GUK6-5839"
     CDS             complement(10440..10718)
                     /gene="exiN139_02649"
                     /locus_tag="GUK6-5839"
                     /product="hypothetical protein"
                     /codon_start=1
                     /translation="MKKAFLALVASLFLVACSNEDDLSTYEEYGVLEETIEIAQYEPK
                     VETDNDGNRVILFYEGERVAYKSVYVKDERHLKIISTDDEAPLYNDTL"
     gene            9432..10406
                     /gene="cbh"
                     /locus_tag="GUK6-5838"
     CDS             9432..10406
                     /gene="cbh"
                     /locus_tag="GUK6-5838"
                     /product="Choloylglycine hydrolase"
                     /EC_number="3.5.1.24"
                     /codon_start=1
                     /translation="MCTAITYAPHAHYFGRNLDLNVSYHEQVTITPRHYPFNFRRMGE
                     NANHYAMIGTATVVEDYPLYYEATNEKGLSMAGLNFPGNAVFKPEVDGRDNISPFEFI
                     PWILGQCATIEEVKERLATIHLINLNFSDALPLHPLHWIIADSDTSVVVEPMADGLRV
                     YDNPVGVLTNNPSFEYQLFNLNDYRHVSTKLPANTFAPTLNLDAYCLGLGGQGLPGDL
                     SSTSRFVRATFATFNSVCEPTEASAVGQFFKLLDTVMQTRGLNEAGDGTYEYTIYSSC
                     CNVDDGIYYYRTYGNNQITAVSLFHEPLDSERLITYRLQHEQQIHYEN"
     gene            8909..9313
                     /gene="exiN139_02647"
                     /locus_tag="GUK6-5837"
     CDS             8909..9313
                     /gene="exiN139_02647"
                     /locus_tag="GUK6-5837"
                     /product="hypothetical protein"
                     /codon_start=1
                     /translation="MNKFLKPRVSYTNEDALKLGMFMMLGLTIMDVLGGNVPDMTLAL
                     AATLFYAWRRDIAATLGEEASRAIGRESSELTLRGVVVALMIGLFVSFFMDTLTYSLE
                     ALMYYGLAFVFGLKGMGLWFFMPETTVETELN"
     gene            8754..8912
                     /gene="exiN139_02646"
                     /locus_tag="GUK6-5836"
     CDS             8754..8912
                     /gene="exiN139_02646"
                     /locus_tag="GUK6-5836"
                     /product="hypothetical protein"
                     /codon_start=1
                     /translation="MGFAIVTFIVAFIHVIAGAVVLHKYPQYKSIAISVIVLGFVYGL
                     LTVGFIVL"
     gene            complement(8276..8635)
                     /gene="exiN139_02645"
                     /locus_tag="GUK6-5835"
     CDS             complement(8276..8635)
                     /gene="exiN139_02645"
                     /locus_tag="GUK6-5835"
                     /product="TM2 domain protein"
                     /codon_start=1
                     /translation="MNYSRTDLSTEEMLLVNSEVEKKKRSLVVAYLLWFFLSGFGAHR
                     FYFKKTGSAIAMLALTILSTALTVILIGVFGFVILGIWVLVDAFLMPGWQQREVEAIE
                     RETIESLKTRSERQAAF"
     gene            7652..8236
                     /gene="exiN139_02644"
                     /locus_tag="GUK6-5834"
     CDS             7652..8236
                     /gene="exiN139_02644"
                     /locus_tag="GUK6-5834"
                     /product="erythronate-4-phosphate dehydrogenase"
                     /EC_number="1.1.1.290"
                     /codon_start=1
                     /translation="MKIGILGAGKVGRTLGRKFEDVGYDVLYGTRSEREGTMSLQEVA
                     SNAQILLLTTPFAAAVDLIQSLRDLDDKIVIDVTNPIAKEFDAIERPEGKSGAEHLQE
                     LAPHVRIVKAFNQTGVENLENPNMSMMFIAGDEQESVRAVQDLASKIGFDAHTLRHLK
                     LARELESLAWLWIHYATKERKHRNFAFYLKENSF"
     gene            7162..7635
                     /gene="exiN139_02643"
                     /locus_tag="GUK6-5833"
     CDS             7162..7635
                     /gene="exiN139_02643"
                     /locus_tag="GUK6-5833"
                     /product="putative membrane protein"
                     /codon_start=1
                     /translation="MAKKEKQPYHIVTFTFPEESISYQAFSKLKKYHAEGLVGFEQLV
                     IIKREDNGAFSFEDAVQLTPTNKSTKGALIGMAVGILGGPFGILFGTLTGGLIGGTKD
                     LKHVQSIQETFKRTVGNIEPGQTGVMAIGEEFDHSVLDGLAAELGGTVTRTDEEL"
     gene            complement(6826..7008)
                     /gene="exiN139_02642"
                     /locus_tag="GUK6-5832"
     CDS             complement(6826..7008)
                     /gene="exiN139_02642"
                     /locus_tag="GUK6-5832"
                     /product="DNA-binding transcriptional activator PspC"
                     /codon_start=1
                     /translation="MQRPLRKSATNRSLSGVCGGIAEYFDLSPLGVRLLFLIVPGNVL
                     IYMILANSMKDAPRYL"
     gene            5448..6794
                     /gene="nox"
                     /locus_tag="GUK6-5831"
     CDS             5448..6794
                     /gene="nox"
                     /locus_tag="GUK6-5831"
                     /product="NADH oxidase"
                     /EC_number="1.6.99.3"
                     /codon_start=1
                     /translation="MKIAVIGCTHAGTAAVKGLLAKHDNLDITVYERNDNVSFLSCGI
                     ALHVGGVVKRAEELFYASPTELEELGATMRMKHDVLNIDTEAKTVHAKNLDTGEDVYD
                     TFDRLIVTTGSWPIVPTLPGIEMTGIELCKNYGHAQRIIERAKDATNIAVIGAGYIGV
                     ELVEAFEVYGKHVTFIDSADRILNKYLDKSFTDQLEADMTSRGIDLELGQTVEAFRGT
                     DGNVTHVVTDKGEFEADLVILCVGFRPNTGLLQGQVDMLGNGAIIVDEYMRTSNPDVF
                     AAGDSCAVYYNPARTHAYIPLATNAVRMGTLVAENLIAPRVRYQGTQGTSGLRLYDWN
                     IASSGLTEEAAGLFGLDVESVVIEDAYRPEFMPTAEPVQFKLVYEVGTHRVVGGQVLS
                     KADMTQAVNTLSLAIQNEMTVEELAYVDFFFQPHYNKPWHFINSGALAAMKDKVNA"
     gene            4962..5255
                     /gene="exiN139_02640"
                     /locus_tag="GUK6-5830"
     CDS             4962..5255
                     /gene="exiN139_02640"
                     /locus_tag="GUK6-5830"
                     /product="hypothetical protein"
                     /codon_start=1
                     /translation="MAWEYYGDELIIIGVLTTILLIAVLNFLKSRFKRRLAFSLTLLV
                     VGYVSCIIGLVFVRGWDALGWILIGFSLYVIGLLTYISVVTYHWFKARRTTHS"
     gene            4049..4837
                     /gene="tatC2"
                     /locus_tag="GUK6-5829"
     CDS             4049..4837
                     /gene="tatC2"
                     /locus_tag="GUK6-5829"
                     /product="Sec-independent protein translocase protein TatC
                     y"
                     /codon_start=1
                     /translation="MNHQPDQERALSDHLTELRRRLMLSAFVVFAFFLIALPSVKYVL
                     AYLQADLVERGLELNAFGVADPLMIYLNLALVIGLVASGPFLLYQLWAFVAPGLHPNE
                     RKATLAYIPIIFILFLIGLAFAYYWLFPLVLDISTDLGQDLGLTQIIGASNYFTFLLQ
                     LTIPFGLLFQLPVVTMFLTRIGVVTPYFLSSIRKYAYFALFVIAAFITPPDLTSHLMV
                     SLPLFFLYEISLSISRITYRGVLRREKEAMVKEQVDLMKQMNEK"
     gene            3828..4046
                     /gene="tatAy"
                     /locus_tag="GUK6-5828"
     CDS             3828..4046
                     /gene="tatAy"
                     /locus_tag="GUK6-5828"
                     /product="Sec-independent protein translocase protein TatA
                     y"
                     /codon_start=1
                     /translation="MELLSSLLVVGIPGGASIFIIAIVALIIFGPKKLPEFGRAAGQT
                     LREFKNATNGMMNEHDEKDKKELEKKEQ"
     gene            3172..3828
                     /gene="rex"
                     /locus_tag="GUK6-5827"
     CDS             3172..3828
                     /gene="rex"
                     /locus_tag="GUK6-5827"
                     /product="Redox-sensing transcriptional repressor rex"
                     /codon_start=1
                     /translation="MSQNEPKIPQATAKRLPLYYRFIQSLHSSGKQRVSSAELSEAVK
                     VDSATIRRDFSYFGALGKKGYGYNVQYLLDFFRKTLNQDEITNVALVGVGHLGTAFVN
                     YNFLKNNNTHIVVGFDADETKVGTTMSGVPIHHVDEMEQIMKQNKIDVAILTVPSTYA
                     QPVADDLVRFGIKGILNFTPARLTVPDTVRVHHIDLSIELQSLIYFMQHYPSAEGVHQ
                     "
     gene            complement(1121..3022)
                     /gene="yheS_4"
                     /locus_tag="GUK6-5826"
     CDS             complement(1121..3022)
                     /gene="yheS_4"
                     /locus_tag="GUK6-5826"
                     /product="putative ABC transporter ATP-binding protein Yhe
                     S"
                     /EC_number="3.6.4.13"
                     /EC_number="3.6.5.1/3.6.5.2/3.6.5.3/3.6.5.4/3.6.5.5/3.6.5.
                     6"
                     /EC_number="3.6.1.15"
                     /codon_start=1
                     /translation="MILLQVNNLSKSFGVEPILENVKLEIQEGERVALVGRNGAGKST
                     LLKVIAGEYNYDSGDIMKPKDVTIGYLAQDSGLESNETIWNEMLTVFTDLIEQEKTLR
                     RMEQDMGSERILNDPAAYERLLSSYDEEQHTFKDRGGYQYEATIRSVLHGMRFYPDDF
                     ERRIDTLSGGQRTRLALAKMLLQSPDLLILDEPTNHLDIETLGWLEKYLSGYKGAVLI
                     VSHDRYFLDRVVSVVYELSRHRSRRFVGNYTKYLEQKAAIYEQEKKQFESQQEEIAKM
                     QDFIQRNIARATTTKRAQSVRKRLEKVDRMEAPDGDERSAVLSFSIKRQSGNDVLSGS
                     DLAIGYEEPIAQQLRFQLQRGESVALVGPNGVGKSTLLKVLTKQQPALTGDIRYGTGV
                     EIGYYDQEQQNLSDANRVIDEIWNDWPLMREQEVRSLLGQFLFSGDDVMKRVHELSGG
                     ERARLTLAKLKLEQPNLLILDEPTNHLDLDSKMILENALVDYPGTILFVSHDRYFIDR
                     LATRVLEITPNGIDEYLGDYSYYVEKKEELEELARLAREETKQVIVKKQRADKEQQRE
                     ERRMKQRIEEIELTIEQHEARLEEIEQLLCEPDVFNDFARAQELSTESDATKESITAL
                     YAEWEELHS"
     gene            complement(726..1124)
                     /gene="exiN139_02635"
                     /locus_tag="GUK6-5825"
     CDS             complement(726..1124)
                     /gene="exiN139_02635"
                     /locus_tag="GUK6-5825"
                     /product="hypothetical protein"
                     /codon_start=1
                     /translation="MMRFRAMRIEWMHAFLTGLAYIVPTGTEFVSELIRGEPTVVPSF
                     LFYFLPVVIGFIIQTWSGIVISLLSGLLMSTLFIRLVVWPVDVTVHSFYTPGSVWGHF
                     YQSTLLMWVLALIVYVVSRVNMWHRENHRK"
     gene            90395..90495
                     /gene="exiN139_02744"
                     /locus_tag="GUK6-5934"
     misc_RNA        90395..90495
                     /gene="exiN139_02744"
                     /locus_tag="GUK6-5934"
                     /product="Purine"
     gene            92269..92370
                     /gene="exiN139_02746"
                     /locus_tag="GUK6-5936"
     misc_RNA        92269..92370
                     /gene="exiN139_02746"
                     /locus_tag="GUK6-5936"
                     /product="Purine"
     gene            76038..76880
                     /gene="exiN139_02730"
                     /locus_tag="GUK6-5920"
     CDS             76038..76880
                     /gene="exiN139_02730"
                     /locus_tag="GUK6-5920"
                     /product="CAAX amino terminal protease self- immunity"
                     /codon_start=1
                     /translation="MIPTKKEIILFLLIAFGFSWLAWWGLFIGTELPIQAIVLIGAFG
                     PSLAGSYMAFRENGWEGVTTLWKRGFEWRMAGRYYAFGLLFLPSVFLIAYWWSDAEGA
                     LLFERPWLVVPTFFYMLFLGGTMQEEYGWRGYLLNACQLKTTPIKASLFVGGIWTVWH
                     TPLFLMEGTGQSLIPFWAYAMAILAFTFIISWLYNVTTMNLWSVFLLHTMFNVSFALI
                     PIMKPGMFPIGFLHLTLLLVTTAIVLIWRTHGHLGYDHLEQLEAVEGSHQPNVTPEAD
                     AGKD"
     gene            76907..77440
                     /gene="exiN139_02731"
                     /locus_tag="GUK6-5921"
     CDS             76907..77440
                     /gene="exiN139_02731"
                     /locus_tag="GUK6-5921"
                     /product="mycothiol synthase"
                     /EC_number="2.3.1.189"
                     /codon_start=1
                     /translation="MERLNFRPLEREDVKPLQRLFMESLSDLIRREQFEDADLLDEEV
                     ERLNTTVQDSFEDETVQIFVVLQDDVIVGTAAILPPNDIITAHVDIEPNVPEIGCMYV
                     APGAQRQGVGRFLIDNMRRQLVANQQTAFYLDAGFPTSQAYWEKRLGPPLVTIEHYWG
                     PGAHHKIWRCPANEKET"
     gene            complement(77464..78789)
                     /gene="lytC_2"
                     /locus_tag="GUK6-5922"
     CDS             complement(77464..78789)
                     /gene="lytC_2"
                     /locus_tag="GUK6-5922"
                     /product="N-acetylmuramoyl-L-alanine amidase LytC precurso
                     r"
                     /EC_number="3.5.1.28"
                     /codon_start=1
                     /translation="MNITKPSWNLKLLLTSSLVLGGAVMTPLDLTPTGFESSRVEAAS
                     TYTTTVNLNLRQSASTSATVLLTIPSGKTVTYLGTYGSWFKVSYGGKTGYVSSQYVKV
                     STSSTTTSSTKTYTTTVNLNLRQSTSTSATVLLTIPSGKTVTYLGTYGSWFKVSYGGK
                     TGYVSSQYVKVSTSSTTTSSTKTYTTTVNLNLRQSTSTSSTVLVTIPSGKTVTYLGTY
                     GSWYKVSYGGKTGYVASQYLKPATTTTPTTSTGSGRTIVIDAGHGGNDPGAVYGSVYE
                     KVIAFDIAARLASTLSNTYGYNARMTRSNDEYLSLAQRVELTKSYKGSAFVSIHNNSS
                     TNTSYHGHEVLVPTGESYTTNPYISASRSLGAAINRELGVRIPTIRNRGVKYQNVYVV
                     GKNSVPSTLVEYGFISNSNDRSHLTSTTYRQRMADATASGIHQFMSTYK"
     gene            complement(78990..79730)
                     /gene="exiN139_02733"
                     /locus_tag="GUK6-5923"
     CDS             complement(78990..79730)
                     /gene="exiN139_02733"
                     /locus_tag="GUK6-5923"
                     /product="Integrase core domain protein"
                     /codon_start=1
                     /translation="MKHPSVLEQTIVAVCKLTKYRYGHRKIKALLEQTYELATNRNTV
                     QRIMKKHHLQCRIKPKRKWKSQGESIVIAPDLLKRDFTASRPNKKWVADITYIQYGGT
                     TKYLSTIIDLFNNEIVAYKLYDHQQTPLVIDTLRMALESRNNPEGIIIHSDQGSVYTS
                     YAFQDFVKRKHLTSSMSRRGNCWDNAVIESFHSNLKSEEFQYVKFNSLSDHEVRERVN
                     HYLTYYNEERIQEKLGYLTPIKYGVAAA"
     gene            complement(79835..80152)
                     /gene="exiN139_02734"
                     /locus_tag="GUK6-5924"
     CDS             complement(79835..80152)
                     /gene="exiN139_02734"
                     /locus_tag="GUK6-5924"
                     /product="Transposase"
                     /EC_number="2.7.7.-"
                     /codon_start=1
                     /translation="MGKNVYSSEVKWAVVRDKLSGELTTREIMEKHGIKNESQIHTWM
                     RWYRSNEIYRFDQPIGKQYTYGLGPDSASEDDKKERQLSHLKTENEILKKFMEIEREL
                     RKK"
     gene            complement(80264..80515)
                     /gene="exiN139_02735"
                     /locus_tag="GUK6-5925"
     CDS             complement(80264..80515)
                     /gene="exiN139_02735"
                     /locus_tag="GUK6-5925"
                     /product="hypothetical protein"
                     /codon_start=1
                     /translation="MKKLTGIFFIATALFLLGTSFKPLADDFPRLTKIDMIVKPAADD
                     FPRLTKLEAPIQKFADDFPRLTKIEEPVKTFADDFPRLT"
     gene            complement(80573..81247)
                     /gene="exiN139_02736"
                     /locus_tag="GUK6-5926"
     CDS             complement(80573..81247)
                     /gene="exiN139_02736"
                     /locus_tag="GUK6-5926"
                     /product="hypothetical protein"
                     /codon_start=1
                     /translation="MGKLNFLLAEDYIKPKIYFQSKQQNIFDASYSSSDRSQFEGLEH
                     LTQLLRSSTGFIVNAFQVDYYQTLPRLIAKTLKENKMYKRVYVLGPELSLSILKRSSK
                     TVYEKHFQEFGYINIEQAYASVLKQCLTLLKEGHILYVLPEASICWNPEPLTQFKNRF
                     TPLCSTLLSQEANVPILSSSTKENNDKFILHEPNMPQQYIGDLESRIEQQSDAIYSLL
                     ESPFSE"
     gene            81521..82783
                     /gene="exiN139_02737"
                     /locus_tag="GUK6-5927"
     CDS             81521..82783
                     /gene="exiN139_02737"
                     /locus_tag="GUK6-5927"
                     /product="photosystem I assembly protein Ycf3"
                     /codon_start=1
                     /translation="MEYNYGNLIKVERMRRNMKQSVLARGICSISYLSKIENNQTTPS
                     EEVLELIFEKLNIDVPVYFDFSQQVDKVREEIQSILREAVLTRRDEDRRKQIEKYISN
                     PVVNQSKELYIMLLITLARFDLMPGGKGRYLNELGWLEDQLDRDNKIRYLLMQSLTHF
                     QSNDKESSLQLLEQLNEQLPTSNIPDWEIADMRYIMGGLYYKSTDYLQAIENVKFALG
                     YFKDNFYVERIIECHLIIGLSYKRRKRYSESLSHYERATKVTSATDLKYYNGMLYNNM
                     GEIYSLLGNQEKALEYFLESLSYKSDPKSKLYSVLSLIEVYAEQEDSDGVIKWLDNGY
                     EIIGNHEGLEEFHHHFEVYKNCYQELDKLKLISSLKKAVQYFESFDDYLYTNKYALWL
                     ARELRENGKYKLSTEYYEKSIAIMSRWD"
     gene            complement(82846..82992)
                     /gene="exiN139_02738"
                     /locus_tag="GUK6-5928"
     CDS             complement(82846..82992)
                     /gene="exiN139_02738"
                     /locus_tag="GUK6-5928"
                     /product="hypothetical protein"
                     /codon_start=1
                     /translation="MGFLRSGSHDANLQKHIIHLLQQVQTGHVEDEALMNEPIWTIHY
                     FTTP"
     gene            complement(83367..85205)
                     /gene="yycG_5"
                     /locus_tag="GUK6-5929"
     CDS             complement(83367..85205)
                     /gene="yycG_5"
                     /locus_tag="GUK6-5929"
                     /product="Sensor histidine kinase YycG"
                     /EC_number="2.7.13.3"
                     /codon_start=1
                     /translation="MGKWIEQLNSRQILGILYGVCITSLVLTAIGAWFVRDDTVSPTE
                     LLTLRWIWMTGLVMFITAILLIGRPLITRMVSQNENMRAKQTEMQSVLEASKQNETKL
                     QYRNELIEVLASKESLLDYSAVIEKIVWLTEAEFGAVLLVKDDEITSVVPKGMTTKQQ
                     EDLKVQSLLLKRVMISRTLEASSKKVADQLHGYPYYIHETVIPVKDPSDGTMIGCLYL
                     ACYDKPFDASETSELNAFANQLAISLLRTRLYRQMQQDRKETAQLINSVREAILYFNY
                     EEDTIVGNRAFIRMFDELQFEYAGYEELTTLSIDIEQFAERVDQQDLFISYIERVFDQ
                     EPPEDGLSISLDQGDCFLQVYAESIYRDGKIHGTMLVLRDVTAETEIDRMKSELVSTV
                     SHELRTPLSSIYGFTELMLERDLKATRRELYLKTIHDEAKRLSYLVNDFLDLQKMEAG
                     KQTFEWETIDLLELARDSISFYQETTDSHHLHLDADVGQDFKIEADLEGMRQLLGNLL
                     SNAIKYSPEGGNVLVSLERLEGQVVMKVRDNGMGIPSSALPNLFGKFYRVDNSDRRKI
                     GGTGLGLAICKEIAKAHDGHLHVESIYGEGSTFICELPTSKEAIHQ"
     gene            85467..86072
                     /gene="flr"
                     /locus_tag="GUK6-5930"
     CDS             85467..86072
                     /gene="flr"
                     /locus_tag="GUK6-5930"
                     /product="Flavoredoxin"
                     /EC_number="1.5.1.41"
                     /EC_number="1.5.1.30"
                     /codon_start=1
                     /translation="MLSIEPSALTERDTYKFLIGSIVPRPIAFVTTRNGETINAAPFS
                     YFNIVASEPPLLSISVQRKNGVMKDTARNAVATEELVIHIVDETNVALVNETAANLGP
                     AESELDRTTFTTTPSDIIETPGVKEAKIRMECKLHHHVPIEHDGKVTADLLIARVVRF
                     HIDPALYEAGRIDAERLAPVSRLAGNFYATLGETFEIERPK"
     gene            86245..87198
                     /gene="ravA_3"
                     /locus_tag="GUK6-5931"
     CDS             86245..87198
                     /gene="ravA_3"
                     /locus_tag="GUK6-5931"
                     /product="ATPase ravA"
                     /EC_number="3.6.1.15"
                     /codon_start=1
                     /translation="MSYRPAIQSIINAIETVIVGKEDVIAKSLTALLAGGHVLLEDVP
                     GVGKTMLVRTFSRAIDLDFKRVQFTPDMLPSDLTGISMYNQKTKEFEYRPGPLMGNIV
                     LADEINRTSPKTQSALLEAMAERSVTVDGEVKILPSPFFVMATQNPIEHEGTYPLPEA
                     QLDRFLLKIEMGYPSFNEEIALLTRFEKAEPLEALQSVITKHEVEQMQREVRDVHVSS
                     AVKQYIVRLIHESRNDPNTYLGGSPRATLALMKAAQAWAYIHNRDFVLPDDVKALAGS
                     VLGHRILLTAEARYKGKTTDQLVKGWLDTLPVPMDREVKEV"
     gene            87195..88262
                     /gene="exiN139_02742"
                     /locus_tag="GUK6-5932"
                     /note="Uncharacterized conserved protein (some members 
                     contain a von Willebrand factor type A (vWA) domain)"
     CDS             87195..88262
                     /gene="exiN139_02742"
                     /locus_tag="GUK6-5932"
                     /product="hypothetical protein"
                     /codon_start=1
                     /translation="MKNWMKLFLVWAAAFGLYAFARIEGSIVASTLWWSFFVLAAYWT
                     IFMIYPVTAANVSRRVTTKRLVSGQTMDVELQVERKYPFLVGVVTLEETPPPRLATST
                     DVIITTVDRFFRRTETVHYEIEQIRRGIHVFDRTVLHVRDVFGLFDRKRTLRLETVVE
                     VSPAELPFDLPRDEQVGGRGEQYRRTRTYTEVANTTSGVREYAAGDRIGRIDWKASAR
                     RGNLMTKTFDQEQEKKLSLVFVPSTTAGHEEAFERSLSLLVGAIRQLERKNLPFELYV
                     IEEQVRLFHLPDQSAEVGHYLLTATPEPEGRLVERVKRNLPQEVGNLILISPLETKWV
                     REIMNETQGSYHLYTANEVTT"
     gene            88259..90355
                     /gene="exiN139_02743"
                     /locus_tag="GUK6-5933"
     CDS             88259..90355
                     /gene="exiN139_02743"
                     /locus_tag="GUK6-5933"
                     /product="hypothetical protein"
                     /codon_start=1
                     /translation="MTAWLKRIVYTALAAYLLSFWVEPIVGSTTFDVNWPFLFLLLVP
                     MFASLLPWYGFIGVVVFNFFIVLYVYHGSILDWFGLWLEDLSGVLSGALPEEAIFFSA
                     MALIGVLFAILVGRTYPSYGFVLGMIVSTLGLMAYFDTWTLYDGEGKILLAILASLLL
                     LFVTDLAKRPSKSLVRYVSIALLASVVLALASVSPTIEGDWSDRLTTSFQNAGNDEGS
                     GSGRVGYGVNDEQLGGPFEQDDGIVFIARGVPARYWRIESKEIYTGKGWVESPVLDSE
                     YNRGQLVDQAVDTTPEQALLRFDRRQTFVPYGGEYPQATETDNGTEFRVGNIEEPFPN
                     ETIHIRPSGKIVFDNDGQTTPQTIQLRYSVPSFTEEQLALNEPVTTLTEEERQAYLQL
                     PDSLPDRVRDLSADITGDSETPYDQAQAVQAYFQSGDFQYNTEDVAVPEGDTDYVDQF
                     LFDTLIGYCDNFSTSAAVLLRASGVPTRWVKGFTMGDARGIIQGEEEYTVRNRHAHSW
                     VEYFVEGAGWVPLEATISFSDANLLQVETEDEANADDPAANDPQASQDDEPTNRPQED
                     LALDDVTSGEAATENWNMPVWGWIVIVFTVAVLVWNRKSIERLVMMLWWTRRPLNENR
                     LVAMHRYLVKRLRGAGFKVDGRTPSELAAEVDAYYESTEMTRLTRLFEQSIYAEKTPN
                     SKYKEYWKIMIRRIMS"
     gene            90590..92131
                     /gene="guaA"
                     /locus_tag="GUK6-5935"
     CDS             90590..92131
                     /gene="guaA"
                     /locus_tag="GUK6-5935"
                     /product="GMP synthase [glutamine-hydrolyzing]"
                     /EC_number="6.3.5.4"
                     /EC_number="6.3.1.1"
                     /EC_number="6.3.5.2"
                     /EC_number="3.5.1.2/3.5.1.38"
                     /codon_start=1
                     /translation="MKIEQEMILVLDFGGQYNQLITRRVRDLGVYSELHSHKMTAAEI
                     RELAPAGIIFSGGPNSVYAEGAYRCDPEIFELGIPIFGICYGMQLMTHHFGGRVERAA
                     HREYGKATLFSTPEASALYKGLPVEHTVWMSHGDLVMEAPPGFIVDGTNPSCPVASIK
                     SDELKMYGVQYHPEVRHSEYGNDILKNFIYEVCGAKGEWSMENFIDIEVEKIREIVGD
                     KQVLCALSGGVDSSVVAALVHRAIGDQLTCMFVDHGLLRKNEADSVMKTFADGFNMKV
                     IKIDAQERFMAKLAGVSDPEQKRKIIGNEFIYVFDEEASKLVDMDFLAQGTLYTDIIE
                     SGTDTAQTIKSHHNVGGLPEDMNFTLIEPLNTLFKDEVRELGTELGLPDYIVWRQPFP
                     GPGLGIRVLGEITEEKLEIVRESDTILREEVKKAGLERDIWQYFTVLTPIRSVGVMGD
                     ERTYDYAVGVRAVTSIDGMTSDWARIPWDVLEKISVRIVNEVSHVNRVLYDITSKPPA
                     TIEWE"
     gene            92459..93820
                     /gene="pbuG"
                     /locus_tag="GUK6-5937"
     CDS             92459..93820
                     /gene="pbuG"
                     /locus_tag="GUK6-5937"
                     /product="Guanine/hypoxanthine permease pbuG"
                     /codon_start=1
                     /translation="MSTQLKQEPNHQPSGNRIERYFQLNELGTNIKTELIAGFTTFLA
                     MAYILFVNPNVLGAAGMDMGAVFVATGLVALVGSVMMGLFANYPIAIAPGMGLNAFFA
                     YSVVLGMGIPWQTALSGVLVSGLFFIVLTLSGIRETVVNAIPGPLKMAVAAGIGFFIA
                     FIGLKNAGIVVANEATLVGLGSLGTGTTLLSVFGLVVTALLMVRNVKGGIFIGMLLTA
                     IVGMIFNLVPTPTAISDIISAPPSMSSTFGQAFINFSEVFTVQMLVVILTFFFIDFFD
                     TAGTLVAVARQAGIMKDNKVPRASKALMADSTATVAGAIFGTSTATSYVESSAGVAAG
                     GRSGLTAVFAGLFFGLALFFSPLLAVVTSAVTAPALIIVGVLMASALLDIDWRKLEIA
                     IPSFMTILMMPLTSSIATGIGLGFILYPLMMIAKGKTKEIHPIMYGMLVIFLAYFIFL
                     PHA"
     gene            complement(93841..94674)
                     /gene="exiN139_02748"
                     /locus_tag="GUK6-5938"
     CDS             complement(93841..94674)
                     /gene="exiN139_02748"
                     /locus_tag="GUK6-5938"
                     /product="putative vancomycin resistance protein"
                     /codon_start=1
                     /translation="MLQLQPKKRSNLRIWAGTQYYILKRRTQWMTDKKRYTSKRDTAP
                     LPHLIYEHRTPLYRKLRDVDLKMQQNKVINLNIAIKQLNGIIVSPNEVLSYWKAIGRP
                     TKRKGYVDGMILHYGKVTTGTGGGLCQLSNLIYWITLHSPLTVTERYRHSYDVFPDSR
                     RDQPFGSGATCSYNYLDLQITNRTAQTFQLLLYIEGDYLVGQWRSNIPPTVQYEIYEE
                     NHHFTNEWWGGTVRHNQIFRSVFSQDGTFIRNEFITENHALTMYDPFLPENTAYKKAD
                     S"
     gene            65164..65315
                     /gene="exiN139_02721"
                     /locus_tag="GUK6-5911"
     misc_RNA        65164..65315
                     /gene="exiN139_02721"
                     /locus_tag="GUK6-5911"
                     /product="glmS"
     gene            complement(56492..57820)
                     /gene="gmuC_2"
                     /locus_tag="GUK6-5898"
     CDS             complement(56492..57820)
                     /gene="gmuC_2"
                     /locus_tag="GUK6-5898"
                     /product="PTS system oligo-beta-mannoside-specific EIIC co
                     mponent"
                     /EC_number="2.7.1.69"
                     /codon_start=1
                     /translation="MSRLETVFEKFTPGFVRFANAKPVLAIKDGFILTMPMTIIGSLF
                     LLILALPIPGWADFMSGLFGADWTLPLTQVVGATFDILALIGVFGIAYSYVKNEKIEG
                     VPAGILGIISFLIITQASVLSEGGETVGGVIPKVWTGGQGVLAAIVVGLVVGFIYSQF
                     IKRGISIKMPDGVPPGVSNSFSALVPGLAIISLAVATFAIFQAVAERTFTEVVYDVLQ
                     APLQNLTDTLAGAVIIMVLMSVMWWCGIHGAAILMGIMGPLLTANALQNQALLDAGET
                     LVAGENAKIVTIQFLDVFTKLGGSGITIGFIIATLIVARSAHLKQLGKLSLAPSLFNI
                     NEPVIFGMPIVFNPIMFVPFVIVPAIASFMVYFSILWGWVDPFNALQVPWTTPPVISG
                     FLIGGWRAALLQIVTIAMAVAVYLPFVRMQDRVSYGEELKAQEDADKASA"
     gene            complement(57832..59238)
                     /gene="bglC"
                     /locus_tag="GUK6-5899"
     CDS             complement(57832..59238)
                     /gene="bglC"
                     /locus_tag="GUK6-5899"
                     /product="Aryl-phospho-beta-D-glucosidase BglC"
                     /EC_number="3.2.1.21"
                     /EC_number="3.2.1.86"
                     /codon_start=1
                     /translation="MKMPNNFLFGAASASYQVEGAWNEDGKGLSNWDVFSKIPGKTFE
                     DTNGDVAVDHYHRYKEDIALMAEMGLESYRFSISWPRVFPNGTGEVNEKGLEFYNNLI
                     DECLKHNIVPFVTLYHWDLPQALEEKGGWKNPETVDAFVRFADTCFQSFGDRVRHWIT
                     FNEAVIFCSLGYLTGAHPPGIEGDVKGYFQTTHHVFVAHARAVELFKQNGYVGEIGIT
                     HVFNPAFSIDDAEENKFAEMHANAYSTHWFYDPILKGEYPAYVVKGLEEQGLLPEMTD
                     EELDLLKRTASMNDFIGLNYYSPQRVMKNDSALVMAGGRENSTGRPGNPSFDGVYKTV
                     MMDDKVYTKWAWEISPEAFLDGMHMLKDRYGDVKIYITENGLGDVDPIVDGEIVDDAR
                     IEYIEGHIRAVKHAVEQGVNVAGYYAWSAIDLLSWLNGYKKQYGFIYVDHANGLARKK
                     KKSFYWYKDIIATRAENL"
     gene            complement(59254..59562)
                     /gene="licB"
                     /locus_tag="GUK6-5900"
     CDS             complement(59254..59562)
                     /gene="licB"
                     /locus_tag="GUK6-5900"
                     /product="Lichenan-specific phosphotransferase enzyme IIB 
                     component"
                     /EC_number="2.7.1.69"
                     /codon_start=1
                     /translation="MMKIGLFCAAGMSTSMLVEKMKAVAAERGLEAEIAAYPESEMET
                     YVDNLDVALLGPQVKYLLAKGKQICEPKGVPIDVINTVDYGMMNGTKVLDHALKLANK
                     "
     gene            complement(59559..59906)
                     /gene="lacF"
                     /locus_tag="GUK6-5901"
     CDS             complement(59559..59906)
                     /gene="lacF"
                     /locus_tag="GUK6-5901"
                     /product="Lactose-specific phosphotransferase enzyme IIA c
                     omponent"
                     /codon_start=1
                     /translation="MVSETIEITPEDIFGLIALSGDAKASYHHAMLLMQEGKAEEAAE
                     AVKAGDATLKEAHAIQTKFVTLEAQGKTATVGVLMVHAQDHLMNTILVKEMLGYMMNM
                     QNEINQLKGMDQK"
     gene            complement(60058..60768)
                     /gene="yydK_2"
                     /locus_tag="GUK6-5902"
     CDS             complement(60058..60768)
                     /gene="yydK_2"
                     /locus_tag="GUK6-5902"
                     /product="putative HTH-type transcriptional regulator yydK
                     "
                     /codon_start=1
                     /translation="MSPKYKQVAEQIETDIMNHVYQHTNKLLTEDEYATKYGVSRNTV
                     RKAIEILVNKGYVYQVQGSGVFVRDHYMSDYVNLEKLQGLTSDFSGRKVETRVLDFEL
                     TTANDEVAERMKCNVGTPVYYVKRLRLVDDHPFSVEDSYFRKDLVVYLDRNITEKSIY
                     NYFRNDQKLAIGFADRVIYADFLNAADAELLGLNENDPALLVDNTVYLTNGQIFDVSR
                     STHHFRHVKMLKVSNIKS"
     gene            60967..61410
                     /gene="exiN139_02713"
                     /locus_tag="GUK6-5903"
     CDS             60967..61410
                     /gene="exiN139_02713"
                     /locus_tag="GUK6-5903"
                     /product="Lipid A core - O-antigen ligase"
                     /codon_start=1
                     /translation="MAQSVRMEREREWKRRHTRIGYALLAVVILAFALMFFGRATWIT
                     VPLGLVGVALLVSDVAKYRMRRSFLFESAAQKMLRWQLGYDIVNTSVLIIMVGGLLIF
                     SQDNIYWAFAVVIWGIIAEVVSRRLNRALQAHDPILRALELEEAR"
     gene            61407..61835
                     /gene="exiN139_02714"
                     /locus_tag="GUK6-5904"
     CDS             61407..61835
                     /gene="exiN139_02714"
                     /locus_tag="GUK6-5904"
                     /product="hypothetical protein"
                     /codon_start=1
                     /translation="MRERIEQERAWFRSFHQLIFGIVGVFLIVVLPVIAWTDHLFWGI
                     LYIGLALVPVNVMYIRRSRMRRTLNPKLSHLYRRQVGSDCFNTIAFFIALNGGELFES
                     NVLYLGGLLMLIVAGLLTIRIEKRMKEEDVWLPTYEQLKG"
     gene            61798..62283
                     /gene="exiN139_02715"
                     /locus_tag="GUK6-5905"
     CDS             61798..62283
                     /gene="exiN139_02715"
                     /locus_tag="GUK6-5905"
                     /product="putative integral membrane protein"
                     /codon_start=1
                     /translation="MCGFLHMNSLRGERMEYSIQKEVQSIKRIQRYGGAVLGIYVLLM
                     IVALLFEKMLLIPLMWTVAVFLIFMGHKQYRLLRHVSTHSKSLQWLKVEYADTWISAM
                     LMGTFMTTLLTTESLGFGIGLLFGIWGLTANHRKRFIERQLKRHDPHAPTYEELMERM
                     S"
     gene            62284..62793
                     /gene="exiN139_02716"
                     /locus_tag="GUK6-5906"
     CDS             62284..62793
                     /gene="exiN139_02716"
                     /locus_tag="GUK6-5906"
                     /product="hypothetical protein"
                     /codon_start=1
                     /translation="MELSPQSKQQIDTILRFEKWTSWGFGITVFSAVVGMLIYASYWN
                     MPESFILVLLVSVFALMISIETTRFLMWRRFVKNGQARKLLTLRYTIYLIGVSAIGYY
                     GIVVFYETPQPQSFQAFLLSQAFFWGAAFFGKWLDRIIQKHDGHYLTGEDLKLIREAR
                     DIEKEQGHG"
     gene            62786..63256
                     /gene="exiN139_02717"
                     /locus_tag="GUK6-5907"
     CDS             62786..63256
                     /gene="exiN139_02717"
                     /locus_tag="GUK6-5907"
                     /product="hypothetical protein"
                     /codon_start=1
                     /translation="MDKRSQMRELTAFDQRKHSTQVFLSAVLAALLFFSLEYNWLSPM
                     TVILLSIVAGLPDFRKMWQRENIKKQFLKSDAAKRLIHLNSIFGLVTLPFFLVWIYAL
                     LTDWISLQAFALIGLGAYMLAILEHRLYERHMARLDEHYVTEAELREEQKWGSA"
     gene            63289..63834
                     /gene="exiN139_02718"
                     /locus_tag="GUK6-5908"
     CDS             63289..63834
                     /gene="exiN139_02718"
                     /locus_tag="GUK6-5908"
                     /product="cytidylate kinase"
                     /EC_number="2.7.4.14/2.7.4.25"
                     /EC_number="2.7.4.14/2.7.4.22"
                     /EC_number="2.7.4.13/2.7.4.14/2.7.4.25"
                     /codon_start=1
                     /translation="MNRKVWIISGPAGVGKSTTARWLAQSMEKSAYVSGDDISHMAVS
                     GRERPWESERANDLVWKNIVALTDNFLEAGYDVVVDWVAFWQDVKRYTSHWIEQGIEV
                     RYVILWADQDVHVQRDQRRPSEAQMGERVLILRNEFRSSGAPERYYLDNTVGELNRTI
                     QQLQENERFMLKHLHHSESDT"
     gene            63831..64589
                     /gene="exiN139_02719"
                     /locus_tag="GUK6-5909"
                     /note="Uncharacterized protein conserved in bacteria"
     CDS             63831..64589
                     /gene="exiN139_02719"
                     /locus_tag="GUK6-5909"
                     /product="hypothetical protein"
                     /codon_start=1
                     /translation="MRIATFNIWNNPTCWSERIESICATVKAIDADILALQEVKTYMD
                     GERGISVAEQIANETGYRNCVFLAYPDSPDEGLAILSNIPLDTHDAIWHHDVEEANYC
                     AMRVTFQAAGHTFGLTNVHLNWRSPDIRAAQVRAVREWVGAGERYELLCGDFNDDPQS
                     EIHRDLVGHRWMDVAMHGRGGDEPTLDYRHNPYLKQDALLKRPSRYDWMLLHHDEEDA
                     PPVLNVDVFGKTSVTNANVVPSDHYGVLFDLDIS"
     gene            complement(64621..64956)
                     /gene="exiN139_02720"
                     /locus_tag="GUK6-5910"
     CDS             complement(64621..64956)
                     /gene="exiN139_02720"
                     /locus_tag="GUK6-5910"
                     /product="hypothetical protein"
                     /codon_start=1
                     /translation="MNIVFLVIGIILSIASKWLQIEERSEVGDFLVFPAAFFLALALM
                     FSFPFFKEWWDDPSLRPKAYRFAGFAAGGVLSFQLFAWLLFGQGEWLGALFLIPFLIC
                     LYFVIRTFK"
     gene            65370..67166
                     /gene="glmS_2"
                     /locus_tag="GUK6-5912"
     CDS             65370..67166
                     /gene="glmS_2"
                     /locus_tag="GUK6-5912"
                     /product="Glucosamine--fructose-6-phosphate 
                     aminotransferase [isomerizing]"
                     /EC_number="2.6.1.16"
                     /codon_start=1
                     /translation="MCGIVGMIGQIGTKEILLKGLEKLEYRGYDSAGIALVGDDVHVF
                     KEVGRIAALRDIVPVEAEGAIGIGHTRWATHGVPSVPNAHPHQSTTGRFTLVHNGVIE
                     NDEQIKATLDVPFLSETDTEVIVQLMEKNFVVLKDVEAAFRKTLSELHGSYAIAMIDS
                     EDKERLYIGKNKSPLLVGLGDGTFNVVASDAMAMLQVTDQYLELHDGEIVILTRESAT
                     IKTLDGEVLERAPYTAEIDASDIEKGTYAHYMLKEMDEQPAVIRNIIQHYQNENGDIE
                     LTEGVRSLVSEADRIYIVACGTSYNAGLVGKDILERIAGIPTEVHVSSEFGYNMPLLS
                     SLPLFVFLSQSGETADSRAVLVEVKKRGYKALTMTNVPGSTLSREANETMLLHAGPEI
                     AVASTKAYTAQIAVLAILAYDIARANGNELPFELMPELARVATIMDSIMSQKELFEDL
                     ADRYLKTTPNTFFIGRGLDASVCLEGALKVKEISYIQAEGYPGGELKHGSIALIEDGT
                     PVIALISQPKTNLNIRGNVKEVVARGANACIISMQGVEHENDEFILPHVEPILAPLIT
                     VLPVQLMAYYAALARGCDVDKPRNLAKSVTVE"
     gene            67313..67804
                     /gene="exiN139_02723"
                     /locus_tag="GUK6-5913"
     CDS             67313..67804
                     /gene="exiN139_02723"
                     /locus_tag="GUK6-5913"
                     /product="hypothetical protein"
                     /codon_start=1
                     /translation="MYQEDRLPQNPKEGVLFMLIISILSVNTIAPLIVGMERGFSVAH
                     YIDTLKIIPFAWIALMILIRFIVKPVAGILFKRFAGEMDGFNARILLNIVLNVSLISF
                     FMTIIGPWIGMGEINFDTLQHFFPTWFRNFGIAFWIELLFAQPIARAVMKSIHARNRL
                     KAA"
     gene            67946..68215
                     /gene="exiN139_02724"
                     /locus_tag="GUK6-5914"
     CDS             67946..68215
                     /gene="exiN139_02724"
                     /locus_tag="GUK6-5914"
                     /product="PTS system, Lactose/Cellobiose specific IIB subu
                     nit"
                     /EC_number="2.7.1.69"
                     /codon_start=1
                     /translation="MNVYIACPCGFVTSAMAAKLFAEACSGKLSCVIQHGTYRDIPED
                     VDWIIYQAGTETVDHPTAHVRSVRHMLSLTEYRQLVEEWVNAYET"
     gene            68199..70232
                     /gene="licR"
                     /locus_tag="GUK6-5915"
     CDS             68199..70232
                     /gene="licR"
                     /locus_tag="GUK6-5915"
                     /product="putative licABCH operon regulator"
                     /EC_number="2.7.1.69"
                     /codon_start=1
                     /translation="MHMKHEWSARERSILLHLLATETSTPLAEIAQAVNLSERTIQRE
                     RQLLEGILREFELELAWQRGHGLSLIGRSDAKQQLREDLILSAEAIPTAEDRIFELAW
                     RLLFEKDTLKLQAVAKQMHVSPSTLTQDLEKLDRWFDEYHLEVERKKGVGARVLGLEA
                     EKRKLMINALLAHWDTLAFYRFVRGEDDYIPTFLKTVPCDVMLEALRDGYDYLKEHPY
                     ERMDDRTIMRVTFAYGVQQARLDAGFFLEMYTKGRSDDYLKVAFDMETALGTPFSMAE
                     RVWFAEEANRLRSLKEQMKEDEEERWVMQIRVHKLIHHVSLIHGFAFTDDAALEKGLL
                     AHILSSMNTQALPDTDTVRPHIDRDYPHLRSAIQQAADIVFGTNTFTEEETVFWAMHF
                     AAALVKPVRRREYRALVVCSAGLGSSKMLVNRVKQEFPEMQDVVNSSLFGLEQHRLDD
                     YDVILSTVPLPPLSVPTLIVNPLLTNEEVQRVRHLLLSLPQSFQTKEKSHSTMLDFNE
                     LGALVETFERMDRQFDLVTLDNSERLEDILLDIGTRLEERGLVQSGIQLSAQLLRRHE
                     VAGLGIPGTKLALFHGRHASIERASVFAFDLNHSIPLLMMDQSTEPVSRLLVLLAPEE
                     AEDVELQFLSAVSGSLIESEQHMSLYSNGSKKELRLLLHECMKKMIQDTLHEK"
     gene            70399..71820
                     /gene="mtlA"
                     /locus_tag="GUK6-5916"
     CDS             70399..71820
                     /gene="mtlA"
                     /locus_tag="GUK6-5916"
                     /product="EIICBA-Mtl"
                     /EC_number="2.7.1.69"
                     /codon_start=1
                     /translation="MANAQAGSGGVRVKVQRFGSFLSGMVMPNIGAFIAWGIITALFI
                     PTGWWPNEKLAELVGPTITYLLPLLIGFTGGKLIHDVRGGVVGVLATMGVIVGTDIPM
                     FLGAMIMGPLGGYVIKQFDRLIEGKVKAGFEMLVNNFSVGIIGGLLMIGGFEVFGPIM
                     SGLDKVMAAGVDWIVGAKLLPIASLFIEPAKILFLNNAINHGILSPLGVDQVADAGKS
                     VLFLLEANPGPGLGLLLAYMVFAKGAAKRTAPGAAIIHFLGGIHEIYFPYVLMKPILI
                     LAMIAGGATGVFTFVLFDVGLVAPASPGSIFAILAMASRGSYLGLVTGILLSAAVTFA
                     VASVILKSSAAEEVSLEEATQNVSAMKGKQSYASALVHDRLDKVDHIIFACDAGMGSS
                     AMGASVLRNKVNKANLPIKVTNTSISQLPKDAQFIITHEDLTDRAEAQVPDAIHRSVT
                     NFLNADYYDQLIEEIKAERSKIS"
     gene            71865..72299
                     /gene="mtlF"
                     /locus_tag="GUK6-5917"
     CDS             71865..72299
                     /gene="mtlF"
                     /locus_tag="GUK6-5917"
                     /product="Mannitol-specific phosphotransferase enzyme IIA 
                     component"
                     /codon_start=1
                     /translation="MPFIQTEMIRLNQSFNTSAEAIDAAGEVLEAAGCVSPAYVKAMH
                     ERQALSSVYIGNQVAIPHGTEEAKSAVQKTGISILQVPAGVDFGGQTAKLVIGIAGVD
                     DEHLELLSQIAVICSDEDNVERLVQAKTKEEILSLFMEEVAS"
     gene            72296..73441
                     /gene="mtlD"
                     /locus_tag="GUK6-5918"
     CDS             72296..73441
                     /gene="mtlD"
                     /locus_tag="GUK6-5918"
                     /product="Mannitol-1-phosphate 5-dehydrogenase"
                     /EC_number="1.1.1.17"
                     /codon_start=1
                     /translation="MKAVHFGAGNIGRGFIGLLLNQSGYEVTFVDINDTVIQALEDKR
                     FYEVGFAEEGVDNVLVDRVRGVNSLTDPERVIALIAEADLVTTAVGPTLLPKVAPLIS
                     EGLRERVTSAPVYVIACENMIGGSASLHQAIEASGGIGTANASFPNAAVDRIVPLQQH
                     ADPLFVEVETFYEWVIETKGLAERPPLQGVTWVDEIGPYIERKLFTVNTGHAIASYIG
                     SLFGKATIDEALKDRRVRQVVQGALYETGWLLLEKYGFEAKEHSQYIQKIIKRFENPK
                     LKDEVSRVARSPIRKLGPSDRLVKPARELIDNGIEPNELAYGIAAALTYYNPEDSESS
                     ELNLSIEEDGIVSTVEKYLQLHEDDTLTKLILEQYHLIREQEKAQVS"
     gene            complement(73519..75876)
                     /gene="cph2_7"
                     /locus_tag="GUK6-5919"
     CDS             complement(73519..75876)
                     /gene="cph2_7"
                     /locus_tag="GUK6-5919"
                     /product="Bacteriophytochrome cph2"
                     /codon_start=1
                     /translation="MEPVVEHSMSHNGFLVILSYLIAAVSAYAAIELARRVNSANRST
                     QNVWIIAGGATLGLGIWSMHFIAMLAHEVLRPITYSVPLVLLSVVIAMAGCMFGFLIV
                     SRRTTRPALIGAGLVMGGSIASMHYVGMAALQGVTTSYNPWLATLSILIALGASLGAL
                     WIGFFSKYTQKKMHMELKVFFSLLMGVAIFGMHFVGMLAATFTFVETDRPFANAIEPS
                     LLAWLVTAITILLFAIFFLSLTLDRHLRKREFIQATILDSTTDAVVTTTKDGMIQYAN
                     TAFYRLFDEVEQDAFFQDYHPSLTINQPFHEPRRVDLDDRTIEVTSYPLKGETMDQVL
                     WFLRDVSETIASQRLVEHMAYHDTLTDLPNRHKLERILAEHIQIEDPVACLYIDIDRW
                     RFLSDMLGHHGSDELTMQIAERLQVTIHPDDILTRVGSSEFIILLFDKRSTLAKQKAE
                     KCIKAISQPFDIDGTTVELTMSAGISHYPKDTKSAEELVQYARLAVHESKRTGKNQIK
                     EFEDESKHQILRTVEIEKALAQALDRNEFSLVYQPKVSLTQNRLEGVEALLRWNNREL
                     GHVSPTDFIPIAENTGLIHSIGSWVMRESCRAWVRWKKSGVKPFTLSVNVSPLQFARE
                     DFVESLQAILDETGMDPMFLELEVTESSMLSYEESTREKLTQLHQFGILISLDDFGTG
                     YSSFRQLRELPVQVLKIDRSFIVNLFTDRNQEAIVRSMIQLGHNLGMKVLMEGVETSD
                     QLEWLLNEQCDYVQGYYFSRPLLEKDVVKHVKSVTTYIEFGKTRA"
     gene            complement(46975..48468)
                     /gene="emrB"
                     /locus_tag="GUK6-5888"
     CDS             complement(46975..48468)
                     /gene="emrB"
                     /locus_tag="GUK6-5888"
                     /product="Multidrug resistance protein B"
                     /EC_number="3.6.3.44"
                     /codon_start=1
                     /translation="MKPEFQKKPPYLMLAVLFAGAFIAFLNNSLLNVALPSIMVDLEI
                     ADYSTVQWLATGFMLVTGVLVPASAYLITRFSNRSLFITSMAIFAVGTAIAAFSPNFG
                     ILLAGRMIQAVGASTMGPLLMNVMLVSFPREKRGTAMGIFGLVMISAPAIGPTLSGYI
                     VEYYDWRVLFEMILPLAIIGLGLAIWKAENVMVQNKDQSLDYLSLVLSTLGFGGVLYG
                     VSSASSDGWDNPIVLTTMIVGFVALIAFVIRQLNMEKPLLDLRAYKYPMFALASIIAI
                     VNAVAMFSGMILTPAYVQSVRGISPLDSGLMLLPGAIIMGIMSPITGKLFDKFGPKVL
                     SITGLTITAISTYMLANVQLDSTYTYIVTTYTLRMFGMSMVMMPIMTNGLNQLPTSLN
                     PHGTAINNTAQQVSGAIGTAVLVTIMNSVTKTEAESLMTGVDPATLTESAMGALTQQA
                     LLSGIQVSFYVALGMNLLALVLAFFVKRVDVRKLDFKEEESELKKAN"
     gene            48624..49496
                     /gene="acrR_2"
                     /locus_tag="GUK6-5889"
     CDS             48624..49496
                     /gene="acrR_2"
                     /locus_tag="GUK6-5889"
                     /product="putative acrAB operon repressor"
                     /codon_start=1
                     /translation="MKDKKRKVADVAMNLFIENGVQQTSVQEIIERANISKGTFYNYF
                     ASKTDCVANILENLRYDAGQRRIEMQMGRDKRDKDVFIEQISILIQLNEERNLHALFE
                     SIMSANEPELKKLVLQHRVYEIEWLAMRLTEIIGEEIRPYSVELTVLFNGMLQHILFT
                     LRITNTAYSIQKLIRNLYAYVELMAARMVETNEHILNPVTVDQMRGTTDKNLVTKDEL
                     IEMAERIRAHVKMTEEQADLFEAITYELHQDRLRKIVIEQLLKPFQRLFKGVTGETEV
                     QKFTNLVWLYTRTH"
     gene            49643..50656
                     /gene="purR_2"
                     /locus_tag="GUK6-5890"
     CDS             49643..50656
                     /gene="purR_2"
                     /locus_tag="GUK6-5890"
                     /product="Purine nucleotide synthesis repressor"
                     /codon_start=1
                     /translation="MGTIYDLAKITGFSITTVSKALNNYKDVSEKTRAKILQAAAEMD
                     YLPNAHAQSLSTKKSWAIGVMFSEANEVGMKHPFFNGIIESFRHATEEHGYDLIFASR
                     NLRNRDMSYLEHFKHRAVDGIVVICSDRMDEQVQELMQSDIPIVVVDMDSANCSVVYS
                     DNTEGARMAVNYLYELGHRHIAHIAGDSSIDAGAARVKGYELAMQTLDLPIQPGYLVN
                     AGFFSVEEGKQAMEKLLQLASPPTAVFVAGDQMAIGAIEAVHEHGLRVPEDISIIGYD
                     DIEMIKYITPKLTTIRQDTDEIGEAAAELLIEQMTAKERRTERRVIPVTLIERASCAP
                     VKK"
     gene            50855..52165
                     /gene="exiN139_02701"
                     /locus_tag="GUK6-5891"
     CDS             50855..52165
                     /gene="exiN139_02701"
                     /locus_tag="GUK6-5891"
                     /product="Maltose-binding periplasmic proteins/domains"
                     /codon_start=1
                     /translation="MRKKLVSLLSIGALSVGVLGACSNDEGSSESSNGKDDVLKVWSF
                     TDELKEPIKTYEEKNGVKVELTIVPIADYPTKLKPALESGVGAPDVFTGEIAFLKQWV
                     DAGYWENLSDEPYNVNEISDDYIPYVFDLGKDKDGNVRALSWQTTPGGVYYKRSLAKE
                     VLGTDDPTEIGNMMSSMDGVFEVAEKMKQKGYKMFPDEGAIRWFSQGANPEAWVNDNN
                     ELVLTEDKINYMDYAKELREKQYTALAPEWSPSWFEGMSKPIKVKEGGKETETEVFSY
                     VLPTWGLHSVLKDSAKDTAGDWAVTNGPSPYFWGGTWLGVYEGSKNKEAAYDFVKLMT
                     QDEEFLTGWAEETGDVLAYKPVTDKIKDDFSDEFLGGQNNYDFFLDQADEITPGIVTK
                     YDQQLDTLYGASVLQYVEGKKSKEEAIEEFKKQAKNAYPDITVD"
     gene            52228..53127
                     /gene="malF_2"
                     /locus_tag="GUK6-5892"
     CDS             52228..53127
                     /gene="malF_2"
                     /locus_tag="GUK6-5892"
                     /product="Maltose transport system permease protein malF"
                     /codon_start=1
                     /translation="MKKLDRYGYAFIAPFWVVFLTFSIYPVFLTLYYSFTNYTGSQGE
                     EVVGFANYARLLTDTYFIEAFVNTIKIWGINFVLQIGLALALALLFSDLRLKLKGLAF
                     FRSFFYLPNLITISSVALLFGILLDWQHGSLNMMLLKLGIISDPINWLSQPVTAQLSV
                     SLILTWMWFGHSFIIVMAGVSGISQDFFEAAHIDGANRWQMFTNVTVPLLKPILLYIM
                     ITSLIGGLQLFDLPLLLTDGIGAPDGSLNTMVLYLYNQAFKYNNYGYAAAVAYGLFLI
                     TLVFSAIVFKGMFRKERAAQKGA"
     gene            53131..54057
                     /gene="ycjP_3"
                     /locus_tag="GUK6-5893"
     CDS             53131..54057
                     /gene="ycjP_3"
                     /locus_tag="GUK6-5893"
                     /product="Inner membrane ABC transporter permease protein 
                     ycjP"
                     /codon_start=1
                     /translation="MEQNAESRRMLADSEVQPPREEKPLRVLPPSKKPKKKWFSRGLI
                     YTGLIILTIVCFIPFLMMLVNATRTNGEIMSGFSLIPGSALVDNYAILSDYINIWTGF
                     KNSLIVAVLVTLLSGYFSAMTAFGFAFYNFKGKNVMFIFMLVMMMVPGQLGLIGFYEI
                     SKTLGILDSFIPLIIPSIASPFVVFFIRQYTQATLHVSMIEAARIDGASELRIFHTIA
                     LPMMMPAVATMSIFTFIGSWNNYLMPLVLLFSPEKYTLPVLMGFLKGSQVAENLGALY
                     LGIAISVVPIMIAFLFLSKYIVSSISAGAVKE"
     gene            54082..55434
                     /gene="bglB_2"
                     /locus_tag="GUK6-5894"
     CDS             54082..55434
                     /gene="bglB_2"
                     /locus_tag="GUK6-5894"
                     /product="Beta-glucosidase B"
                     /EC_number="3.2.1.21"
                     /codon_start=1
                     /translation="MQFNKDFVFGTATSSYQIEGAHNEDGRTPSIWDMFCDIDGRVFE
                     KHNGDVACDHYHRFEEDIQHIKQLGVDTYRFSIAWPRIFPAKGEFNPVGMAFYKTLAT
                     RLREEGIKPAVTLYHWDLPMWAHEEGGWVNRDSVDWFLDYAKVCFDELDGIVDSWITH
                     NEPWCAGFLGYHLGVHAPGHRDMNEAVRAVHHMLLSHGKAVELLKQELKSTTPIGITL
                     NLSPVYAKTDSVNDRLAQNNSDGYSNRWFLDPVFKGQYPVDMMNLFAKYVHTYDFIKP
                     GDMETISTECDFFGINFYSRGLVEFSAANDFMTVAAYSDYDKTGMGWDIAPNEFKDLI
                     RRLRNEYTDLPIIITENGAAYDDVLENGEVHDDKRIDYVQKHLTAVSDLNDEGMNIAG
                     YYLWSLMDNFEWSFGYEKRFGILYIDFDTQERVWKDSAKWYAGVIADHKAKHADSVEA
                     "
     gene            55518..55778
                     /gene="exiN139_02705"
                     /locus_tag="GUK6-5895"
     CDS             55518..55778
                     /gene="exiN139_02705"
                     /locus_tag="GUK6-5895"
                     /product="hypothetical protein"
                     /codon_start=1
                     /translation="MKGAVRMKRNYATYEVTGYDDKGKIKFIHLKEGEFILPVEIRGS
                     DLTKIKKMMELNPGVTVIVHAAVDQKRMRLQEIDGYSLRKDG"
     gene            55781..56230
                     /gene="exiN139_02706"
                     /locus_tag="GUK6-5896"
     CDS             55781..56230
                     /gene="exiN139_02706"
                     /locus_tag="GUK6-5896"
                     /product="hypothetical protein"
                     /codon_start=1
                     /translation="MPIAKLMSRDGSCDVTIESYAYAYPDADNIHDAALHRNWVGLHT
                     PDHRITFDDVMLDSLLVAHYIPMFESFVAGDLSEVEFEPTEPFVCLTVTRRDGDGDEV
                     TVKGYVEHPLEGESEELAFTFETSVGHVARFMEGLQAIANAYPIRDM"
     gene            complement(56268..56435)
                     /gene="exiN139_02707"
                     /locus_tag="GUK6-5897"
     CDS             complement(56268..56435)
                     /gene="exiN139_02707"
                     /locus_tag="GUK6-5897"
                     /product="hypothetical protein"
                     /codon_start=1
                     /translation="MRVGTYMKRHYTVAFCSLMSASFLAGIALESVIPFVLGIVFLFA
                     AGVQARKEIIH"
ORIGIN      
        1 gggattgtta cttataattt tgatgattta atcgaataca accttgagaa aaggaaagta
       61 attaattacc gctcggtttt tcaagaagca gatatgcctt caaaaaacga acttggtata
      121 tatcatgtgc acggtttttt tgcctagaag actttctgaa aaaaatgagg ttatggaaga
      181 tagttcagaa gcaaaataac actttagtgt tttcggagga aaagtatcac gatttgttat
      241 tggatgggta tcattgggca aacttagttc aattaaacta tttcagagag cgtacatgtt
      301 tatttatagg ggtctcaatg accgatccca atgtaagaag gttactagaa atagcgagaa
      361 ggaaacaaag tgatttagag gaatgtaatc actacattat tcttaaaaga gatgattttt
      421 ctaaaatcta cgaagtatct aacaatgata aattaaggaa gaacagtatt attaaatttt
      481 cacatgcgta tcaaaattta aaagaagctg aactaaagga attgggatta aatgtaatat
      541 ggattgagga ctttaatgaa attccaactc tactagacga acttaggaaa caatgaattt
      601 taacaatgta tcagaatttt tttaaaaata taaattacta aaatgtactt acttagcgaa
      661 gtagcttaat aaacgctgag caagtacatt ttttagtatt tacattactg aaaagtatcg
      721 tttaattatt ttcggtgatt ttcgcgatgc cacatgttca cccggctcac gacgtagaca
      781 atcagtgcga gcacccacat gaggagcgtc gactgataga agtgtcccca caccgatccg
      841 ggcgtgtaaa agctgtgcac ggtcacatcg actggccaga cgacgaggcg gataaacagg
      901 gtgctcataa gcaggccgct caacaaactg atcacaatcc cgctccatgt ctggatgatg
      961 aagccgatga cgaccggcaa gaaataaaac aggaacgacg gaacgaccgt cggttcccca
     1021 cgaatcagtt cggatacgaa ttccgtcccc gtcggcacga tgtaggcgag accggtcagg
     1081 aaggcgtgca tccattcgat tcgcatcgca cggaatcgca tcatgaatgg agctcctccc
     1141 attctgcata cagtgccgtg atcgattctt tcgtcgcgtc ggactcggtc gacagttcct
     1201 gtgcccgagc gaagtcgttg aagacgtccg gttcacacaa gagctgctcg atttcctcga
     1261 gacgggcctc gtgttgttcg atggtgagct cgatttcctc gatccgttgt ttcatccggc
     1321 gttcctcacg ttgctgctcc ttgtcggcgc gctgtttctt gacgatgact tgtttcgtct
     1381 cttcgcgggc gagtcgggcc agttcttcaa gttcttcttt cttctcgaca taatatgagt
     1441 aatcgccgag gtattcgtcg atgccgttcg gcgtgatctc taagacgcgc gtcgcgagcc
     1501 ggtcgatgaa gtaacggtcg tgggacacga acaagatcgt gcccggatag tcgacgaggg
     1561 cgttctcgag aatcatcttc gagtcgaggt ccaagtggtt cgtcggctca tccaagatga
     1621 gcaagtttgg ttgctcgagt ttcagtttcg cgagcgtcaa acgggcccgc tctccacccg
     1681 acaattcatg gacgcgtttc atgacgtcgt caccgctgaa taggaactgt ccaagcaggc
     1741 tccgcacttc ttgttcgcgc atgagcggcc agtcgttcca aatctcgtcg atgacgcggt
     1801 tggcgtccga caagttctgt tgctcctggt cgtagtagcc gatttcgacg ccggtaccgt
     1861 agcggatgtc accggtaagg gctggctgtt gtttcgtcaa cactttcaag agcgtcgatt
     1921 tgccgactcc gttcgggccg acgagggcga ccgattcgcc gcgctgcagt tgaaagcgga
     1981 gctgctgggc gattggttcc tcatagccga tggcgaggtc gctgccgctc aacacgtcgt
     2041 tcccactttg gcgtttaatc gagaacgaga ggacggcact acgctcatca ccgtccggcg
     2101 cttccattcg gtcgactttc tcgagacgct tgcggacact ctgggcccgc ttcgtcgtcg
     2161 ttgcccgggc gatgttgcgc tggatgaagt cctgcatttt ggcgatctct tcttgttgcg
     2221 attcgaactg tttcttttct tgctcgtaga tggcggcctt ctgctcgaga tacttcgtat
     2281 agttgccgac gaagcgacgg ctccggtgac gcgacagctc atagacgacc gagacgacgc
     2341 ggtcgaggaa gtagcggtcg tgggagacga tgaggacggc gcctttatag ccgctcaaat
     2401 acttctcgag ccagccgagc gtctcgatgt ccaagtggtt cgtcggctca tccaggatga
     2461 gcaggtccgg actctggagc agcatcttcg cgagggcgag gcgcgtccgt tgtccgccgg
     2521 agagcgtatc gatgcggcgt tcgaagtcgt ccggataaaa acgcatccca tgaagcacag
     2581 agcggatcgt cgcctcgtat tgatagccgc cgcggtcttt gaatgtatgc tgttcttcat
     2641 cgtaagacga cagcaggcgt tcataggcgg ccgggtcgtt caagatgcgc tcggagccca
     2701 tgtcttgctc catgcggcgc agcgtctttt cttgttcgat taaatcggtg aagacagtga
     2761 gcatctcatt ccaaatcgtc tcgttggatt cgagtcctga atcttgggcc aggtagccga
     2821 tggtgacgtc tttcggcttc atgatatcgc ccgagtcgta gttgtattcc ccggcgatga
     2881 ctttgagcag tgtcgacttg ccggcaccgt tacggccgac gagcgcgacg cgttcgcctt
     2941 cttgaatctc gagtttgacg ttctctaaaa tcggctcgac gccgaatgat ttcgataagt
     3001 tattgacttg cagtaggatc aagtgaaaaa acccctttct ctctatttag tatactttat
     3061 ttcttcccct tttcaggtat attcattgag tggtcatgtg aattcgttta caatcaaggt
     3121 gtatgaaatt agattcgttt gaaacgcgtc gtaaaaagga ggctctttcc gttgagtcaa
     3181 aacgaaccaa agattccgca agcgacagcc aaacggttgc cactatacta tcggtttatc
     3241 caaagcctac attcatcagg aaaacagcgt gtctcttctg ctgaactgag cgaggcggtc
     3301 aaggtcgatt cggccacgat tcgtcgcgat ttctcgtact tcggtgcgct cggtaaaaag
     3361 ggatatggct ataacgtaca gtatctgtta gactttttcc gtaagacact gaatcaggac
     3421 gagattacga acgtcgcctt agtcggggtt ggtcatcttg ggacagcttt cgtcaactat
     3481 aacttcctta aaaacaataa cacacatatc gtcgtcgggt tcgacgcaga cgagacaaaa
     3541 gtcggcacga cgatgtccgg tgtcccgatt catcacgtgg atgagatgga acagatcatg
     3601 aaacaaaaca agattgacgt cgccatctta acggtgccgt ctacctatgc gcagcctgtc
     3661 gcggatgatt tggtccgctt cggcatcaaa ggcatcttga acttcacacc ggccaggctt
     3721 actgtgccgg acacggtccg cgtccatcat atcgacttgt cgatcgaact ccagtcgctc
     3781 atttacttta tgcaacacta tccatctgct gagggggtcc atcaataatg gaattactat
     3841 catcgttgct cgtcgtcggt attcctgggg gagcgagtat cttcattatc gccatcgtcg
     3901 cgctcatcat cttcgggccg aagaaattgc ctgaattcgg acgcgccgcc ggacaaacgc
     3961 tccgtgagtt caaaaatgcc acaaacggca tgatgaacga acatgacgag aaagataaga
     4021 aagaacttga gaagaaagag cagtaatcat gaatcatcaa cctgatcaag aacgggcact
     4081 gtccgatcac ttgacagagc tgcggagacg actgatgctg tcggcatttg tcgtctttgc
     4141 tttctttctc atcgctttgc cgagtgtcaa atacgtgctc gcctatctgc aggcggacct
     4201 cgtcgaacga gggctcgagc tgaacgcctt tggggtcgcg gacccgctca tgatttactt
     4261 gaacttggcg ctcgtcatcg ggctcgtcgc gtccggtccg tttctactgt atcaactgtg
     4321 ggcgttcgtc gcacctggtc tgcatccgaa cgagcggaaa gcgacgctcg cctatatccc
     4381 gatcatcttc atcttgttct tgattggtct cgcgttcgcc tattattggt tgttcccgct
     4441 cgtcctcgat atttcgacgg acctcgggca agacctcggt ctgacgcaaa tcatcggggc
     4501 gtcgaactac ttcacgttct tgctacaact gaccattcca ttcggattgt tattccagtt
     4561 gccggtcgtg acgatgttct tgacgcgcat cggtgtcgtg acaccgtact tcctgtcatc
     4621 gattcggaaa tatgcgtact tcgccttgtt cgtcatcgcg gccttcatca cgccgccaga
     4681 tttgacgtcg cacctcatgg tgtcgctgcc gctcttcttc ttgtatgaaa tcagcttgtc
     4741 gatttcacgc atcacgtacc ggggcgtgct ccgtcgtgag aaagaggcga tggtgaaaga
     4801 gcaagtcgat ttgatgaaac aaatgaatga gaagtaagca tcgttcttta acgggacgat
     4861 gctttttttg tgattgggaa taaatgtttt taacaacaag ataaacactg gacccacgtg
     4921 atacgatgaa actacttaaa catcagtcag ggggagaagc gatggcttgg gagtactacg
     4981 gggatgaact catcatcatc ggcgtgttga cgacaatttt gttgattgcc gtgctgaact
     5041 ttctgaagtc gcgattcaag cggagactcg ccttctcgtt gacattgctc gtcgtggggt
     5101 acgtatcgtg tatcatcgga ctcgtcttcg tccgtggttg ggacgcgctg ggctggattt
     5161 tgattggctt cagtctgtac gtgatcggcc tcctcaccta tatcagcgtc gtcacttacc
     5221 actggtttaa agcaagacgc acgacccatt catgaatgaa ccgttccggt tgcggagcgg
     5281 tttttttgtt gtcacatcag ccgttcaaac tttagacata attacgtgaa aaagtgagca
     5341 aagggattgt caaaccttct tgtgaaatag tacactaagt tcagaaagta aatgtgatat
     5401 ttatcacaaa cactaacttg cctaacactc aaaggagaga caaccatatg aaaatcgcag
     5461 tcatcggatg tacacacgca ggaacagcag cagtcaaagg attactcgcc aagcacgaca
     5521 atctcgacat cacggtgtat gagcggaacg acaacgtcag cttcctctca tgtgggatcg
     5581 ccctccacgt cggcggtgtc gtcaaacgtg cggaagagct cttttacgcg tcaccgaccg
     5641 agctcgaaga actcggcgcg acgatgcgca tgaagcacga cgtgttgaac atcgatacgg
     5701 aagcgaagac ggtccatgcg aaaaacctcg acacgggaga agacgtctat gacacgttcg
     5761 accgtttgat cgtcacgact ggttcatggc cgatcgtccc gacgcttcct ggcatcgaga
     5821 tgactgggat tgagctctgc aaaaactatg gccacgccca acgcatcatc gagcgggcaa
     5881 aagacgcgac gaacatcgcc gtcatcggtg ccggctatat cggcgtcgag ctcgtcgaag
     5941 cgttcgaagt gtacggcaaa cacgtcacgt tcatcgatag cgccgaccgc atcttgaaca
     6001 aatatctcga caaatcgttc acggatcaac ttgaagcaga tatgacgtca cgcggcatcg
     6061 acctcgagct cggccagacg gtcgaagcgt tccgtggtac agatggaaac gtcacacacg
     6121 tcgtgaccga taaaggtgag ttcgaggccg acctcgtcat cctttgtgtc ggcttccgcc
     6181 cgaacacggg actccttcaa ggccaagtcg acatgctcgg caacggcgcc atcatcgtcg
     6241 acgagtatat gcgcacgagc aacccggacg tcttcgcggc tggtgacagc tgtgccgtct
     6301 attacaaccc ggcgcgcaca catgcctaca tcccgctcgc gacgaacgcc gtccgcatgg
     6361 gaacgctcgt cgctgagaac ttgatcgcac cgcgtgtccg ttatcaaggg acgcaaggaa
     6421 cgtcaggtct ccgtctctac gattggaaca ttgcctcgtc tggacttaca gaagaagcag
     6481 ctggactgtt cggcctcgac gttgagagtg ttgtgattga agacgcgtac cgtccggagt
     6541 tcatgccgac ggctgaaccg gttcagttca aactcgtcta tgaagtcggc acacaccgcg
     6601 tcgtcggagg acaagtcctc tcgaaagcgg acatgacgca agcggtcaac acgttgtcgc
     6661 tcgccatcca aaacgagatg acggttgaag agctcgccta tgtcgacttc ttcttccaac
     6721 cgcactacaa caagccatgg cacttcatca acagtggggc gctcgcggcg atgaaagata
     6781 aagtcaacgc ataaaaaaac tcgggagccg cggcttccga gttttttata gatagcgtgg
     6841 ggcgtccttc atcgagttgg cgagaatcat gtagatgagg acgttccctg gtacgattaa
     6901 aaaaagcaga cgaacgccga gcggggacaa gtcaaagtat tcagcgatgc cgccacacac
     6961 acccgagagt gagcggttcg tggcagattt tcgaagcgga cgttgcataa gcgtggctcc
     7021 tatctcaact gtgatatgaa aattttacca tatagacctg ctggaaatgt ataggtttcg
     7081 taggtttttt ttcgtctgaa gccggggaag tggtaagaga aagctgatgt gtcacctggt
     7141 cctgtcaaag gaggagccaa tatggccaag aaggaaaaac aaccatacca tatcgtcacg
     7201 ttcacgtttc cagaggagtc catctcgtat caagcgttca gcaagttgaa aaagtatcac
     7261 gccgaaggac tcgtcgggtt cgaacaactc gtcatcatca agcgtgagga caacggcgcc
     7321 ttctcgttcg aggacgccgt tcaactgaca ccgacgaaca agtcgaccaa aggcgcgctc
     7381 attgggatgg ccgtcgggat tctcggcgga ccgttcggga ttctgttcgg tacgctcaca
     7441 ggaggactca tcggaggaac gaaagatttg aaacacgtcc agagcattca agagacgttc
     7501 aagcggacag tcgggaatat cgagcccgga cagaccgggg tgatggcgat tggggaagag
     7561 ttcgatcact cggtgctcga tggactggcg gctgaacttg gcggcacggt gacacggaca
     7621 gacgaagaac tgtgaagggg agtcggacta catgaagatt ggtattttag gagcagggaa
     7681 agtcggacgg acgctcgggc gtaagttcga ggacgttggc tatgacgtgt tgtacgggac
     7741 acggtcagaa cgggaaggga cgatgtcgct ccaagaagtg gcgtcgaacg cacagatttt
     7801 gttattgacg acgccgttcg cggcggccgt cgatttgatt caatcgctcc gagacttgga
     7861 cgataaaatc gtcatcgatg tgacgaatcc gattgccaaa gagtttgacg ccatcgagcg
     7921 gccggaaggg aagtcggggg ctgaacatct gcaagaactt gcgccacacg tccgcatcgt
     7981 caaggcgttc aatcagaccg gtgtcgagaa cttggagaac ccgaacatgt cgatgatgtt
     8041 catcgctggt gacgagcagg agtcggtccg agccgttcaa gaccttgcct cgaagatcgg
     8101 cttcgacgcc catacgctcc gccacttgaa actggcgcga gagctcgagt cgctcgcctg
     8161 gttatggatt cattacgcca cgaaagaacg gaagcaccgg aacttcgcgt tctatttgaa
     8221 agagaatagt ttctaacaga aaagacggtc acgcgttggc gtgaccgtct ggtcgttaaa
     8281 aggcagcttg acgctcagag cgtgttttca acgactcaat cgtttcgcgc tcgatcgctt
     8341 cgacttcgcg ttgttgccag cctggcatga ggaacgcgtc gacgagcacc caaatgccga
     8401 gaatgacaaa cccaaacacc ccaatcaaga taaccgtaag ggcggtagat aaaatggtga
     8461 gagcaagcat tgcgatggcg ctcccggtct tcttgaagta gaagcggtga gcaccgaaac
     8521 cgctgaggaa gaaccaaagc aagtaagcga cgacgagact gcgtttcttt ttctcgactt
     8581 cgctgttgac gaggagcatt tcctctgtcg ataaatcggt acgtgaataa ttcatgatgt
     8641 aatatgcctt ctttccaaaa attgatataa taaatgcagt ctttattgta ccgggaaacg
     8701 gatgaattcc catgattttc tattatttat ttttggaagc gaggaacaac cgaatgggtt
     8761 ttgcgattgt gacgttcatc gtcgcgttta ttcacgtgat cgccggagcg gtcgtcttac
     8821 ataagtatcc gcaatataaa tcgatcgcca tcagtgtgat cgtgctcggt ttcgtatatg
     8881 gtctattgac ggtggggttc atcgtcctat gaacaagttc ttgaaacctc gagtgagcta
     8941 tacaaatgaa gatgcattga aactcgggat gttcatgatg ctcgggctca ccatcatgga
     9001 tgtcttaggt ggtaacgtgc cagatatgac tttggcgctg gctgcgactc tgttttatgc
     9061 gtggcgccgt gacatcgcgg cgacacttgg tgaggaagca tctcgtgcta tcggacgtga
     9121 atcaagtgaa ctgacattac gaggtgtcgt cgtcgccttg atgattggac tcttcgtctc
     9181 gttcttcatg gatacgttga cctactcgct tgaagccctc atgtattacg gattggcgtt
     9241 tgtgttcgga ttaaaaggga tgggactctg gttctttatg ccggaaacaa cggtcgagac
     9301 cgaactgaat taatatgaag aacgatgtgg cacacgccgc atcgtttttt cttatggttg
     9361 atgtcagacg aaaacgtgaa taggacaaag agtgctgtta ttgtctgcat tggatcggaa
     9421 ggagttttgt tatgtgtaca gcaatcacgt acgctccgca cgcccactac ttcggcagaa
     9481 acttagacct gaacgtgtcc tatcacgaac aagtgacgat cacgccccga cactatccat
     9541 tcaacttcag acggatgggc gagaacgcga accattacgc gatgatcgga acggcgaccg
     9601 tcgtggaaga ctacccgctc tattacgaag cgacgaatga aaaagggctc agcatggccg
     9661 ggctgaactt cccagggaat gccgtgttca agccggaagt cgacggaaga gacaacatct
     9721 ctccgttcga attcattccg tggatcctcg gacaatgcgc gacgattgag gaagtgaaag
     9781 aacgactggc gacgattcat ctgatcaatc tcaacttcag tgacgcgctc ccgcttcacc
     9841 cgctgcactg gatcatcgcc gacagtgata cctcggttgt cgtcgagccg atggcggacg
     9901 ggttgcgtgt gtacgacaat ccagtcggcg tcttgacgaa caatccgtcg ttcgagtatc
     9961 agctgttcaa tctgaacgat tatcggcacg tctcgacgaa actgccggcc aatacgttcg
    10021 cgccgacatt gaacctcgat gcctattgtc tcggattagg cgggcaaggc ttgccgggtg
    10081 acttatcgtc gacatcacgc ttcgtccggg caacgttcgc taccttcaac tcggtctgcg
    10141 aaccgaccga ggcgtccgcg gtcgggcaat ttttcaaact gttggatacg gtaatgcaaa
    10201 cgcggggctt gaacgaggct ggggacggga cgtacgagta cacgatctat tcctcatgtt
    10261 gtaacgtcga cgacggcatc tattattacc ggacgtatgg caataatcaa atcacggctg
    10321 tgtcgctgtt ccatgaaccg ttagacagcg agcgattgat cacgtatcgc ctacaacatg
    10381 agcaacaaat tcattatgag aattgagaac agccctcttc gcgcgaaggg ggctatgttt
    10441 tacagtgtgt cgttatagag cggggcctca tcgtccgtgc tgatgatttt caggtgacgc
    10501 tcgtctttta catagacgct cttataggcc acacgttcac cttcatagaa taagatgacg
    10561 cggttgccgt cgttgtccgt ctcgactttc ggttcatact gcgcaatctc aatcgtctct
    10621 tcgagcacgc catactcttc gtatgtagac aggtcgtctt cgtttgagca ggcgacgaga
    10681 aacagggaag cgaccagcgc gagaaatgct ttcttcatcg tatctctcct tgtttgatag
    10741 ttaatctatc aaatataacg cagattgata tctttttcaa aaacgaacct atacaaacgg
    10801 tccctcacat gcgagagacc gttttgactt aagaagcctt ttgattcaag gccaacgttt
    10861 ctttcacata gattcccgtg tacaccaaga agcagccgac acagacgacc aaaccgatat
    10921 agacgctcat catgaacggg gagaggagcg agccgatgag aatcgtcgag cgcgacatga
    10981 agtcggcacc ggcgaacgat gtgcctgcga acgccgagta ggcgccacgc tgatcttctg
    11041 gcatcatatt cgctttctcc gtgttcagga caggtgagta gagcaactca ccgaacgttg
    11101 cgagaatcat gaacccaagc aagagcgtca tcgagttcgc gctcgtgatg acggcgtagc
    11161 cgatcatgta cagcaacaac ccgccgagca acgcctgttt gttggagaat cgagaagcga
    11221 gacgttgaat catgaacgtc aacgcgacga cgatgagcgt gttctcgatt tggatgaggc
    11281 tgaacatccg caccccgttg attgcccaat cgttgatgga catcggctcg aacgaatcgg
    11341 cgagccggac ggcgacgtag cttcccatcg aaaactcggc ggcgagaata cacatcgagc
    11401 cgaacacgac tttgacgaac ggacgatcac gccaagcgat ttgatagctt tgaaagatat
    11461 cgacgaagac gagcttgagt cgctgcgacg tccacgtccg cttcgtatct tcgaggaaga
    11521 tcgcataggc gattgggagc gtcgacgacg tcacggtcaa aatccaaaac agtaacagct
    11581 gattgctgac gtagagccag ccgccgatgg ctgttccgat cgcaatcgat aagttgatta
    11641 accagtagtc gagcgcatag acggctttcc ggttctcagg cgtcgtcgca tcgatgatga
    11701 tggcactcat ggcagggcgt ccgaggttgc tcgtcaccgt gaagatggta tatgcgacca
    11761 tgaagacgat catctgatcc atcatgagac agagtgtcat catgaggaac ataccggccg
    11821 tgatgctcga ggtgaggacg agcaactgtt tgcgggagaa gcggtcggcg agatagccgc
    11881 ccaacaaccc gatgacatag ccgagacaga cgagcgtgat taagaagaga ccggcgatta
    11941 actcgttgaa cgccttgacg aacaacagtg ccatgaacgg catgatggcg aatgagacgg
    12001 agcgattgaa aaacgatgtg atgagtcgaa ctttaattgg gcgaggtatt tctttccatt
    12061 tcatattgtc accttccatt ctgtacctgt atcataaaca agacaacaga acttgaaaat
    12121 ggacgaatag aggggacgat gtccactttt ggtaaggggg aacgggcatg gatgcctact
    12181 tatttagttt gtggaaacag tgtcgggacg ggcattacac gattgcggaa atggcggacg
    12241 ccatccattt aagtgccaaa cagacgagac ggcacttgct tcgctggcaa gaggaagggt
    12301 ggctcaccta tacgagcggg ctcggacgtg gcaacgtcag tcagctcgtc tggttgcgcc
    12361 atgtggagag cgagttggcc gaacagttat tgaagcggat ggagaccgag tcgattgagg
    12421 ccgtgacgaa ccagctcgaa tgggactggt caccggcgca ggcagggcgc ttcatgcgtc
    12481 agctcgagaa gaagttcggc tatagccaaa catcgagtga cgccctcatc attccgagaa
    12541 ggcgcaattt cttgacgacg catccgcttg aggcggccga tattcatagc gcgcatctcg
    12601 tccaaaatgt gttcaatcga ctgtttacga ttgacgcctc gggacaggtg acgggtgaat
    12661 tggcgcatca ctatgagtgg caaggagaca cactcgtgct gtttcttcga aagggagtcc
    12721 gcttccacga cggctcgctc atgacgagta aagacgtgac aaaaagcttg cgggcgctct
    12781 tccagtctcc ggcttatcgt catacatatc gtcacgtccg acgcgtgtcg tcaaacggtc
    12841 catatcaggt cgatgtgacg ctcgatcgcc ggcgcaactc gttcgtgcca cggctctcga
    12901 tgattcatac gagcatcgcc aaagacacga ttgggacggg accgttctta ttggaacagc
    12961 acgatgccga gaagacggtg ctcgcggcgt tcgagaacta ctttggcgtc cgtgcgctgc
    13021 tcgaccgggt ggagttctta caagtgcctg acggctacga cccgacgtac cgcatctcgt
    13081 cgcgagactc cggggagacg ggatatatct cgacaccgtc aggcttcacg ctcgttttct
    13141 tgaacgctca gccgggcggg gtgttcgagc gggacgaggc gcgacattac atccaccgac
    13201 tcattgcgga gattcgtcct gacgtcgggt cgctcgacga tcgaaaaatc ccgaacgacc
    13261 gcggcttcct aggcgatgcg agcgaggcgt atcaacttcc ggatgggcca gtagtgacgt
    13321 tcgaccatcc gatccgcatc aaacagacgg acttcacgtc gacggtgtcg atgtggatcg
    13381 ccgacatgtt gacgcggcac gggattgcct atgaatgggt gccggtcagt tttaaggaca
    13441 cgattcatga cacgacgtat tttgaccggg tcgacttgct tgttcatggc gagatttatg
    13501 agcgcaacac gtcgctcggg ttcgaacaat ttttgacgag tgattactcg ccgccgcgtc
    13561 gactcttgcg tcatatcgac gggatgacgg agcgggtgcg ccagtatgat gagctgccgt
    13621 ttgaagagtg gttaccgctt catcgtgaga ttgagcgcga gctgaaagaa ggatcatact
    13681 tcattccgct ctataacgag gagcggacaa tcccgttccc ggtcgagttg aaggatgtct
    13741 gtatcgacat cttcggttat tttgattttg cgaaactatg gattccatcg taaagaaaga
    13801 gggaaagaaa tgaagctgac tcgaaactgg tttattgttt tattgatcgg atggcctgtc
    13861 ttgttcgggc tgggcttttg gaacggggaa gtggtgtgga ttgctgtgac tggattcggc
    13921 gtcacgttat cggcttacta tgaacagcaa ttgagcaaac tcgacaaaga aaagaatgcg
    13981 acgattcgtg ccgccgtcaa tcagtcactc gtgacatggt tcggcatggg cctcacgctc
    14041 gtgtttatca tcagtgtcat tttttttgat gagccacgcg tgccgttgct tgatatgatt
    14101 tatctcgttc tatgtatcgg attgacgctg aacggattgt tcatccggag cgtgtatcga
    14161 gacgagttga gtgatacgtc caacgtgatt cgacactaaa aaagaccaag ctgcgcgctt
    14221 ggtcttttcg ttatgccgat ttatcggtct tttctttttt tgcttttcga gcgagcgtta
    14281 aaatctgata caccttgaag aagtcatacg cggctacggc gatgataaag tacgtccaga
    14341 agctgaagcc gtactcttgt accgagtagt aggcgaggac ggtgaacaga atcccgaatg
    14401 agagactgaa caaaaacata acttttaagt gtcgcggcat caatgccacc tcatttctac
    14461 attaagaata atacgaccat gacgagcgcg ttgttaaacg cgtgaatcgc gatcggtacg
    14521 atcaagcgac gcgtcttggc gtaagcgacc gtgaaggcga agctcatcgc cacgtaaacg
    14581 agaatcttgt tgtcaccgtg gatgagcgcg aacaagagcg agctgaccgc gaacgcaatc
    14641 cagaacccga agcgggcgct caagttgccg aacaagatgt gacggaacag aatctcttcc
    14701 ataatcggtc cgagtaagac gactgagagc gtcatgactg ggacgagccg gacgatatcc
    14761 gcaatttgct cggtgttctg tgaccccatg acatcacctg agatccacgt ctcaatcaag
    14821 ttggcgacga tgacgagccc gtattgcatg agaatcccga gcccgatcca tttgaccgtg
    14881 tcgttcaagt tcgactggat cccttgttgc ttatacagct tcaagtcggg acgaagcagg
    14941 aagagcgaga tgacgatcgt caagctgaat ccgatggcga accagagtcc ggttgccgtc
    15001 ggcgtaatcc attccggacg cactatgcta atcaataccg gaaagaattg aacaaacgca
    15061 tacagcagaa tcgggatgat atgccgaatc cgaatgttag gcgccatcga aaaacgggta
    15121 tttatcgatt ggtttgagtt tagtgtagcc aattgaacac gtccttattc ctaagagtca
    15181 acgttccttt tgaccattgt aacaaataag gtctcttgac cgcgagtggg agcatttttt
    15241 cgatgttccc gcttgcattt tcaggcgtct catactacac taatcaatgt tagcactcct
    15301 ttttgacgag tgctaaaact tacgattcaa cgatacatca ttcatattcg gaggaggttt
    15361 tttctatgtt aaaaccacta ggcgatcgcg tcatcatcga agtcgtggag aaagaagaaa
    15421 agacgatcgg aggcatcgtg cttcctgaca cggcgaaaga aaagccgcaa caaggacgcg
    15481 tcctcgcagt cggtacaggc cgcgtcacgg accaaggtga gcggatcgcg ctcgacgtca
    15541 aagaaaatga tttggtcatc tactcgaaat acgcgggtac cgaagtgaag catgaaggca
    15601 aagaatactt aatcgttcgg gagagcgaca ttctcgcaat cgtaggctaa gactcaccat
    15661 ttttcaaaaa cttttctagg gggaaatgaa caatggcaaa agaaatcaaa ttctcagaag
    15721 acgcacgtca cgcgatgctt cgcggtgtcg acgcactcgc tgacgcggta aaagtcacaa
    15781 tcggaccgaa aggacgcaac gtcgtcctcg agaagaaatt cggctcaccg ctcatcacga
    15841 atgacggtgt gacgatcgcg aaagaaatcg aactcgaaga ccacttcgaa aacatgggcg
    15901 cgaagctcgt tgctgaagtc gcttcgaaga cgaacgaagt cgcaggggac ggtacgacaa
    15961 cggcgacagt cctcgctcaa gcgatgattc gtgaaggtct caaaaacgtg acagcaggcg
    16021 cgaacccgat gattctccgt aaaggaatcg acaaagcggt tcgtcgttca ctcgaagagc
    16081 tcaagctcat ctcgaaacca atcgagtcga aagaagcgat cgcgcaagtt gcggccatct
    16141 cggcagcgga cgaagaagtc ggcgagttga tcgcggaagc gatggagcgc gtcggtaacg
    16201 acggcgtcat cacgatcgaa gaatcacgcg gcttcacaac agaactcgac gtcgtcgaag
    16261 ggatgcagtt cgaccgtggt tacttgtcac catacatgat ctcagactca gacaagatgg
    16321 aagcggtgct cgacaacccg ttcatcttga tcaccgataa gaagatctcg aacatccaag
    16381 agatcatccc agtgctcgag caagtcgtac aacaagggaa accaatcctc atcgttgcgg
    16441 aagacatcga aggcgatgcg ctcgcgacac tcgtcttgaa caagctccgt ggtacgttca
    16501 acgcggtcgc ggtcaaggca ccaggcttcg gcgatcgtcg taaagcgatg ctcgaagacc
    16561 tcgcgacgct cacaggcggt caagtcatca cagaagacct cggcctcgag ctcaagtcag
    16621 caacgcttca acagctcgga cgcgcgtcga aagtcgtcgt cacgaaagac acgacaacga
    16681 tcgtcgaagg tgctggagac gaagcaacga tcaaagcacg cgttcaaacg attcgcaacc
    16741 aaatcgaaga gacatcgtct gacttcgacc gtgagaaact ccaagagcgt ctcgcgaaac
    16801 tcgctggcgg cgtagccgtc gtcaaagttg gcgcagcgac agagacggaa cttaaagagc
    16861 gtaagctccg catcgaagac gcgctcaacg cgacacgcgc agccgtcgaa gaagggatcg
    16921 tcgcaggtgg tggtacggcg ttcatcaacg taatcccagc ggttcgtgcg ttacttgcag
    16981 aagtgacagc ggatgaagcg acaggtgtca aactcgtcct tcgtgccctc gaagcaccgg
    17041 tccgtcaaat cgcggaaaac gcgggtgaag aaggttcggt catcgtcgag aagctcaaga
    17101 acgagtcggt cggcatcggc tacaacgccg caacgggcga gtacgtcgat atgatcgcac
    17161 acggtatcgt cgatccggca aaagtaacgc gctcagcgct tcaaaatgca gcatcagtat
    17221 cagccatgtt cctcactacg gaagctgtca tcgcagacaa gccagaacca gcaggcgctg
    17281 gcggcggcat gcctgacatg ggcggcatgg gtggaatggg cggcatgatg taagtcatac
    17341 gctcttaaaa cgtcaaacct ttaacaaagg tttggcgttt tttatttaca ctatatataa
    17401 atgcttggtt taaaggataa taaagaaaag tttaattgat tgtttcgata aaaaatagaa
    17461 aggaggtatg tgtatggaaa ttgagcaagt tctaagattt gagcaccgac acgagtttcg
    17521 gaaatggcta gaggggaatt cagatgacca gtcgttttgt tgggtgattc tgagtcggaa
    17581 aaatagcgcg gacggattac tctacttaga tgccgtcgaa gaagcgttat gctttggatg
    17641 gatcgatggg attgcgaaaa ggacggctga cggagaattg gcacagcgct tctcaccgag
    17701 acgaaaacgg agcaactgga ccgaattgaa caaagaacgc gttcgtcgat tacagcgact
    17761 tggtttgatg gatgaccgtg gattacgtgt tctgcccgac atgagcagtg agtcgtttgt
    17821 gattgatcaa gaaatcatga tgcgcctgca gcaagacgcg caagtattca aacagttcat
    17881 ggacttgcct gaattatatc gtcgcattcg gatcgatacg attcaaagcg tccgcgaaga
    17941 ccgagagacg tatttgagac gactcgataa actgatcgag aaaacgaaag ccaatgagat
    18001 gtatgggcaa tggaatgatg atggacgctt aatagagtaa cggaaaaagg tgtcgcttta
    18061 agtcaaagcg acacctagtt tatttaatcc gtctgtttcc ggttatacat aacaatactt
    18121 ccgacgaaca cgacgagcgc ccaggccgac agaatcacaa gttccaccca tgtagtaccg
    18181 agtccagcac ccgcttcgat ttgatgtgcg aggtcgatca agacgatgtt cggcaaatac
    18241 tcgagtaaac cgatgataga aaaacggtcc tcgtacacca acaacatcgg tgagaacgag
    18301 aagaagaaaa acgccggcat gacgatgagc gaagcttcca tgaccgtctt cgtcatcaat
    18361 ccgagaatcg tcccaatccc gatataaaag aacgtcgaga caatgagtgc gagtgagatg
    18421 acgaacaggt tcgcagggct gtatcccatg ataaaggcac acgacgcgat aaggatgagc
    18481 gtggtcacga acgtgagcgc actcttccct agcaagatgt cgagcgtgct cgccggcgat
    18541 aacatcagtc cacggagtgt gttcttctct ttctcttcag cgatcaaggc acactggacg
    18601 aacgtcgcga cgaggctgaa cgtgatattg atgacgaagt acgtcacgtc gatgcctcct
    18661 ccgtcgagct gtgaatagaa gacggcgaag aacagcggca taatcaacgt cgaggagacg
    18721 aataagttcc gcgacaagtc tttatagtct ttctgaaaga tggcgagtgc ccgtttcatt
    18781 gaaaatgtca tgataatttc ctccccgtca cttcaataaa gatgtccccg agcgtcggct
    18841 cattcgaatg gatggccgca atattttggt cacgcatctg ttcatggagc cagtcagctc
    18901 cgtcttttcc ttgcttcaat tcaaccgttt ccccgtcatg cagttcgacg cgcatcgagc
    18961 cgttcgcata tttccggcgc aatcgtttcg gggcgtcgag caattgaatc tccccttgat
    19021 gtaagaaggc gacgcggtcg cacagttcct cggcctcgtt catgtcgtgc gtcgtcaaga
    19081 agatggtcgt cccttttgcc ttcaaccgtt cgatgccttt atagatgtgg cgcgagttga
    19141 ccggatcgag tgcggatgtc ggctcatcta aaaacaacag ttccggttca tgtaataacg
    19201 cccgggccag tgtcacccgt tgcagcatcc cacgtgataa agcggagatg cgttttttgc
    19261 gttccccggc caagttcacc gtttggagca catcatcgat tcgtgaacgc ggttcgtcat
    19321 acaggtcaca atagagctgt agattctctt caatcgagag gcgcgtgtat agtccgctgt
    19381 tatcggtcaa tacaccaatc cgcttccgat actgttcttg tttcaactcc gagaccggga
    19441 cgccgaatac ggttgcgtca cctgacgtct gagtgagttg ggaagttaag attttgatgg
    19501 tcgtcgtctt cccagatcca ctcggtccaa gaaagccgaa cacttctccc ttgccgacag
    19561 aaaacgtcac gtcgcgtaac gcctcttcat tgccgaatag cttttttaat ccgtgcactt
    19621 gaatgattga gtccattctc gttcctcctc gtcaatgtcg tcttgcttgc ttacatcata
    19681 tcgaggggaa gcgatgggcg cattagaatg gcgacaaatg gcgcttttcg aggagcgagt
    19741 ggagcaaata caacggtgaa cggagcctat ttcagcccga tcatcgtctt caattcggcc
    19801 atttttgtct tcgagagtgg gatggtcgtc ttcgccgaat catcgagcac gagactgaaa
    19861 ctgttcttcg tatacgtgat gacttcccgc actcgttgaa ggttgacgat atacgaccga
    19921 tggcagcgga agaagccgta tggggtcaga cgcgtctcga gctcgttcat cgtgaagacg
    19981 ctcgggaact gctcggactg actgtgcaat acggattgtc cgtcttggct ttcgatgtag
    20041 tcgatttccg gcgggtcgag caagacgatt ttctcgttca ctttcgtcgg aatcttctcg
    20101 aagcggacgt gcatgacgtc cggcgtgacg tcttcgttcg cctccggttc atctggctcc
    20161 acatcgagta ggcgcaagtg tcggtggtcg atgcgataga cggtcgacgt gacgaacagg
    20221 gcgctctcca tgttgctcgt caggagcagg atggcttttt gttgttgctt cagttgcagc
    20281 aagacggtcg cgaacaagtg ccgtgtctct tggtcgacgt tttgatccgg ttcttcgagg
    20341 acgtagatgt cgcgattatg tagcagcagt gccgcgtatt ggacgcgccg gacgagcgac
    20401 aagctgagcc ggttcaatcg tttgttccgg tatggggtga gttgaacggt ttgtaggacg
    20461 gcatccagcg attccgtcga ttcatagagt gtgtgcgtga aacgcaaata ctcctcgacc
    20521 gtcaaccggt cgtataagcc gtcacggatg gagaagaccg aaagcgtgcg attcgctgta
    20581 tcgatggtcc ccgagtagtt cgcgtgcgag tccgtcaata atgcgaacaa tatttcccgg
    20641 gaagtgacgc cgcagtggat ggccgcgatt tcacccggat tgatggtgaa cgagatattt
    20701 tcaaggatga gcatgtcttg ttggcgaaca gagacgttgt cgaaagtaag caccgaatcc
    20761 ctcccttttt agtgggatta taccattgat tcatagaaga cttgagtaac gaattggaat
    20821 aaggctatgc taaactggag ataatttgaa attagatgag ggtgtgtcgg tgaagatgat
    20881 tgaggtcatt cctttagatt ttgataaaac gagtatagat gagattgatc ggacagctga
    20941 ttacttgaac tatccggtga tttatatttt gaacggacag aaggaagcgt atatcgggga
    21001 gacggtgcat ttccaaaaac ggatgaaaca gcatttgaaa ctgaaacaag cagaccggaa
    21061 gaatgtggac caaatcaatc tcgtgaagca tgagacgttc aatcggtcgg cgacgttcca
    21121 tcttgagacg aaattgatca actacttttt aggggacgaa aagtacacct tacaaaacaa
    21181 aagcaagacg gcaagcgact tcacacacaa ttattacaat aaaccgttct acgacaatga
    21241 gctgtttcct gagttatggg gtgtgctaca taagaatggg ctcgtcgaaa acgacctgca
    21301 cgccatcgag aacaaagaca tcttcaaatt gtcgccgttc aaagaactat ccgttgaaca
    21361 gatggattta aaagagcgtg tgcttgagtt ctgtgagaca aggattgcga agtccaagcc
    21421 tgaagataca tatggagact tgtatgtcat tgaaggagag gccggtgtcg gcaaaagtgt
    21481 tgtactaagc tccatcttca atacgattca ggcgcgaacg aatgaagcgg gttcgaagct
    21541 gtatcagacg gagaactatc tggtcgtcaa tcatgaggag atgctgaaga cgtataaagg
    21601 gattgccaaa caagtcaaac atttgaaggc tgtcaatttt gtcaaaccga cgccgctcct
    21661 caataagcta caagacaaga aagtcgatat cgtcttggtc gacgaggcgc accttctatt
    21721 gacaaagtca gatgcataca acaactttcg ggcagataat catctcgaag aattgatgaa
    21781 gatcgccaag gttgtcattg tcatcttcga tcaagaccaa gtgttaaagc tgaagagtcg
    21841 gtgggatcaa agtaagttgg atgagtttaa agaaaaagcg aagtgtttga aaacatataa
    21901 actgacgaat cagtttcgga tgcaggcgga tgaggatgtc atcgattgga tcaacgcctt
    21961 caaagctaag cgcatacagg cttttccgga gtctcgagac tatgacctac gtatttttga
    22021 aacgttggaa gagatgcacc taatgattat tgaacaagac aagaaacatg ggctcagtcg
    22081 agtcgtatcg acgttcgatt atcttcataa aaaggacggg gagacgtatt acgtttatgg
    22141 gtcgaacggg tcgtacaaga tgccgtggaa tacgacgggt ggtaagacga cgtgggcgga
    22201 aaagtcggag acgattgctg aggccgggtc gatttacaca attcaaggtt ttgacttgaa
    22261 ctacgtcggc gtcgtgttag gtccttcggt aacgtacgat gagacgaagg attgcttggt
    22321 gattgacacg aatctctata aagatacggg tgcgtatgcg ggaattgacg gcgtcaaaga
    22381 tgtcgagttg gcgaaagaac aaatcgtgtt gaactccatc aatgtgttga tgaagcgagg
    22441 cgtccgagga ctttatttgt atgcgagcaa tcaagcgttg cgagataagc tgttacacat
    22501 tcaaagagag aaggtacata tatgaacgaa gtacaacgac tgatggacaa agtgattgaa
    22561 ttccgtgacg agcgcgattg ggcgttccac cataacccga aagatttggc gttgtcgtta
    22621 tcgcttgagg caagcgaact gttggagttg ttccaatggg tgtcgagcga agaagcgctc
    22681 gagacgaaac acgtcgagat gaaagaagaa ctcgcggatg tcctcatcta cgcgctcacg
    22741 ttcgcccatg cggcaggcat cgatgtgtcg caagcgattg aagagaagct cgagaagaac
    22801 gcggtgaagt atccgagtcc gaacgcctaa gttgcaatcg accgattaac cctgaccatt
    22861 attttcacta cttcttgatg tgaaattgga taaagtggtg aaagaacaaa tctggagagg
    22921 gttaatgaat atgggcatct attatacgta tcagcatgaa gacgcttgga aagtagcatt
    22981 ggagcgaggg tatctccaag gtgaccctcg ctacgccttg ttcaatgacg aaggtttcga
    23041 tttttttaaa ccggcctatg actggatggt cgaacagtac gagcagcgaa ttgggatttc
    23101 gctgaacggg aactatccgg tctggtgttg ggacgagttt cctgacttaa gtatcggtgg
    23161 acatattgga caaggaaaca aaggtgtggt gttgacggtg gaattacccg acgacgacgt
    23221 gttgccttca gagctctcgt actggcattt ggtactaggg caatctgcaa tctatgacac
    23281 tattgaagcg tatgacaccg aggaagaatc ggagccggca tatacgcgaa agtcttggga
    23341 gaaaatcttt gaccaagagt ggtgcgaggt aatggctgca aatgaaacaa tagcggcacc
    23401 tagctatcaa tacgtgattc atcgcatcga gctgcatcac gtccgggccg tcatgccgtt
    23461 tcaagacttg agtgacagtt gggtggacag gattcgagga tctgtgtggc gtctcggcta
    23521 tcgacttggt ttgaagaagt cgataccgtt ccagtggcga gaccaaactg ggttgaagga
    23581 aattagttga acaaaaggag tctggtttca tgacgcagcg cgagcggttc aatcatttgt
    23641 atgagagcgg caagcgctcg acccgtcagg caatcattct gtttgcactg attacaggaa
    23701 tcagtgtgac cttgatgatg attggcgaac gtcgtctcgc tgaattcatc tggttccttc
    23761 tagtgtttcc atctgtcggt ctcgtgaaaa taggggctcg gacgaacaca ttgcttcgct
    23821 tcaaccagtc cgccgagtat aagcggcttg tgcgtctcga atggtggacg gcatttggac
    23881 tgattggagc atatgttgta ctgattttga cgctactgct caatccggaa caaatcagtg
    23941 tgacggttgt cgcaaccggt atgtatggaa tcggaatcat tctgtcgtct cgtctcgatc
    24001 aaagacttgg caaagttgac ccggagcacg tgacgcacaa agtgtatgcc cgagggaaag
    24061 tcggttactt caactcataa aagccggaaa atgggagtag cgcgcgctac tccttttcgt
    24121 ttacccgatc gaccaattgt ttcgcttcaa gcaacgacag gtcatatgtc tcacgcaaga
    24181 atttaacggt cggaatcatg ccaatcgtat cgattttttc tttaatcgac gcatgaaact
    24241 cagcatcttg aacgattggt tcggtatgga gttgttttcg tttcaatgca ctcatatcct
    24301 ttgcttgttg cgcaatgata ttgagcaaga aggcgttcaa gatcaatgag gcagttaaca
    24361 tgatagtggt ccaatccatt caaacactcc tttcgattta cgggcgagtc tctaacgtct
    24421 cttcaattcg atccagtcgt tcgattaacg cattcatctg ttcttgttga tgcaaggcgg
    24481 ttagtttctc aaattcgatt tgtgcgttag cgcgttgctc gtaacgattc atgaatcgta
    24541 cgattgtcac aatgaacaaa atgatgataa gcaacggtag cagtgccata actccctcga
    24601 gcaatgagaa caatacttcc tccatgttgt ttcctccttg tgtgactctt agatattacg
    24661 gtttcaaata cgatttggtt tcatcgagcg gaacgtatcc aggcttggtc cgccttcgtc
    24721 tgacgtccga gtcaaaacaa tgaaatggtg tgtacattcc tagtgggaca tagtacgaaa
    24781 taaatgtttt taagtagaat ggcagtggaa ttatatcagc taatatcatg accgtcactg
    24841 gggtcaccat gacaaataat gcaaatgtca tcatcacttc tgttttgatg aaccgatgca
    24901 atatgcgcat caaccaaatg aacgggaaat agaaataata aaagaatcga ttcacatcgt
    24961 aacgtccttt actgagcggt gcgcccaaat tatgtatatt cgtctttttc agtataatag
    25021 ggacacaaca tacaaagaag gtgcattttc atgaatccat caattgcgat tatcggagcg
    25081 ggcgtgagcg gattgtatgc cgcgtcgctc ctcatcgata aaggctatga cgtaaccgtc
    25141 ttcgaggcgc gtgaccgtat cgggggacgg gtgttgagcc atgacggctt cgacctcggt
    25201 ccgacctggt attggccaga gacggagacg acgatcaccc aacttatcga acggctcggc
    25261 ctcccgacgt tctctcaaca cacaaccggg gacttgatgc ttgagcggca gttcggtgtc
    25321 atcgaacgcc atacactccc gccaggtcat atcgttccat cgatgcgact cgtcggtggc
    25381 atggccagtt tgacaacggc gctggcggca accttgcctg ccggaacgat tcaactcgag
    25441 tcgaccgtca cctcgattca acagacagaa gacgaggtct ccatcgaact cgaaacagga
    25501 cagtcccaga cgttcaatca cgtcatccta gccatcccgc cgagactcgt ctcacgcatc
    25561 tcggttcaac cggaactgtc tgaaacgacg aagacgaagc taacaaacac tccaacttgg
    25621 atggctggac aggcgaaaat actcgccgtc tacgaccgcc cgttttggcg agataatggt
    25681 caatctggtc aaggcatgag ctgggccggg gtgttgcagg agattcatga tgcctcgcag
    25741 ccgggcggac ttgcggcgtt attcggcttc ttccggttgt ctgctgccga acgctcggta
    25801 cttgaccgag acgaactgaa tcgtcgcgtc gtcgatcaac tcgtgcgcct gttcggagaa
    25861 gaagcgcgcc acccgcgtga cgtgttatac gtcgattggt cgagtgaccg gcatacggcc
    25921 acggttcaag acggggaatc gttgaccgat ttccctgtct atcagccaat cgcgctcgat
    25981 ccagtctggg aaggaatgct ctcactcgct gggacggaga cggactcctt gttcggcggt
    26041 cacatcgaag gcgcactccg tgcagcggaa cgtgccgtcg agcaactcta accaaaaatg
    26101 cgtatcatcc cgagccaggg acgatacgca tttttcattt gaattttttg atcatcaacg
    26161 cgagcgaacg attgatcatc gtcatctcgt catcttcgag cacggagaac atctcttcgg
    26221 cgagccgttc ttcaatcgca tcgatttgtt tcgagtactc caaaccgatt gtgccgagcc
    26281 ggatgaaact ctcgcgcaag ttgtccgggt tcttctcttt tttaacgaac tgacgctgtt
    26341 cgagcacttt gagcacttgg ctgaccgcac tcttcgaaat attcatcttc gtggcaatct
    26401 cggtcgtcgt ccaagtgcct tgtcgtttaa acaggagtaa catctgctct tgctggtaac
    26461 tgagttcgaa ttcgttcaac tcggtaaaat atttggtgaa caacaagtcg agctcgtcta
    26521 tttgacggta catttcgatg acttgctgtt tgcgtgtgtc gttcaatcgt cgttctcctt
    26581 tcatcgcgtg tcacggaacg tctggctccg cacgtataac acgatactga atactaatcc
    26641 gattatacca aacgagatga gtaacgtttg aatcggtacg gccaaggcga ccagaatcga
    26701 caggacagcg aacgcgatcg gctctaaccc ggatgcggcg agcgccatga tgctcatgac
    26761 gcgtccaatc ttgtcgtgat cgctatgttc ttgcatgagt gtgaccgtcg gtaaatagac
    26821 gagcatcaac atgaatccgc tcgcggccgc agccaaggca aggagtgtga tggactgcgc
    26881 ctgcgtatag aggaagaagg ccccaatcgt caaaaacagg acgcggaaga cgaagcgtcc
    26941 acgatggacc gagcggaaca acaagacgag aaaactcgcg acgaacgtcc cgacggcaag
    27001 ccctccttca atcaaactca agtcaaacgc attgccgccc cgttcaccga cgagaatcgg
    27061 gatgctcatg atgagcggtc ccatgacgaa caagttgacg atggcgatcg acagcgttcc
    27121 actccgtaaa atcggtgtgc tcgagacgta acggatgccc tctttcaagt cgaagatgac
    27181 atgaccgagc gacatcgcac gggcgagggg gatggagtca cgaatcaagc gcggcatgat
    27241 caagatagct gcaatgaaaa tcaagacggc cgccgtcccg aagctgagct cgaagccgcc
    27301 ccacgtcagt aacgccccgg cgaggaacgg tccgaacacg aacatgagct cgagcgttcc
    27361 ttggaacagc gagttggcac gctgcagctc ttcttgtttg acgagcgacg ggatcaggga
    27421 agacaacgcc ggataagaca tgccgtcgag gagtccgaac acgatggaaa tcataatcaa
    27481 ggctgagacc gaatatgcgt ccgcaagatg caacgccacg accgcgacca tgagaagacc
    27541 ttgcccgagg ttcgtcaaaa acaagagccg actcttttgg aatcggtcgg cgaacacacc
    27601 gccgaatatc atcatcacga cacgcggtaa cgagacagcg gtcatgataa tcccgaggag
    27661 ggcgggttgc ttcagcacat cgatcgtgag ccacgatacg ctcaagaaga aaatcgagaa
    27721 gccgagcgtg agcgtcatcc cggataacca tgtgaacacg aagcgtggat tttgtagcaa
    27781 attcataaag aaaacctcag tctttctacc ttttaatata gttaagttaa ctaaactata
    27841 tagtgaagtg actggttcgt caagagagta gattgctata agggaattgt aaaaaaacgg
    27901 aacttttttc gctataaatc gtatagttag ctaagaggtg aatgagatga acaaacatca
    27961 gcgtttaaaa gaaatgatta aaggtaatcg aaaatcgctt ctcattagac tcggttttgc
    28021 gattccgatt ggcgtattgc tcttcttctt tctacaaacc gagacacaat cgctcatata
    28081 cggaagtttg attatagtgt cgctgttagc gtacggcgtg atgatcatgc ttgaaagtcg
    28141 attcatgagc agtttcacag accacattcg agcgaagcgg gtcatccaca ttcaatatgt
    28201 gttcgactac atgatggttg tcttcatatg tttgtttttc ccgttgctca tgaagataga
    28261 aaccatcagc tgggtcccat tcttcatctt ctccctaacg gcattggcgc tggtgattgt
    28321 cgagcgtctg ctcgatgaga aagtaaagtt gattgatcct gagcaaccga cgcgtcgcga
    28381 cgtcaaacga gaaagttttt aaggagtgga actgaatgac caaacaagaa cgcatcaacg
    28441 tcatgtataa aaagaatcaa cagttggctt gggctcgcag tttcttgttg atcgtgatgc
    28501 tgctttgtgt gttttcgatt caaagaaacg acttgtacat cgtgggcgct gctagcagtc
    28561 tcgtattgat tggcaccgtg cttagttatg aaagccgctt cgtgaagagt ttgacgagca
    28621 agaacgaggc gaaacaaatc atcacgaagc aatacgtgta cgattttgta gtgatcctac
    28681 tcattgtttt cacgtacctt ttgactggac gactcggggt gacgtggttt ttacctgtct
    28741 tggtaatcgg cttcgttctc gcaatccacc gtattcaacg aaatctcgac aatcgattga
    28801 cgcgtgaaga cccggaacaa ccgatccgtc gcgaaatcaa actctccaat gtcaaggatt
    28861 gaggaagtat gtagttgaaa tgagaaacac gaatgaatgc tccgtctggg cagaattaat
    28921 gattagaaaa ggactggaag gatatgacga aacaagaacg aatcgagcga ttgctcgcgc
    28981 atgacgatgc gacgtggcat tggcgctact ggggactctt cttcaacctc atcgccgtcg
    29041 cgttcatctc gtatcagaca tcgatttact taccgcttat cctctttgcc gtgtacttac
    29101 cacaattgtg tgtcgcgtgg tgcaagacga aagtgttgct gacatttaat ccggatcctc
    29161 gctatcgacg ttggatttac agtgatttca tcgtcgaatg gttcattttt ttgctgttta
    29221 tctgtctgct cgctgcccat cacaccggcc ttctcacggt ttggccactc ctggtcatgt
    29281 tggtgactgg tacgattggc gggttacttt tttcatacat ggtcaaccga atcgttctga
    29341 catttgatcg acatcacgtc acgaatcgga tgttcgacga agcgaaaact gagcgccgta
    29401 cacaccaaaa gacgagttcc tgatcatcgg aattcgtctt tttcacattc caggacatcg
    29461 gtcctttatg ctcgagcgtt cgaggagtaa gcttgagacg tacacagtat atagagagaa
    29521 tcgaggaaga gactatgtta gccattgtaa ttggactcgt catcgggatt ttgttaccga
    29581 tgcagacgag cgtgaactca cgtctgcgca ccatcgtcgg gtcaccattt gtcgcgtcgt
    29641 tcctgtcgtt cgcaatcggg acgacctttt taacacttac gttactgctc accgggcagt
    29701 cgttcgggat tgaatcatcc atttttcaag gagaaccgct ttggatgtgg tcgggtggtt
    29761 tgttaggggt catcttttta acggggaaca ttttgctgtt cccgaggctc ggcagtgtcc
    29821 agaccgtcat catgccaatc ttcggacaga ttttgatggg gctcttgatt gaccacttcg
    29881 gctggttcaa ttcaaccgtc aatgtcctca caccgtggcg cgtgttcggg gccatgctcg
    29941 tgttactcgg cgtcgtcggg acggtcgcac tcacggactg gattaatcgt cgtcgcggca
    30001 aacttgtcgc cccgtcgcag accggaaccg gcaatttgaa cgtctggcgc ctcgtcggaa
    30061 tcgggaccgg tatgatgagt gcgacacaga cggccatcaa cggttatttg ggaacggtgc
    30121 tcgaatcagc cttgaaaggg gccctcgttt cgttcgtcgt cgggacggtc acgttactgc
    30181 tcatcttgct cgtcttgcgg ccgagcgtcg aatggcgcgg gttacgtggt cagccgtggt
    30241 ggatttggct cggcggtatc atcggggcac tgttcatcgg cgggaacgtc ttaatcgtgc
    30301 cgatggtcgg gaccggcatc gccgtcgtca tcgtcattgt cggcttgcta tgcggaagcc
    30361 tgctcatcga ccgttttggt tggttcgggg ccgccaagaa cccggtcact gggatacaac
    30421 tcgtcagttt actcgtcatg gtcatcggga tcatgctgat tcgtttgtca taagggagga
    30481 gagacatcat gcgcggagtg ctgttcgcca tcagtggcgg cttctttttg acactgcaga
    30541 gcgtcgccaa tgctcgcatt agttcaagta tcgggacgtg gcaggcagcg acgttgacgc
    30601 aattgacggg cttcgtcgtt gcgctcatga ttatgcttct cgttcgcgat cggacgtacg
    30661 tccacatgcg tcgcgtcgag ccgctctatt tgtcaggggg cgcgttcgct gcgttcatct
    30721 tgttcagcaa tatgacggcc gtgcatgagc taggtgtcac actcaccatc tcgttgttct
    30781 tgattgccca gcttgccctc gctctcgtca tcgactggcg cggctggttc gggatgttgc
    30841 gccgtgactt gaaccggacg caactgctcg gggtcgtcat gatgattgtt gggattctcg
    30901 tattgaaagg atgacgtgcg atggaacaga ttgaccatta catgaagcgg tatgggctgg
    30961 atgaggtact cccatcagct gtacgtcctc aactcaagct cgtccgttac gcgacggggg
    31021 aggcgatttg cacccaaggc gctaaggccg agcagctcca ctttctcgtc agtggaaaga
    31081 ttcgggtggc ccacacgtca gcggccggga agcggctcgt cttgtcgttc aaatatccgc
    31141 tcgacttgat tggcgacatc gagtacgtcc gccgcacgcc gttcttgaac acggtcgagg
    31201 cggtcacgcc ggtcgagatg attgtcgtcc gcttcgatga tctcgcgcgt catgctaagg
    31261 atgatgtgaa atggctccac tatttgctgg cagggattac gaaaaagttc gagatgaagt
    31321 cgcagtcgat gagttttaac ttgttttacc cggtcgatgt gcggctcgcg agctatctgt
    31381 tgtcgatgac accggaagag acgacgctcg ggtcgaccgt cgatgaattg accgatatcg
    31441 ccgatttgat tgggacgagc tatcgccacg tcaaccggac gctcaagcgt ttcgtcgagc
    31501 agggattgat cgaacgggat cgtcggtcga ttgcaatcat tgatcgcgcc ggattgcttg
    31561 ctgttgccgg agagagtatt tatgaatgag gaggacatat aatggcactt ggaatgatgc
    31621 tcgcggtcat gggcggcatg ctcgtctgtg tgcagaacac gttcaacgcc aaagtgaaag
    31681 aacgggtcgg ggcgtgggcg acgacgacgc tcgtgctcgc cctcggcttc ttggcatcac
    31741 taatcgtcgg attgatcagt gaaggatttg gtctgttcgt cgtcacgggg atggagacgt
    31801 ggtattggtt cagcggcatc attggggtcg gcgtcgtcat gagtgtgacg caaggcgtcc
    31861 aacagctcgg gccgagccac gccatctcaa tcgtcatggt gtcacaaatc ctattcgcgc
    31921 tcctatggga cacgctcggc tggttcgggc ttgaggccat cccgttcaca tggaagacag
    31981 cgcttggcat cgtgctaatt gttggtgggg ttctgttgtt ccagttgagt gggaacaaag
    32041 agacggccca tcaaaaagta aaacaagtcg gttaaaagga tttacgacaa atatgacatg
    32101 tttgcccgtg ttcctgccgt ttgatgacgg cttggcaatg cgggcatttt gttgtgagcg
    32161 aggcgcgtgg ttgaacgggt gaatggtctc cgaacgatga cggatagatg gtataagaac
    32221 gggttacgat gaatccggcg ataccgagca ggacgactaa aatgagaata tccatcgaaa
    32281 tacctcctaa ttattggtat gctactccta tgtacggtaa agggtccgaa ttggtttcaa
    32341 ggaggaacaa atgatgatga cgcgagaaga acgaatcgag cagttacaga aacgcccgaa
    32401 aaaaggtgcg tttaacttat tatgggccgc ctcagctgga ctaggagtgg gatggtggat
    32461 ttacgccaac gcgtcgttgc agctactggc agtcttatcc tttctgatca tgactgctgt
    32521 cccgtttagt gttgtcacgt ggcagaagac acgtacactt ttgacattca atgagcatcg
    32581 ctcttaccaa cgattgattc gggcgaaagg cgtcatcgcg attgcgatgt tatggggtat
    32641 gcttggtctg atgtttgcac acatatccgg attcttcgca ttgtccgtgt tcagcggact
    32701 gtcggtgatg ttgattgcag gcatgctagt agttgagaca tggcttgata cccgcttgct
    32761 tcggatcgat cacgagcatg tcgcggatag cttgattggc tttacgaaac gggaacggtt
    32821 gaagcgaggg tgggacaaaa tgtgaaacct attaccttct tctttcgtaa aagaaggtaa
    32881 tgagattaaa tgaggaggat ttgatggttg atcatgacgt aaggctagaa cggatgcttg
    32941 agaacgacca gaagcgacaa aaacaaacgt ggtatccgat gctaggtttc ctggcgctgt
    33001 tcatcgttta tttttgggtg acggacgtcc tcttgctgtt gccgatcatt ttagccggac
    33061 agttgcccgt gctgtataaa gggtggcacc ggatgaagtt gttgctcacc ttcaacgagg
    33121 atgcttccta ccgacagaaa gtacgatccg aattcggatt ggccgtcggg aacctcgtat
    33181 ttcttttgct agtggtcgcg agtactatgt taggctggat cacgctcctc actttctcca
    33241 tcgtcatcat cgttggcctc atcacgtttt tgacacttcg atttcgaatc gatcgcgagt
    33301 tgaaagacat tgatccgaac catgtgactg cgactgaact cggcgaggca caaatcgaac
    33361 gcgaaaaaag aaagttatca tgatgggagt cctcaatatg gttaataaac atgaacgatt
    33421 aaaacaaatg gtcgagaacg accgtaaagt gaaccggaca gcactcctgc tcacgttcgc
    33481 aattctagga attgcctttt acttcatctt cacgcaagaa atctcgttat tgacgtttgc
    33541 cgtcatcatc atggcgacgc agctgccaag tctctatcgg gcatggcatc ggatgaagtt
    33601 gctgataact ttcaatgacg acgcgcgcta tcaaaagttc gtgcgactcg agttcggcat
    33661 cgtcctcgcg aacattattc tgcttggcat ctttatcgcc atcgcttggg cgattgaagg
    33721 gtcgctcgtc atcttcgcga ttatgctgct cgctctgttc atcccattca tcttcttgtc
    33781 agtgtgggtg aaccggaaaa ttgagttgat tgatccggag cacgtgacga accatgagtt
    33841 gcggacggcg catcgcgatg aagcgaaacg ccagcttaaa taaggaggag ttcgatggat
    33901 atgcgagtat tagacatgtt gtggtcgctt ggtaattatg ctgtcatgtt aggcgtaatc
    33961 attttcgtgc ttaagctgat gattggaaca gcgaacaagc agaactgaat agaaccaaaa
    34021 agccataaaa atacgagagc ctcgactttt atggcttttt atattgattg cagattcact
    34081 gcccctctac tacctgtatt ttaaacacac ctgtgcccga acggttagtc aacaaagtga
    34141 ttaaaatcaa atcacctttc gataagtctg atagagagag tgtctcctct tgtttgtaaa
    34201 tagatacttg ttcatcaaaa atctcatatt ccataagggt ttgattgtat tcatcgttga
    34261 gaacgctacc ttgaactgcg atccgattgc cttcgatttc tttgatttcg gcataatagg
    34321 tttggatatc ggacggagtg aggacccagg catcctcctc atacgctttg tacgcatggg
    34381 tgtatcccgc aaagtaacta atcaatacac taatcaataa gacgatgatt gataggatta
    34441 tagtcatctt ataaggtggg accatcggag aacgttttct tgcgtttccg tttagcgctt
    34501 gattaatatg ccgcttatag gcctgaaaat aaagcgagac agtcacaata aacatgaata
    34561 gaacgataca tgttgcgatg acgtaaatgg ggatactcat ggattcgtct ccttcaaata
    34621 tgaaaatgat ctttgaaaat atggtaatag cttcttgtca catcaacacg ttttccgttc
    34681 gttaaggtaa ggataaattt tgaagaaagc gtaggcttga tttgtttgat ttgattggtt
    34741 gcgatcacca cagaattact aattcgtaaa aaagacgtcg gatcaagcga accgacgagc
    34801 cgatataatc gatcagtggc gagataaatt gattcttgcg tttgaatctc cactgtatga
    34861 ccgaaggact cgatacaaat aatgtccgtg accggtaata cggcccgtgc attcgtatcc
    34921 ttctctctca cggttaaatg ctggataaaa ggagtggatg tactcaggac caggtcggct
    34981 gaatcatcta tttcaattcc tctttcctcg agcaaagatt taatctcgtc atagcgctcg
    35041 ctactaatat cgagcttgat ttttatgcac taaccgcctt cctatacgaa aatccacata
    35101 tttgaaatta gtgtagcaac tagctctggg cgcatcaata caagatgaac actttacaga
    35161 aatatgcgca caagttacat cacagaggtc tgagttctat acacaaaata gatatattac
    35221 ttgattagta gtatttcggc acgataaaac cctatggatg aatacagatt gtttatttca
    35281 tctgcttctc catagggtgt tttaaattaa gatataattt ggcttcgtta ggcgaacatg
    35341 cccaccaaga ttccgcagat gaccatgcca atcgtataga acttgaagcg gtgtcgttcc
    35401 caaaacgagt cggtcatcga tttgtgaccc cgtcacgctt cgcaatctta tcgctcactt
    35461 gttggccgct caatgtcacc atcggcatgc cgccgcccgg attgaccgtg ccgccgacaa
    35521 agtagaggtt gtcgtacagc tcgctctgtt tcttgtgctt gaagccgccg ttctgcttct
    35581 tatcagcgac ggtgccataa atcgcgcccc ggtccgagcc gtacgtgcgc tcgatatcat
    35641 gcggcgtcca gacgtcacgt gtcaccgtgt gttcgcgcaa tccttccaag cccatccgct
    35701 cgagcttatc gaggacacgc tcttcaaacg cggcgtagtc ctctggcgtg aatgggttgt
    35761 cttggatgta cgggatgtgc ggcaaaattt taatgttctc gtgcccgggt ggtgcctgtg
    35821 tcgggtcggt cttattgacg ttcaccaagt aaatcgtcgg gtcgtccggc aactcatgtt
    35881 gctcgaaaat cttatccatt tgttcatgca agttctctga gaagaagaag ttgtggtggc
    35941 cgagcgccgg atactctttg ttcacgccga ggtggagcac gaaaccagaa ctggccggct
    36001 catatttctc gacgagcttg tcgacgaact gttcgtccgc ctcgaccatc ttttgataga
    36061 acgggatgac ttccatattg gagacgaaat agtcggccga acggagccgt ccgtcctcga
    36121 gctcgatggc cgtcagttga ccgttcaacg tgtgcgcgcg gacgacgcct tgaccggtat
    36181 ggagctgaac gccaatctct tccgcgagtt tcgtcagtcc ttccgcgagt ttatgcgtcc
    36241 cgccttcgac gtaccagcag ccttgggcgt gctgcatata aatcatcatg ttgagtacgg
    36301 ccggcgcgct gtacggggat gacccgacat acttgacgta atacgacagc atcgtccgta
    36361 aatgcggatt gctgatccgt ttggcgatgc cgtcgtacat cgtcgacgtc aaatcgaatc
    36421 cgaacaacgt cgagaagaga ccgttcttcg cgaccgcttc gcgcggtgat tcaaacccct
    36481 ctttcaagta cgccttctct gtcgtgttat aaatccgctc agcatatttc aacagttcac
    36541 gatactcgta catgtctttt cgggacagcg tcgggttggc acgctccatc ttgtccaaat
    36601 cgtgatagag atcgagcacg gtgccatctg ggaagaacga gcgccactcg aggtcgagcc
    36661 gtttgattgg cacgtagtct tccatccgct tgccgctacc tgcgaacagc ttctcaaaaa
    36721 tttgcggcat cgttaaaatc gacggtccga ggtcaaagcc gaaaccatct tgttcgagcc
    36781 ggttcacttt cccgccgata tggtcgttct tttcgtataa ggagacgtcg tatccttttt
    36841 gtgcgagtga gatggccgcc gaaattcccc cgagccctcc accaatcaca atcacagact
    36901 tgttcacgtt ttgcatatat gtctcgccct tcttccgcca tgtatttttt attagtaagt
    36961 atgaaagcgt gatgatctac tctaacagtt tgccatcacg tctcttattc cctgcttcgt
    37021 gatgtatgaa cacgcatatc acgcttgaat gtacaaaaac aactcgacat tcattcatcg
    37081 aatggagatt gtcttgcctg tttatacttt gtttacatct tctgattatc ctttaggtac
    37141 aaccaaaagg aggaatacac agatgaaaca gaaatggaaa tggggcctcg gcatcggggt
    37201 attagcgatt acgttagggg caggcgtcgc gttgatgcca cagtcggtcg actataagac
    37261 ggaagccgta tcggtcgaga cgattgagaa tgtgtacacg ttcgcgggac aagtgacgag
    37321 cgtcgaggag agcacaggga cgctgttcgt cgatgaacga gatgtcggca aagtcgagga
    37381 agggagtccg ttgacgattt atgtgagcgc gctcgacctt gaggtggatg cgacaatcga
    37441 atcgattgcg gacgaggcag aaccgatgac gacaccgggc gcatcggcac gctatgcgat
    37501 ggacatcgac ctgcctgaga tggacggcgt gcggaacggg atgacgctcg aaggctccgt
    37561 cgtcgctgcc cgcgccgagg aagtggatac gctctcgctc gacagcatca cgtttgaaga
    37621 ggaagatgcc tatgtctacg tcgaagaaga cgacggtccg gtcaaacgac aagtcgaact
    37681 cggcatcacg gacgggagcc gtgtcgaaat caaagatggc ttggacgcag accgcgtcct
    37741 gttgctcgat gaagcggcga tcggcggctt gatgcctcca cgaatcggag gtgcccaatg
    37801 actttaatcg aagtagaagg gctcacgaaa acatacgggt cgggcgacaa tgagcagacc
    37861 gtcttacgtg ggattgacct cgagattcga gaaggggagt tcgtcgccat ccttgggcca
    37921 tcggggtccg gcaagtcgac gctcatgaac attctcggtt gtttagatgg ttatacgagt
    37981 gggcggtatc gattcgggga taaggacgtg acaggattgt ctgagaacga gctgtcgttg
    38041 tttcgaaaca aacaaatcgg gttcatcttt caacagttca atctgttgcc gcgcctatcg
    38101 gcatacgaga acgtcgagtt gccgctcatt taccaacgga gctcgaaggc agaccgccaa
    38161 gcgcggacga agcagatgct cacccgcgtc ggactcggcg acaaattaga cgccttcccg
    38221 aaccaactgt ccggcgggca acagcagcgg gtcgctatcg cgcgggcgtt ggtgacgaat
    38281 ccgtcgctgt tgttggccga tgagccgacc ggtgcgctcg atcaggcgaa cgggcgtcaa
    38341 atcatggaat tgttccatga cctgcacgcc gaagggaaga cgattatcat gatcacgcac
    38401 gacatcgata tcgcgagaga ggcgacacgg atcgtccatg tgcgggacgg gaagattgaa
    38461 aaggaggaac gggtacgatg attcgagaaa atatacgcat ggcctggttg acggtcatca
    38521 gtcataagat gcgttccttc ttgacgattc tcggaatcgt catcgggacg gcgtccatca
    38581 tcgccttgat gacgatcatc tccggggtga ccgattccat caatgaagaa gtggcgacgt
    38641 tcggggcgga tcggatgacc gttcaaatcg aagacgcgag caagagtggc gtcagcgtcg
    38701 ctgaactcga ccggctcgaa gccatcgacg gtgtccgctc agtatccccg acgacgaccc
    38761 aacagacgga cgtttatgtg acgggccaga cgtcgacgca gtcagtaatc ggcaagagca
    38821 attcctattt cgatgattcc accgtcgcga ccggtcgtgg tctcacaccg gtcgacgtct
    38881 cgcaacagac gcatgtcgcc ttgcttgggg acacgctcgc caaagaatcg ttcccgacga
    38941 cttcaccgct cggagatacg attgtcatag gtggcattcg ctatacggtc gtcgggacgc
    39001 tcgccccgtc atctgaattt tcgatgtcga ccgatgaagc ggtcatcatt ccggtgacga
    39061 cggcactcca acagtttcac caaaaaacga ttgcgtcatt cgatatttac accgatgccg
    39121 gacaatcgga gacggtgaac gaagcggtga cgcaacagtt gacgaccgcc ttcaatggcc
    39181 gcgacacgtt taccgtcacg agctttgagg acgcgctcgc ctcgattgat caaatcaacg
    39241 ccttgcttag tatgttgctc gtcgggatcg cctccatctc actcctcgtc ggtgggattg
    39301 gcatcatgaa catgatgctc gtctccgtga cggagcggac gagcgaaatc ggcttgcgta
    39361 aagcgttagg ggcgacaccc ggcaagattc gccaacaatt cttgttcgag tcggtgctgt
    39421 tatcgctgct cggcggattc atcggcttgg tcgtgggcgg actgctcgca tttgggttga
    39481 cgctcgtcat gggtgtgccg ttcacactcg caagttcgac gattgggctc gcgctaggat
    39541 tctcgattct catcggcgtc gtcttcggtt atattccagc ccgaaaggcg tcgaatttac
    39601 aaccgattga agcgttacga aacgcataag gaaagcaggg attcacgatg gtcaccatcc
    39661 tactggtcga agacgacccg gcgctcggga gtctattaga tgaatatttg acgacatcgg
    39721 gttaccgcgt ccacttggcg gtcgacgggg aagcggcgct agacgtgctc gaacgagaac
    39781 caatcgattt gatggtcacc gacgtcatga tgcctcggct cgacggccgc gaattgacgg
    39841 aacagttgcg cgatgccgga tacacgttcc cgattttaat gttgaccgtg ctcgagacgt
    39901 taccggataa gaagaagggg tttcgagccg gggcggacga ttatcttgtc aaaccggtcg
    39961 atttggaaga acttgagctc cgcatcgagg cgatgctccg gcgggccaac atctaccggg
    40021 agcaccagat tcaattgaac gactgcgtgt tggatgagcg gtcgctcact gtggtcacgc
    40081 cgtccgagac gattgaagtg ccgaagaaag agttcgagct gttgtaccat ctggcgacgc
    40141 acttgaacca agtgttcacg agacaacagt tgctcgatcg gatttggggc tatgagacgg
    40201 aaagtgacgt ccggacaatc gatgtgcata tcaaccggtt acgcagtcgt ttgaagcatg
    40261 tcgaggcgtt ccaaatcagt acggcttggg gtctcggcta tcggttggag ttgaagtcat
    40321 gaagcggttc ctcagttcaa tctatggccg cttcctaatc atcttcttcg gactgttgct
    40381 catcccgatt ctgttgacgc tcacactctt cctgacgttc cagttcaatt cattgacgac
    40441 gcaagtcgag acgatgctcg tcgaacgggc cgacagcatg cggacggcat ccgaacgcta
    40501 tgagctcggg gccgatgagg tcgtcgagct gttctcggaa cagacgctcg tcatggcgac
    40561 ggaacggtac gacaccgctg cttggtccgt ctccgaacgt gctcgtctgg aacggggaga
    40621 cgtgttgacc gttcgggatg gacggttgcc tgcagtcgtc ttgctgattg acgaaacgat
    40681 tgtgacgttg acgccgaatg cggaagacaa cccgatttcc atcttccgta atctatccct
    40741 ccagacgtta ctgctgaccg cgctcgtctc gagcgggttc gtcctactcg cggtgcgact
    40801 catgacgcgt cggattgatc gtgtcaccga agccgcaagc cgggtcgcct ctggcgattt
    40861 gacagtacgg gtccaagacg gtgggaatga tgagattggc aaactggcca gtcagttcaa
    40921 tcagatgacc gagacgctcg cgacgaatga atcgaagaat gaagaactga cgtcaattat
    40981 ggcccacgag ttcaaaacgc ctgtcgcctc gattctcggg tatgcgacga tgttgaaacg
    41041 tggggacgtc tcgaccgaga aacgaatcga ttatgcgacg atgattgaac aggaagggaa
    41101 acgcttgtcg cgattgtctc gcgatttact ccgtctcgcc aaactcgatc acacggtcgt
    41161 cggtttggac ctgacccgct tctcactcac cgaacagatt cgggagagta tcctatcgtt
    41221 cgagcgcgaa tcgactcgga agcgattgaa ttgggtcgtt gaattggatg aggtcgacat
    41281 ggtcggggat gcaggtctac tgcaacaagt gtggatgaac ctgcttcaaa atgcgatgac
    41341 tcatgcctac gaggacggga agttgtgcgt ccacttgacg cagacgtccg aagcaatcgt
    41401 atgtgagatt caagacgagg gggaagggat gacgccggac caagtgagtc gcatatacga
    41461 acgattttac caagccgata gctcgagaca tcaaggcggc tcggggctcg gcatggccat
    41521 cgttcaaaag attgtcacgt tgcatggtgg aaagattcag gtgaatagtg aggtgcaggt
    41581 cggaacgacg gtgaccgtca cgcttccgct tcgaagagac aggtgataat gacctgtctc
    41641 tttttatggc ttcaagccgc cagccgtcaa cgggccttcg aacgtgatcg tataaatgat
    41701 gcgggcgatg tcctcggccg tttcgggtcg gtcgttgtac agccattcgt aaatgacccc
    41761 catatgggcc gacgagatgt aagacaccag ataatcggcc ggcacgagtg ctttcgtcgc
    41821 atcgaacaac acggtcgggg agcgttggaa tagcgccgcg tgcatgtacg accggagccg
    41881 ggcttgaaac tgaggatcac cgttcggccc gaggagcggt ttcatcaaga ttttattgtc
    41941 ctcgatgaag cagatgaacg ggacgagcaa ctcatgagca gcgggtccgc gttggtcacc
    42001 gaagacgcgt ggaatctgtt tgaccagttt ctgttcggcc tcttgaaaaa tgacttcaat
    42061 caatttctcc atcaagtcga acttatccac atagtgactg taaaacgtcc cgcgattgat
    42121 gccggcccgt tcggtgatgg ctttcacggt gaccgcctcg aacccgtgct cgtcaatcaa
    42181 atccaaaaag gcattcttaa tcaattgttt cgttcgtgtg atacgtaaat cttcatgtcc
    42241 catctgtttt tttctccttt atccaacact tgagtgcgga ctgtctgata accgacacga
    42301 tgcccgatat tgccgattgt tgggttgtcg gacgaggtct atactgaacc tataaaccaa
    42361 cacggtgtct attagtcaag tgtatatgaa tcggacatcg aaaaggagaa tcgctatgga
    42421 cattcaactg aacggcgtca gtaaatcgtt cggtgaccaa ttggccatcg accacgtcgg
    42481 ctttaccatc aactcagggg acatctgttg cttgctgggc ccttcaggtt cagggaagac
    42541 gacgctcatc cggctgatga ttggtgcctt ggccgcagac acaggttcga ttcaaatcgg
    42601 agagacgatc atgccaaata tgagcatgct ccacaagatc ggcttcatgc cccagaacga
    42661 cggattgtat gacgacttgt cggccgaggc gaatcttgaa tttttcggct ccatctatca
    42721 actcggcaaa ccgaagctcc aacaacgcat cacggaagtg ctcacgctcg tcgatttgac
    42781 ggccgaccgc aagaaactcg tccgaaactt ctcgggtggg atgaaaaaac ggttgtcact
    42841 tgcaatcgcc atcctgcatc agccggacgt cttgttttta gacgagccca cggtcggaat
    42901 cgatccaatc ttgcgacgcc aaatctggga tcagtttcaa gcgattcggg cgaacgggac
    42961 gacgattatc gtctcgacgc acgtcatgga tgaagtgctc gagtgtgacc gggccgcgct
    43021 catctataac ggccgtttga tcgcttacga caccgtgccg catctgttag accagacgga
    43081 gaacggtcgc gtcgaggaac tgttcctcat cgctggtcga gaaggaggga cggatcatga
    43141 gtaacttggc gaaacgcgtc atctttcaga cgctcaatga taaacggagt gtcgccttga
    43201 ttttgattgc gccactcttg attttgacgc tcgtttactt cctcctcggt gactcggatt
    43261 acgtgccggt cgtcgtcctt gatgagaatg cacaaacgca actcgtcgag gcattcgaag
    43321 ccgagacact cgacgtccgg ttggacacgg tcgacaatcc gttcggttat ttagaggaca
    43381 ataaagacgt cgatgcgatc tttgaagcga cgcaggaagg gacgacgatc acgctccgag
    43441 aaccgtcgac aaagtcctcg aaagcggtac gagagattca agcggcgttg tcggcattga
    43501 atccggcggc tgatatcgag atgaactatg tatatggaga ggaaggccaa tcgacgttcg
    43561 attcgttcgg ctacgtgttc ttatcgctgt tctcgttctt cttcgtcttc atcctgtcgg
    43621 cgatggcgct cgtcaaagag cgaagtggcg gcacgctcga acggctcctg atgacaccga
    43681 tcaaacgcgg gcaggtcatc ttagggtata cgctcggcta tggcgtgttt gcggtcgtcc
    43741 agtccgtgtt catcgttctg tatacgattt acgtgctcgg gctgacctcg ctcggcaata
    43801 tcggttgggt gtttctcgtg atgattttaa tggcggggac ggccgtcttg ttcggcgcga
    43861 cgatttcagt gttcgcccgt tcggaacttc aagtcgtcca aatgattccg ttcacaatca
    43921 ttccgcaagt gtttttctca gggttaatcc cgctcgactt gattccgtac ggacttggca
    43981 acttgagcta tattatgccg atcttttacg gggcgaccgc gattaaagaa gtcatggtgt
    44041 acggcagcgg gtttgccggg atatggggct atgtgctcgg cttaatcgtt tacgccgctg
    44101 tgctctactt gttgaatatg cgggcgctcg ggaagtatcg ggggcactaa aacgggattc
    44161 gagcgctatg ctcaaatccc gttcaggcga cccattaaaa ttgtatcgta gtagtgaccg
    44221 tcacgtagtc gcttgtcgtg tcgcaatctg ccttcctgtt caaagccgta acgctcatag
    44281 agtgcgacgg ctttttcatt cgcctcgatg acgctcaaat tgattttatg aattccgttc
    44341 gtctcggccc aatcgatcga agcgcgcaat agtgccgagc cgaggccgaa tccccaatag
    44401 gcttgcaaca ccccgacgcc gaactcgacg gcatgcactt tccgtttcaa cgaactgcct
    44461 tcgcaacggg caaacccgac aaggtttcca tcgacttcgg cgactaggaa gacacggttg
    44521 gctgtttcgc ggtctagttg aatgagtcgt ttgaacgcag gagcgtcgag atagccctcg
    44581 cccggctcgc ggtctaaaaa ttcggtttcg ctgtcgattt gaagacgaat caattcaagt
    44641 cgcttcgcat cgttcgtctc ggccagtcga acggtacatc gttgaccctc tcggatatac
    44701 gtgcgtggtt tcattgaggt agctcctctt tattgttgat tgcgtcaaaa aagcatccgg
    44761 gcattcccgg atgcagctta acgtttaagt agtaaagcga cgccggtcac gagaagtgcg
    44821 agtccgctaa acaatcgtac ttggttgcaa gtcactatct ttcacccctg taagtcattg
    44881 tagtcattca ttttttggcg acgcgaagtt ttgtccgttc catctctttg tagattgcaa
    44941 ggacgtcgtt gccgtagttt cctctcggtt gcatcgccca tttgccttga agggcgggcc
    45001 aagttggtgc agatcctcgt ttcacgtaac ggaagcgagg gtccacgagc ttcatgttca
    45061 gtttgtcttt cgaagcgtat gctttcaggt gctgaatatg ggccgtgacg ccttggaaag
    45121 gcgagcggaa cgtatggcct tttaccccgt taccgaccgt tccgatgccc gcataattat
    45181 gttgcctcgg gagcacgtca cctttgtaac tgaagtagcc ggtctccttc aacgcttgcg
    45241 cgaacgcgac atcgccacgg acaccttctt ttgctccgat gacgacgaac agcttggcga
    45301 gctcttcgac ggtcacacct tgaagtcgga cgtttttcgg atttttcttt ttgacaaagt
    45361 ccgccatctg ttgaggtgtt aatgctgacg ttcccataat agcacgattt tctttttttg
    45421 acgcagctga aacagatggc atcgatataa tcaacgaaaa taggattaaa gcaattccga
    45481 tcgaataaac gaacacgttt ttcatcctta ttcctcccta atcagtaaat aaactatgca
    45541 aataatacca tatattaggc tttataatta tttcattttg gttaagtggg agtaatcatc
    45601 caaatttatg caactaaatc gtgaagtgct attttgtaag tggcgagttt ccattcattc
    45661 aggtattttt gaaacaggaa gaatcatcat cagaaaaaga agcgaccgaa acgaaattag
    45721 gaggaatcga ctttatgttc aaagcgtatc agttccacat tcaacttctc gacagcccaa
    45781 caccggtctg gcgccgcttt agcatcccgg ccgagacgaa cttcaaacgg ctccatgacg
    45841 cgattcaaat cgttatgtgg tgggacgact ctcacttggc aaagtttgaa aatgatttac
    45901 gaaagccgac gttccggttc gtcttatctt cagatgaagc cgaggagcat aaggctcggt
    45961 tgtcttactt caagtctaag tcgcaattac aagcattcga acaacagatt tatgaaatgt
    46021 atcgtcaatt atccattcgc cagatgaaga acgtaaaatt gccgaccgtc atcgagtcga
    46081 atccgaaact ttactatacg tatgactacg gggacgactg gaagcatgaa ctgacgttag
    46141 agaaagtcat cgacgactat ccgtatccat atccgatggt gacagaatgg gaaggggaga
    46201 cgccattcga agacgtgggc gggatgactg gaaatcagat gattcaagac atcctaaacg
    46261 atacgtctca tccgcaacac gaggagtatg tggaagcatc taaagaagta caattctatc
    46321 aaaaggataa aatcaatttc ctattgcaag aatatgtgac tgtgaagaga gtgaaatgag
    46381 aaaagcggcg gagtgaatat ctctataaaa accccacgtt ttaaggaaac taaaatcagt
    46441 ttgcttacgt aaatagaaac gaggtgatgg gaatggagaa acaagcacgg atgcgttcga
    46501 ttcaatcgta tcaaaaaaga tggatgccct tgcacgtatc cgtcgtcatc gcggtcggga
    46561 tgtcatttgc gttattggtt atgaatgagt ttcaaacggg ttatggaatc gtcttcttag
    46621 cggcgctcgt cgtgttgatt tatttggagt ggcgcgaaag ccaattcatg caacggttga
    46681 cagacgaacc atccgtccag aagttcattc gccgcacgta tctcggtcgc aacgctgtct
    46741 cgttgttcgg ggccatcgga ttctgtttgt tgtttaagaa cggattccag tcaaatctgt
    46801 tcttatggat gatgattttc tttggtgcgg tcgcgggcca agcggcgacg acaatgtatt
    46861 acgaacgcaa gattcgccag ctcgatccgg agcatccgag tcggcatgac ttgagtttta
    46921 caaaaggata aacagaaaac aagccgccct gttcgaacag gacggcttgt tgtgttaatt
    46981 cgcttttttg agttctgatt cttcttcctt gaagtcgagc ttgcgtacat cgactcgttt
    47041 tacgaaaaat gccagtacaa gcgcaagtag gttcatccca agtgcgacat agaatgaaac
    47101 ttgaatccct gacagtaacg cttgttgcgt caacgcgccc atcgcacttt cggtgagtgt
    47161 cgctgggtcg acgccggtca tgagtgattc ggcttctgtt ttcgtcaccg agttcatgat
    47221 cgtgacgagg actgccgttc caattgcacc ggatacttgt tgggccgtgt tgttgatggc
    47281 cgttccgtgc gggttgaggc tcgtcggaag ctgattgaga ccgttagtca taatcggcat
    47341 catgaccatc gacattccga acatgcggag cgtatacgtc gtcacgatgt acgtgtacgt
    47401 cgaatcgagt tgaacgttag cgagcatata cgtcgaaatc gctgtgatgg tgagacctgt
    47461 aatcgagagc accttcggtc cgaacttatc gaacagtttc cccgtaatcg gtgacatgat
    47521 ccccatgatg atggcacccg gtaacagcat gagcccagag tcgagcggcg agatgccgcg
    47581 gacgctttga acataggccg gtgtcaaaat catgccggag aacatggcga cggcgttgac
    47641 gatcgcaatg atggaagcga gtgcgaacat cgggtatttg tacgcccgaa ggtcgagcag
    47701 cggcttctcc atgttgagct gacggatgac gaaggcgatt aacgcgacga atccgacgat
    47761 catcgtcgtc aagacgatcg ggttgtccca gccatccgaa ctcgccgagc tgactccgta
    47821 caagacgcca ccgaaaccga gcgtcgataa gacgagtgac aaatagtcga gcgattgatc
    47881 tttattttgg accatgacgt tctcggcttt ccaaatggcg aggccgagac cgatgatggc
    47941 gagcgggaga atcatctcaa ataagacgcg ccagtcgtaa tactcgacga tataacctga
    48001 aagcgtcggt ccgatggctg gtgcggagat catgacgaga ccgaaaatcc ccatcgctgt
    48061 tccacgtttt tcacgcggga aactgacgag catgacgttc ataaggagtg gccccatcgt
    48121 cgaggcaccg accgcttgaa tcatccgacc ggcgagcaag atgccgaagt tcggtgaaaa
    48181 cgcggcgatg gccgtcccga cagcgaaaat cgccatcgag gtgatgaaga ggcttcggtt
    48241 cgagaaccgg gtgatcaagt aggccgatgc tgggacgagc acacccgtca cgagcatgaa
    48301 gccggtcgcg agccattgga cggtcgagta gtcggcaatc tccaaatcga ccatgatcga
    48361 tgggagtgcg acgttaagta acgagttgtt gaggaaggcg atgaacgccc cggcaaagag
    48421 gaccgcgagc atgagatacg gcggtttctt ttggaattct ggtttcatac gagttgctcc
    48481 tttatgttct gaatagttat atactagtaa gtgtcgatgt agtgatttta tacccgtcgt
    48541 ataaataaat caaccatttt gtactatcgg ttcaaaatga tatactgaat ctataaatga
    48601 aacagaacgg agcaggaaat gatatgaaag ataagaaacg aaaagtcgcc gatgtcgcca
    48661 tgaacctctt cattgagaac ggggtccaac agacgtcggt ccaagaaatc attgaacggg
    48721 cgaacatctc gaaagggacg ttctacaatt acttcgcctc gaagacggac tgtgtcgcca
    48781 atatccttga gaacttgcgc tatgacgccg gccagcgccg catcgagatg cagatggggc
    48841 gggacaagcg tgacaaggac gtctttatcg agcagatttc catcctcatt caattaaatg
    48901 aagagcggaa cctccacgcc ttatttgagt cgatcatgtc ggcgaatgag cccgagctga
    48961 agaagctcgt cttgcagcac cgtgtttatg agatcgagtg gctcgccatg cgcttgaccg
    49021 agattatcgg tgaggagatt cgtccgtact cggtcgagtt gaccgtgctc ttcaatggga
    49081 tgttgcaaca catcttgttc acgctccgca tcacgaacac ggcctattcg attcagaaac
    49141 tgattcgtaa cttatacgcc tacgtcgagc tgatggcggc ccgcatggtc gagacgaacg
    49201 agcatatttt aaatccggtt acggtcgatc agatgcgtgg tacgacggat aaaaacctcg
    49261 tcacaaaaga cgaactgatt gagatggcgg aacggattcg cgcacacgtc aagatgaccg
    49321 aagaacaagc ggatttgttt gaggcgatca catatgagtt gcatcaagac cggcttcgta
    49381 aaattgtcat cgagcaattg ctcaagccgt tccaacgtct gttcaaaggt gtgacggggg
    49441 agacggaagt tcagaaattt acgaatctcg tttggctgta tacacggaca cactaacgac
    49501 aaaaaaagat tggttgctgt aatatagaag aaacacggta cgaaaataaa tctcaaaata
    49561 ttccacgaaa aagaattgat tcctacaaat tcatgcgcta caatcaaatt accgaaagcg
    49621 ctttcgggaa gaggagaatg acatgggtac gatttatgat ttagcaaaaa taaccggctt
    49681 ttcgattacg accgtctcca aagcgttgaa caactacaag gacgtcagcg aaaagacgag
    49741 agccaaaata ttacaagccg cggctgagat ggactatctg ccgaacgcgc acgcgcagtc
    49801 gttatcgacg aagaagtcgt gggcgatcgg ggtcatgttc tcagaagcga atgaagtcgg
    49861 aatgaaacat ccgttcttta acggcatcat cgaaagtttc cgtcacgcga ccgaggagca
    49921 cggctatgat ttgattttcg cctcgcgtaa cctccgcaat cgtgacatga gttacctcga
    49981 acacttcaaa catcgagcgg tcgacgggat cgtcgtcatt tgctcggacc ggatggacga
    50041 acaagtacaa gaactcatgc aaagcgacat cccaatcgtc gtcgtcgaca tggacagcgc
    50101 caactgtagc gtcgtctact cggacaatac ggaaggtgcc cgcatggctg tgaactactt
    50161 gtatgagtta ggccatcgcc acatcgctca catcgccgga gattcgtcga ttgacgctgg
    50221 ggcggcccgg gtgaaagggt acgagctcgc catgcaaacg ctcgacttgc cgattcagcc
    50281 aggatacttg gtcaacgccg ggttcttctc ggtcgaagaa ggcaagcagg cgatggagaa
    50341 gttgttacaa ttggcgtcac cgccgacggc tgtctttgtg gcaggcgatc aaatggcaat
    50401 cggggcaatc gaagccgtcc atgaacacgg tctccgggtc ccggaagaca tctcgattat
    50461 tggctacgat gacatcgaga tgatcaagta catcacgccg aaactgacga caatccggca
    50521 agacacggac gaaatcggag aggcggcggc cgagctgctc atcgagcaga tgacagccaa
    50581 agaacgacgg actgaacgtc gcgtcatccc ggtcacattg attgaacggg catcgtgcgc
    50641 gccggtcaaa aagtaaacaa gtcacgatga tgtttcgaag tcgctctgtt cgcttcagcg
    50701 gaatggagag aagagagcga tttcgaaaat cattcacccc aaatcgaaac cgctttcgat
    50761 attttatttc gattctttcg aaagcgcttt cgacaattat ttacctcttc ttgtaaacgc
    50821 tttctcaaaa acacttataa aggatggttc acacatgcgt aaaaaattag ttagcttact
    50881 ctctatcgga gcactatcag tcggtgtctt gggcgcatgc tcaaatgacg aagggtcttc
    50941 agaatcgtca aacggcaaag acgacgtact taaagtttgg tcgttcacgg atgagctcaa
    51001 agaaccaatc aaaacatacg aagagaagaa cggcgtcaag gtcgaattga caatcgttcc
    51061 aatcgcggac tatccgacaa aacttaagcc ggcacttgaa agcggcgttg gggcaccgga
    51121 cgtcttcaca ggcgaaatcg cgttcctcaa gcaatgggtt gacgcaggct actgggaaaa
    51181 cctttcagac gagccttaca acgtcaatga aatctcagac gactatattc cttacgtctt
    51241 cgacctcggg aaagacaaag atggcaacgt gcgcgctctc tcatggcaaa cgacaccagg
    51301 tggcgtctac tacaaacgta gcttagcgaa agaagtcctc ggtacggacg atccgactga
    51361 aatcggcaac atgatgagct cgatggacgg cgttttcgaa gttgctgaga agatgaagca
    51421 aaaaggctac aaaatgttcc cagacgaagg cgcgatccgt tggttctcac aaggcgcgaa
    51481 cccagaagca tgggtaaacg acaacaacga actcgtgttg acagaagaca aaatcaacta
    51541 catggattac gcgaaagagc ttcgtgagaa acaatacacg gcactcgctc cagaatggtc
    51601 accatcttgg ttcgaaggca tgtcgaagcc gatcaaagtt aaagaaggcg gcaaagaaac
    51661 ggaaacagaa gtgttctctt acgtcctccc aacttggggt cttcacagcg tcttgaaaga
    51721 cagcgcgaaa gacacagccg gtgactgggc agtcacgaac ggtccaagcc cgtacttctg
    51781 gggcggcaca tggctcggtg tttatgaagg atcgaaaaac aaagaagctg cttacgattt
    51841 cgttaagctc atgacacaag acgaagagtt cttgactggc tgggctgaag agacaggcga
    51901 cgtcctcgct tacaaaccag ttaccgacaa aattaaagac gacttcagcg atgagttcct
    51961 cggcggacag aacaactatg acttcttcct cgaccaagcg gatgaaatca caccaggaat
    52021 cgtcacgaaa tacgaccaac agctcgacac gctctacggc gcttcagtcc ttcagtacgt
    52081 agaaggtaag aagtcgaaag aagaagcaat cgaagagttc aaaaaacaag cgaagaacgc
    52141 ttacccagac attacagttg actgaagcaa gctaacccgt ggggggattt ccccccttaa
    52201 gggttgctat ggaaggagta acacgacgtg aaaaaactag accgttacgg ctatgcgttt
    52261 attgccccat tttgggtcgt ctttttgaca ttcagtattt acccggtctt tttgaccctg
    52321 tactacagtt tcaccaacta taccggcagc caaggagaag aggtcgtcgg ctttgcgaat
    52381 tacgcgcgcc tgttgacaga cacatacttc atcgaggcgt tcgtcaatac gatcaagatt
    52441 tggggaataa actttgtctt gcaaatcggt ctcgcactgg cactcgcgct cttgttctca
    52501 gatttacgtt tgaagttgaa gggcctcgcg ttcttccgtt cattcttcta tcttcctaac
    52561 ttgattacaa tcagttcggt cgcactcttg ttcggaatct tgctcgactg gcagcatgga
    52621 tcactcaaca tgatgctctt gaaactcggt atcatctctg acccgatcaa ttggttatcg
    52681 caaccggtga cggcacaact gtccgtctca ctcattttga catggatgtg gttcggtcac
    52741 tcgttcatca tcgtcatggc cggtgtatcg gggatttcac aagatttctt cgaagccgcc
    52801 catatcgatg gcgcgaaccg ttggcagatg ttcacgaacg tcacggtccc attactcaaa
    52861 ccgattcttt tgtacatcat gatcacatcg ctcatcggtg gtcttcaact gttcgatctt
    52921 ccgctcttat tgacggatgg aatcggcgca ccagatggct cactgaacac gatggttctc
    52981 tacttgtaca accaagcatt caagtataac aactatggct atgcggcagc ggtcgcttac
    53041 ggcttgttct tgattacact cgtcttctcg gcgatcgtct tcaaagggat gttccgtaaa
    53101 gaacgcgctg cgcagaaggg agcataagca atggaacaaa atgcagaatc acggcgtatg
    53161 ctcgccgaca gcgaagtgca gccgccgcgc gaggagaaac cgcttcgcgt gctaccgcca
    53221 agtaagaaac cgaaaaagaa atggttcagc cgtggcttga tttacacggg cttgattatc
    53281 ttgacgattg tctgcttcat cccgttcttg atgatgctcg tcaacgcgac gcggacgaac
    53341 ggtgaaatca tgtctggttt ctcgctcatc cccggatcgg cactcgtcga caactatgcg
    53401 attttgagcg actatatcaa catttggacc ggcttcaaaa acagtttgat cgtcgcggtg
    53461 ctcgtgacgt tgctctctgg ttatttctca gcgatgactg cgttcggatt cgccttctac
    53521 aacttcaaag ggaaaaacgt gatgttcatc ttcatgcttg tcatgatgat ggtcccaggg
    53581 caactcggac ttatcgggtt ctacgagatt tcgaaaacgc tcggaattct cgattcgttc
    53641 atcccgctca tcatcccgtc aatcgccagt ccgttcgtcg tcttcttcat ccgtcagtac
    53701 acgcaagcga cgctgcacgt cagtatgatt gaagcggcgc gcatcgatgg agcgagcgaa
    53761 ctgcgcatct tccatacgat tgcgctcccg atgatgatgc cagccgtcgc gacgatgtcg
    53821 attttcacgt tcatcggctc atggaacaac tacttgatgc cgctcgtgct cttgttctca
    53881 cctgagaagt acacgttgcc ggtcctcatg ggtttcttga aaggttcgca agtcgccgag
    53941 aacctcggtg ccctttacct cggtatcgcc atctcggtcg tgccgatcat gatcgccttc
    54001 ttgttcttgt cgaaatacat cgtcagcagt atctcggctg gtgcggtcaa agaataacta
    54061 gagagaaaag aggaattgac tatgcagttt aacaaagact ttgtcttcgg aacggccact
    54121 tcgtcgtatc agattgaagg cgcgcataac gaagacggac gtaccccgtc gatttgggac
    54181 atgttctgtg atatcgacgg acgcgtgttc gagaagcata acggtgacgt cgcgtgcgac
    54241 cactaccacc gcttcgaaga agacatccag cacatcaaac agctcggtgt cgacacgtac
    54301 cgcttctcga ttgcctggcc gcgcatcttc ccagcgaagg gtgagttcaa cccggttggg
    54361 atggcgttct acaagacgct cgcgacacgc ctccgtgagg aaggcatcaa gccggccgtc
    54421 acgctttacc attgggatct cccgatgtgg gcacatgaag aaggcggctg ggtgaaccgc
    54481 gactcggtcg actggttcct cgactacgcc aaagtatgtt tcgatgagct cgacgggatc
    54541 gtcgactcgt ggatcacgca caacgagcca tggtgtgccg gattcctcgg ctaccatctc
    54601 ggtgttcacg caccgggaca tcgtgacatg aacgaagcgg ttcgcgccgt gcaccatatg
    54661 ctcctctcgc acgggaaagc ggtcgaactg ttgaaacaag agttgaagtc cacgacgcca
    54721 atcggcatca cgctcaactt gtcaccggtc tatgcgaaga cggactcggt gaacgatcga
    54781 ctcgcacaaa acaactcgga cggttactcg aatcgctggt tcctcgatcc agtgttcaaa
    54841 ggtcagtatc cggtcgacat gatgaacttg ttcgcgaaat acgtgcatac gtacgatttc
    54901 atcaagccag gcgacatgga gacgatctcg acagagtgcg acttcttcgg tatcaacttc
    54961 tacagccgcg gactagtcga gttcagcgcg gccaacgact tcatgacggt tgctgcttac
    55021 tccgattacg acaagacggg catgggctgg gatatcgccc cgaacgaatt caaagacctg
    55081 atccgtcgct tacgtaacga gtacactgac cttccaatca tcatcaccga gaacggcgcc
    55141 gcatacgacg acgtgcttga gaacggcgaa gtccatgacg ataaacggat cgactacgtc
    55201 caaaagcacc tcacagccgt atcggatttg aatgatgaag gcatgaacat cgctggctac
    55261 tatctttggt ccttgatgga caactttgaa tggagcttcg gttacgagaa acgcttcggc
    55321 attctctaca tcgacttcga cacacaagag cgcgtctgga aagacagcgc gaaatggtac
    55381 gcaggcgtca tcgcggacca taaagccaaa cacgcggata gcgtcgaggc gtaagacgaa
    55441 tccatccctg ccgctacagg gatggatttt ttgtgtggaa ccgattcaag cggggaacgt
    55501 atagaagagg acaacgaatg aaaggggccg ttcgaatgaa acgcaactac gcgacgtacg
    55561 aagtgacagg ctatgacgac aaaggaaaaa tcaagttcat ccatttgaaa gaaggcgagt
    55621 tcatcctgcc agtcgaaatt cgaggaagtg acttgacgaa aatcaagaag atgatggagc
    55681 tcaaccctgg cgtgacggtc atcgtccatg cggctgtcga tcagaaacgg atgcgcctgc
    55741 aggagattga cggctattcg ctcaggaagg acggataacg atgccgatcg ccaaactgat
    55801 gtcgcgtgac gggtcctgtg atgtgacgat tgagagctac gcgtatgcct atccggacgc
    55861 cgacaacatc catgacgcgg ccttgcatcg taattgggtc ggactccata cgccggacca
    55921 tcgcatcacg tttgatgacg tcatgctcga cagtctgctc gtggctcact acataccgat
    55981 gtttgagtcg ttcgtagcgg gcgatttgtc tgaagtcgag tttgagccga ccgaaccatt
    56041 cgtttgcttg acggtgacga gaagagacgg agatggagat gaggtcacgg tgaaggggta
    56101 tgtcgaacat ccgcttgaag gggagtctga ggagcttgcg ttcacgtttg agacgtctgt
    56161 aggccatgta gcgcgcttta tggaaggatt acaggccatt gccaacgcgt atccgattcg
    56221 tgatatgtaa tcgaaaacag ccagcgctac gaataggctg gctgttttta atgaataatt
    56281 tcttttctgg cttgaacccc ggctgcgaac aggaagacga ttcccagtac gaacgggatg
    56341 acagattcta gggcgatgcc ggcgaggaac gaggcgctca tcagtgagca gaacgcgacc
    56401 gtataatgtc gtttcatgta tgtaccaact ctcatactca ttttcctaaa tataacagcc
    56461 cttctctgtg atgagaaggg ctgtcttgag cttaggctga cgctttgtct gcgtcttctt
    56521 gagctttcaa ctcttcaccg tacgagacgc ggtcttgcat gcgcacgaac gggagataga
    56581 cggctacggc cattgcgatc gtaacgatct gcaagagcgc tgcacgccat ccgccgatta
    56641 agaaaccgga gattactggt ggtgtcgtcc atggcacttg aagcgcgttg aacgggtcga
    56701 cccagcccca aaggattgag aagtacacca tgaacgatgc gatggcagga acgatgacga
    56761 acggtacgaa catgatcggg ttgaacacaa tcggcatccc gaagatgacc ggctcgttga
    56821 tgttgaagag acttggtgca agcgagagct taccgagttg cttcaagtga gccgagcggg
    56881 cgacgatgag tgttgcgata atgaacccga ttgtgatgcc tgatccaccg agcttcgtga
    56941 acacgtcgag gaactggatt gtaacgattt tcgcgttctc accggcaacg agtgtttcac
    57001 ccgcatcgag gagtgcttgg ttttgaagcg cgttagctgt aaggagtggt cccataatcc
    57061 ccatgaggat ggcagcaccg tgaattccac accaccacat gactgacatg agcaccatga
    57121 tgatgacggc tccggcaagt gtgtctgtca agttttgaag tggtgcttga agcacgtcat
    57181 aaacgacttc tgtgaacgta cgctcggcaa ctgcttggaa aatcgcgaac gtcgcgaccg
    57241 caagtgagat aatcgcaagg ccaggaacga gtgctgagaa tgagttcgat acgcctggtg
    57301 gaacaccgtc aggcatttta atgctgatgc cgcgtttgat gaactgcgaa taaatgaatc
    57361 cgacaaccaa tccgacgacg atggcagcga ggacaccttg tccgcctgtc catactttcg
    57421 ggatgactcc gccgactgtt tctccacctt cagagaggac agacgcttgt gtgataatca
    57481 agaacgagat gattccgaga ataccagccg gtacgccttc gatcttctca tttttcacgt
    57541 atgagtaagc gatgccgaat acaccgatta aagcgagaat gtcgaacgtc gcaccgacga
    57601 cttgcgtgag cggaagcgtc caatcggctc cgaacaatcc tgacatgaag tcagcccaac
    57661 ctggaattgg gagagcaagg atgagcaaga acaatgatcc gatgatcgtc atcggcatcg
    57721 tcaggatgaa cccgtcctta atcgcaagga cgggcttggc gttcgcgaaa cgaacgaacc
    57781 ctggcgtgaa tttttcaaat acggtttcta agcggctcat ggggaacctc cttataggtt
    57841 ttcagcgcga gtagcgataa tgtctttgta ccagtaaaac gattttttct tcttacgagc
    57901 aagcccgttc gcatggtcaa cgtagatgaa gccatattgc ttcttatatc cgttgagcca
    57961 gctgagaaga tcgatcgccg accaagcgta gtatcctgcg acgttgacgc cctgttcgac
    58021 agcgtgtttc acggcgcgga tatggccttc gatgtattca atgcgcgcgt cgtcgacgat
    58081 ttctccgtcc acaatcgggt cgacatcacc gagaccgttc tctgtgatgt agattttcac
    58141 atcgccgtaa cgatctttga gcatgtgcat gccgtcaagg aacgcttccg gtgagatttc
    58201 ccaagcccat ttcgtgtaga ctttgtcatc catcatgacc gtcttgtaga cgccatcgaa
    58261 tgatgggtta cccgggcggc ctgtcgagtt ctcgcggcca ccggccatga cgagcgccga
    58321 gtcatttttc atgacgcgtt gcgggctgta gtagttgagg ccgatgaagt cgttcatcga
    58381 agccgtgcgc ttcaagaggt cgagctcttc gtctgtcatt tcagggagaa gcccttgctc
    58441 ctcgagtcct ttcaccacgt acgctgggta ttcacctttc aagatcggat catagaacca
    58501 atgcgtcgag taagcgttcg cgtgcatttc agcgaacttg ttctcttcgg cgtcatcgat
    58561 gctgaaagcc gggttgaaca cgtgtgtgat tccgatttcg ccaacgtatc cgttttgttt
    58621 gaacaactcg acggcacgag cgtgagcgac gaagacgtgg tgtgttgttt ggaagtaacc
    58681 tttgacgtcg ccttcgatgc cgggcgggtg tgccccagtc aagtagccga gcgagcagaa
    58741 gatgaccgct tcgttgaacg tgatccagtg acggacacgg tcgccgaacg attggaagca
    58801 agtatcggcg aaacggacga atgcgtcaac cgtctctgga tttttccagc cgcctttttc
    58861 ttcaagcgct tgcgggaggt cccagtggta gagtgtcacg aatgggacga tgttgtgctt
    58921 caagcactcg tcaatcaagt tgttgtaaaa ctcgagtcct ttttcgttca cttcacctgt
    58981 gccgttcggg aagacacgcg gccatgagat cgagaaacgg tatgattcga gtcccatctc
    59041 cgccatgagt gcgatgtctt ctttataacg gtggtaatgg tcgactgcga cgtcgccgtt
    59101 cgtatcttca aatgtttttc caggaatttt cgagaagacg tcccagtttg agagtccttt
    59161 cccgtcctcg ttccatgcac cttcgacttg gtaagaagcc gatgcggcgc cgaacaagaa
    59221 attgtttggc attttcaaag tggtcacctc agtttattta tttgcgagtt ttaacgcgtg
    59281 gtctaatact ttcgttccgt tcatcatgcc gtagtcgact gtgttgatga cgtcgattgg
    59341 aacgccttta ggctcacaga tttgtttgcc tttcgcgagc aagtatttga cttgtggtcc
    59401 gagaagcgcg acgtcgaggt tgtccacgta cgtttccatt tctgattctg ggtaagcagc
    59461 gatttcagcc tcaaggcctc gttcagcggc aaccgctttc attttttcta ctaacatact
    59521 tgttgacata cctgctgcac agaagagtcc gattttcatc atttttgatc cattcctttc
    59581 aattggttga tttcgttttg catgttcatc atatagccga gcatctcttt gacgagaatt
    59641 gtgttcatta agtggtcttg cgcgtgcacc atgagaacgc cgaccgtagc cgttttccct
    59701 tgtgcctcga gtgtgacgaa tttcgtctgg atggcgtgtg cttctttcaa tgtcgcatcc
    59761 ccagctttga ccgcttcagc cgcttcctct gctttgcctt cttgcatcaa tagcatcgca
    59821 tgatggtagc tcgctttggc gtcgcctgaa agagcgatta aaccgaaaat atcttcgggt
    59881 gtaatttcga ttgtttcaga aaccatagta tctctccttt ttgtatggat aaccaaaatt
    59941 cataggtaca aattctacaa aattgatagt atcacgatac cgcttacatg taaacccttt
    60001 cttttataaa atatacgaac gaaaaaaacg cacgcgagaa caatctctcg agtgcgttta
    60061 ggacttgatg ttagagactt tgagcatctt aacatggcgg aaatgatgtg tcgagcgcga
    60121 tacgtcgaag atttgaccgt tcgtcaaata gacggtgttg tcgacgagaa gggccgggtc
    60181 attttcattc aatccaagta gctcagcatc tgctgcgttc aaaaagtcgg cgtaaatgac
    60241 acgatcggca aagccgatgg cgagtttttg gtcgttgcgg aagtagttgt agatcgactt
    60301 ctccgtgatg ttccggtcga gatagacgac gaggtctttt cggaaatacg agtcctcgac
    60361 cgaaaacgga tggtcatcga cgagacggag acgtttgacg taatagacgg gtgtcccgac
    60421 gttgcacttc atccgttcag cgacttcatc gttcgctgtc gtcaattcaa aatcaagcac
    60481 gcgcgtctcg acttttcgtc cactgaagtc gctcgtgaga ccttgcaact tctcgaggtt
    60541 cacgtaatcg ctcatataat ggtcacggac gaagacgccg ctcccttgca cttgatagac
    60601 gtagcctttg ttgacgagaa tctcgattgc ttttcggacc gtgttgcggc tgacgccgta
    60661 cttggtggcg tattcgtcct cggtgaggag cttgttcgta tgttgataga cgtgattcat
    60721 aatatccgtc tcaatctgtt cggcgacttg tttatacttt ggggacataa gggtctgcac
    60781 ctttcacatg aaaatttgta ggtatgaata cgctatcagt atatcagaaa ttatatatgg
    60841 gtggaggaca atccttcggc aattgttgaa aaacgtcgaa cgattacttg ggaaatcaat
    60901 gaattcaacg aaacgaatca gaaagggatt cgtatagaaa aggagaagag tgaggaggag
    60961 aaggttatgg cacaatcagt tcggatggaa cgggaacgag aatggaagcg acgacataca
    61021 cgcatcggtt acgctttatt ggcggtggtc attctggcgt tcgctttgat gttctttgga
    61081 cgggcaacgt ggatcaccgt cccgctcggt cttgtcggcg ttgccctgct cgtttcagac
    61141 gtcgcaaaat atcggatgag acggtcgttt ttgttcgagt ccgccgcaca aaaaatgctc
    61201 cgttggcagt taggatacga catcgtgaat acgagcgtac tcatcatcat ggtcggcggg
    61261 ctattgattt tcagtcaaga taacatctat tgggcgttcg cggtcgtcat ctggggaatc
    61321 attgccgaag tcgtgtcgcg ccgcttgaac cgggcgctac aagcccatga tccaatcttg
    61381 cgcgcccttg aattggagga agcgcgatga gagaacgcat tgagcaggaa cgggcgtggt
    61441 ttcgttcgtt ccatcaactc atctttggga ttgtcggtgt attcttgatt gtcgtccttc
    61501 cagttatagc atggacggat catctgtttt ggggaattct ctatatcgga ctagcgctcg
    61561 ttcccgtcaa tgttatgtat attcgacggt cccggatgcg gcggacattg aatccgaaat
    61621 tgtcgcatct ctatcgccga caggtcggaa gtgactgctt caatacgatt gccttcttta
    61681 tcgctttaaa tggtggtgag ttgtttgagt cgaacgttct gtatctaggt gggctgctca
    61741 tgcttatagt agcagggttg ttgacgatac gaatcgaaaa gcggatgaaa gaagaggatg
    61801 tgtggcttcc tacatatgaa cagcttaagg ggtgagcgga tggaatattc tattcaaaaa
    61861 gaagtccaat cgattaaacg aattcaacgc tatgggggcg cggtcctggg catctacgtt
    61921 ctattaatga ttgttgcgct tctattcgaa aagatgttat tgattccttt aatgtggacc
    61981 gtcgccgtgt tccttatttt catggggcat aaacaatacc gtctccttcg ccatgtctcg
    62041 acgcactcaa aaagcttaca gtggctaaag gtcgaatatg cggacacgtg gattagcgcg
    62101 atgttgatgg gaacgtttat gacgaccttg ctcacaacgg agtcgcttgg atttgggatt
    62161 ggacttctat ttgggatttg gggtttaact gcaaatcatc ggaaacgatt cattgaacgt
    62221 cagttgaaaa ggcatgatcc tcatgcaccg acgtatgaag aattgatgga aaggatgagc
    62281 taaatggaac tgtcaccaca atcaaaacaa cagattgata cgattctccg gtttgagaag
    62341 tggacgagtt ggggtttcgg tataactgtc ttttcagcgg ttgttgggat gttaatttac
    62401 gcatcgtatt ggaacatgcc cgagtcattt atccttgtgc tcttagtgtc ggttttcgct
    62461 ttgatgatta gcatcgaaac gactcgattt ctcatgtggc gtcggttcgt gaaaaatgga
    62521 caggcacgga aattgcttac gctccggtat acgatttatt tgattggggt tagcgcaatc
    62581 ggatactacg ggattgtcgt attctatgag acgccacaac cgcaatcatt tcaggcgttc
    62641 ttgttgtcgc aagccttttt ctggggagct gcctttttcg ggaagtggct cgatcgcatc
    62701 atccaaaagc atgacggtca ttatttgacg ggggaggatt taaaactgat tcgggaagcg
    62761 cgcgacatcg agaaggagca aggtcatgga taaacggagc caaatgcgtg aattgacggc
    62821 gttcgaccag agaaagcatt ccacacaagt gttcttgtca gcggtgttgg ccgcacttct
    62881 atttttctca ttagagtata attggctatc cccgatgacg gtcatcttgc ttagcatcgt
    62941 ggcggggcta cctgattttc gcaagatgtg gcaacgcgag aacattaaaa aacaattttt
    63001 gaagtcggat gcagcaaagc ggctcatcca tcttaactcc atctttgggc tcgtgacgct
    63061 acccttcttc ctagtgtgga tttacgcatt gctcacggat tggatttcac ttcaagcatt
    63121 cgcgttgatt gggctaggag cttacatgct cgccattctt gagcatcgtc tgtatgagcg
    63181 gcatatggct cgactcgacg agcactacgt cacggaagcc gaattgcgag aagaacaaaa
    63241 gtgggggagc gcttaggcgc ttcctcttat atgttaagga ggataatgat gaatcggaaa
    63301 gtatggatca tttcaggtcc ggctggtgtc ggaaagtcga cgacggcgag atggctcgct
    63361 caaagcatgg agaagagtgc atacgtgtcg ggggatgaca tcagtcatat ggcagtctct
    63421 ggtcgtgaaa ggccttggga atcagagcgg gcaaacgatt tggtttggaa gaatatcgtc
    63481 gcgttgactg ataattttct tgaggcgggg tatgacgtcg tcgtggactg ggtcgctttt
    63541 tggcaagacg tgaagcgcta cacgtcccac tggatcgagc aaggcatcga agtgcgatac
    63601 gtcatcttat gggcggatca agacgttcac gtccaacgtg atcaacgccg gccgagcgag
    63661 gcgcagatgg gggagcgagt cctcatattg cgaaatgagt ttcgaagctc gggtgcacca
    63721 gaacgctact acttagacaa cacggtcggt gagttgaacc ggacgattca acagctccaa
    63781 gaaaatgaac gattcatgtt aaaacatcta catcacagcg agtctgacac atgaggattg
    63841 cgacgttcaa tatctggaac aatccgacat gttggtccga gcggattgaa tcgatctgtg
    63901 cgacggtgaa ggcgattgac gccgatatac tggcgcttca agaagtcaaa acctatatgg
    63961 acggggagcg aggcatcagt gtagccgagc agatcgccaa cgagacgggt tatcgaaatt
    64021 gcgtgtttct cgcttatccg gactcacccg atgaaggact cgcaatctta agcaacattc
    64081 cgctcgatac ccatgatgcg atttggcacc acgatgtcga agaagcgaac tactgtgcga
    64141 tgcgggtgac gttccaggca gcaggtcaca cgttcgggtt gacgaacgtc catttgaatt
    64201 ggcggtcgcc ggacatccgg gcagcgcaag tgcgggcggt ccgcgagtgg gtcggtgcgg
    64261 gagaacgtta cgagctgtta tgtggggact tcaatgacga cccacagtcg gagatccatc
    64321 gcgatttggt cgggcatcgt tggatggatg tcgccatgca tggtcgtggt ggggatgagc
    64381 cgacgttgga ttatagacac aatccgtatt tgaagcagga tgccctgctg aaacgaccgt
    64441 cgcgttatga ttggatgtta ttgcatcacg acgaagagga cgccccaccc gtcttgaacg
    64501 tggacgtgtt tgggaagacg tccgtcacca acgccaacgt ggtaccgagt gatcattatg
    64561 gggtgctatt cgacctcgac atatcttaaa aaaggggagc gcctaggcgt tccccttttt
    64621 tcatttaaac gtgcggatga cgaagtagag acagatgagg aacgggatga ggaacagtgc
    64681 cccaagccat tccccttgtc cgaacaggag ccaggcgaag agctggaatg acaagacgcc
    64741 gccggcagca aacccggcaa agcgatacgc cttcggacgg agcgacgggt cgtcccacca
    64801 ttctttaaag aacgggaagc tgaacatgag cgcgagcgcc aagaaaaacg cggccggaaa
    64861 cacgagaaaa tccccgactt cactacgttc ttcgatttgt agccatttgg atgcgatcga
    64921 taagatgata ccgatgacga gaaagacaat attcatggtc attcctccac tctatctaat
    64981 agatacttcc atcatgcccg aacgagatcg tcgggacaag tccgttaaaa aagtagcttt
    65041 ttagtgaaag tggtgacttt tacatgaaca gtaaaaaagt atcggattcg ggtgtgacat
    65101 aaacgctttc ggtttcaaga gagaccggct agcatgaaag ggtatctgga gaaacggcca
    65161 gctatgaagg gaaaagcgcc agaactcttc ggagttgacg aggttggggg ttatcgagtt
    65221 ttcggcggat gcctcctagt cgcctgtcac gactaaaagt gttcttttaa aacgttcggg
    65281 tgaccggacg gacaacgagg aacacgttga cagcactcta aaaagcccgt ttcctttttc
    65341 gagaaatcga atcgatgagg agaattgtta tgtgtggaat tgtaggaatg attggtcaaa
    65401 tcggaacgaa agagatttta ttaaaagggt tggagaagct cgagtatcga ggctacgact
    65461 cagccggaat cgcgctcgtc ggtgatgatg tccatgtatt caaagaagtc ggtcgcatcg
    65521 ctgcacttcg tgacatcgta ccggtcgaag cggaaggcgc catcggcatc ggccacacac
    65581 gttgggcgac acacggcgtg ccgagcgtcc cgaacgccca cccgcaccag agcacgacgg
    65641 gccgcttcac gctcgtccac aacggtgtca tcgagaacga cgagcaaatc aaggcgacgc
    65701 tcgacgtccc gttcctctcg gagacggaca cagaagtcat cgtccagttg atggagaaga
    65761 acttcgtcgt gctcaaggac gtcgaggcgg cgttccgcaa gacgttgtct gagctccacg
    65821 gctcgtacgc gatcgcgatg atcgactcag aggacaaaga gcgcctctac atcggtaaga
    65881 acaagtcgcc acttctcgtc ggactcggcg acggcacgtt caacgtcgtg gcgtctgacg
    65941 cgatggcgat gctccaagtg acggaccagt acctcgagct ccacgacggc gagatcgtca
    66001 tcttgacgcg cgaatcggcg acaatcaaga cgctcgacgg cgaggtcctc gaacgtgccc
    66061 cgtacacggc cgagatcgat gcgtcagaca tcgagaaggg cacgtacgcg cactacatgt
    66121 tgaaggagat ggacgagcaa ccggccgtca tccgcaacat catccagcac taccagaacg
    66181 agaacggtga catcgagctc acggaaggcg tgcgctcgct cgtctcggaa gcggaccgca
    66241 tctatatcgt cgcctgtggc acgagttata acgctgggct cgttggaaaa gacatccttg
    66301 agaggattgc cggcatcccg accgaggtcc acgtctcttc agagtttggc tacaatatgc
    66361 cgctcttaag ttcacttccg ctcttcgtct tcttgtcaca gtctggagag acggctgaca
    66421 gccgggccgt cctcgtcgaa gtgaagaagc gcggctacaa ggcgctcacg atgactaacg
    66481 tgccaggatc gacactctcg cgtgaggcga acgagacgat gctccttcac gccggcccgg
    66541 agattgcggt cgcgtcgacg aaagcgtaca cggcccaaat cgccgtgctc gcgattctcg
    66601 cgtacgacat cgcccgtgcg aacgggaatg agttgccgtt cgagttgatg ccggaactcg
    66661 cgcgcgtcgc gacgattatg gactcgatca tgtcgcaaaa agagttgttc gaagatttgg
    66721 cggaccgcta cttgaagacg acgccgaaca cgttcttcat cggacgcggc ctcgatgcgt
    66781 cggtctgtct cgaaggagct ctcaaagtaa aagagatctc gtacatccag gcggaaggct
    66841 acccaggtgg tgagctcaaa catggatcga ttgctttgat tgaagacggc accccggtca
    66901 tcgcgctcat ctcgcagccg aagacgaact tgaacattcg tggcaacgtc aaagaagtcg
    66961 tcgcccgcgg tgcgaacgcg tgtatcatct cgatgcaagg cgtcgagcac gagaacgatg
    67021 agttcatctt accgcacgtc gaaccgattc ttgcgccgct catcacggtg ctaccggtcc
    67081 aattgatggc gtattatgcc gcgctcgccc gtggttgtga cgtcgataaa ccacgcaatt
    67141 tggcgaaatc ggtgacggtc gaataatttt tgaaaaaata atgcttacga aacaggcctc
    67201 caacttgata cactatgaca atcagttcgt agagatatcg gtcgcgtacc gaaaatatat
    67261 gtcatatgat acgtctgcca tctgaaatca tatacggtgt ggaggcttta caatgtacca
    67321 agaagatcga ttacctcaaa accctaaaga aggcgtcttg ttcatgctga tcatttcgat
    67381 tttgtccgtg aacacgatcg cgccgctcat tgtcgggatg gaacgcggat ttagcgtcgc
    67441 ccattatatc gacacgctca aaatcatccc gttcgcctgg atcgcgctca tgatcttgat
    67501 tcgcttcatc gtcaaaccgg tagcgggaat actgttcaaa cgatttgccg gagaaatgga
    67561 tggctttaac gcccgaattt tattgaacat cgtgttgaac gtctcgctga tctcattttt
    67621 catgacgatc atcggaccgt ggatcgggat gggggagatc aattttgata cgttgcaaca
    67681 cttcttcccg acgtggttcc gtaattttgg tatcgcgttc tggattgagt tattgttcgc
    67741 ccaaccgatt gcccgtgccg ttatgaagtc gattcatgca cggaatcgtc tgaaggccgc
    67801 ctaactttag acacagcatc tttccgattg aggaaaggtg ctttttactg cttgccgata
    67861 tctttgccaa caagcaaaat agtaggtgaa gtaagcggtt gcatcgtatg gttagataaa
    67921 gataagcgat gaaagaaggt ctgacatgaa cgtatatatt gcctgtccat gcgggttcgt
    67981 gacgagcgcg atggcggcga agctgtttgc tgaagcgtgt tcgggaaaat tatcgtgtgt
    68041 gattcaacac ggcacgtatc gagacatccc ggaagacgtg gattggatta tctatcaagc
    68101 cgggactgag acggtcgatc atccgaccgc gcacgttcgc tcggtcagac acatgttatc
    68161 gctcacggaa tatcgacaac tcgtcgagga atgggtgaat gcatatgaaa catgagtgga
    68221 gcgcccgaga gcgctcgatt ttactacatc tattggcaac ggagacctcg accccgctcg
    68281 cggaaatcgc gcaagcggtc aatttgtctg agcggacgat tcaacgggaa cgtcaactgc
    68341 tcgaaggaat cctgcgcgag ttcgaattgg aactcgcttg gcagcgcggg cacggcctca
    68401 gtctcatcgg tcgttccgat gcgaagcaac agttgcgcga agacttgatt ttgtcggccg
    68461 aggcgattcc aacggcggag gaccgcatct tcgagctcgc ctggaggctc ctgtttgaaa
    68521 aagatacgct caagctgcag gcggtcgcga aacagatgca cgtgtcaccg agcacgctca
    68581 cacaagacct tgagaaactc gatcgttggt tcgacgagta tcaccttgaa gtcgagcgga
    68641 agaaaggggt cggcgcgcgg gtgctcggcc tcgaagccga gaagcggaag ctgatgatca
    68701 atgcgctgct cgctcattgg gacacgctcg cgttctatcg ctttgtccgc ggggaagatg
    68761 actacatccc gacctttttg aagaccgtcc cgtgtgacgt catgctcgag gcgcttcgtg
    68821 acggttatga ctatttgaag gaacatccgt atgagcggat ggacgaccgg accatcatgc
    68881 gggtgacgtt cgcctatggc gtacaacaag cccgtctgga cgcaggcttc ttcctagaga
    68941 tgtatacgaa aggacgctcc gacgattact tgaaagtcgc gtttgatatg gagacggccc
    69001 tcgggacgcc gttctcgatg gcggagcggg tctggttcgc tgaagaagcg aatcggctcc
    69061 ggtcattgaa ggaacagatg aaagaagatg aggaagagcg ttgggtcatg cagatccgtg
    69121 tccataagct catccatcac gtttcactga tccacggatt cgccttcacg gacgacgccg
    69181 cgctcgagaa ggggctcctc gcccatatct tgtcgagtat gaacacccaa gcccttccgg
    69241 atacggacac ggttcgtccg cacatcgacc gtgactatcc gcatttacgt tcggccattc
    69301 aacaggcggc cgatattgtc ttcgggacaa acacgttcac ggaagaagag acggtgtttt
    69361 gggcgatgca tttcgccgcc gcgctcgtca aaccggtccg gcgtcgggaa tatcgagccc
    69421 ttgtcgtctg ttcggccggt ctaggctcct cgaagatgct cgtcaaccgg gtcaaacaag
    69481 agtttccaga gatgcaggac gtcgtcaact cgtcgttgtt cggtctcgaa cagcatcgac
    69541 tcgacgacta tgacgtcatt ttgtcgaccg tgccattgcc gccgttatcg gtgccgacgc
    69601 tcatcgtcaa cccgctgttg acgaacgaag aagtgcagcg cgtccgccac ttgctattgt
    69661 cgctcccgca gtcgttccag acgaaagaga agagtcactc gacgatgctc gacttcaatg
    69721 aactcggtgc cctcgtcgag acgttcgaac ggatggaccg ccagttcgat ctcgtcacgc
    69781 tcgataatag tgagcggctc gaagatatct tgctcgatat cgggacgcgg ctagaagaac
    69841 gtgggctcgt ccagagcggc atccagttat cggcccaatt gctccggcgt catgaagtgg
    69901 ccggactcgg gatcccaggt acgaagctgg ccttgttcca tggtcgtcat gcgtcaatcg
    69961 aacgggcgag tgtgttcgcc ttcgatttga accattcgat cccgctcctc atgatggacc
    70021 aatcgaccga gccggtgtca cgtctgctcg tcctgctcgc gccggaagag gcagaggacg
    70081 tcgaactcca gtttttgagc gccgtcagcg gttcgctcat cgagagcgag caacatatga
    70141 gcttatacag taacggttca aaaaaagaac tgcgtctctt gcttcatgaa tgtatgaaga
    70201 aaatgattca agacacgttg cacgagaaat gacccgccgt ggtcattttt ttatttggca
    70261 gagaatgatg ccaaagtgtg aactggattg aattgagaaa gcgcttacgc tgagactaca
    70321 atacgagtgt agagcacaaa ccggttagct acacgacaac aatctacctt tcacaataat
    70381 cgactggagg ttttatacat ggcgaatgcg caagctggct cgggcggggt tcgagtcaaa
    70441 gtacaacggt tcgggagttt cctgagcggg atggtcatgc caaacatcgg cgccttcatc
    70501 gcctggggga ttatcaccgc cctcttcatt ccaacgggct ggtggccgaa tgaaaaatta
    70561 gcagaactcg tcggtccgac gatcacgtat ctgttaccgc tcttaatcgg gttcaccggc
    70621 ggtaagttga ttcatgatgt acgaggcgga gtcgtcgggg tactcgccac gatgggggtc
    70681 atcgtcggga cggacattcc gatgttcctc ggtgcgatga tcatgggtcc actcggtgga
    70741 tatgtcatta aacaatttga ccgcctcatc gaaggcaaag tcaaagctgg attcgaaatg
    70801 ctcgtcaaca acttctcggt cggtatcatc ggtggtcttc tcatgatcgg tggcttcgaa
    70861 gtgttcggtc caatcatgag cggccttgat aaagtcatgg cagccggtgt cgactggatc
    70921 gtcggtgcga aactgttacc aatcgccagt ctattcatcg agccagcgaa aatcttgttc
    70981 ttgaacaacg ccattaatca cgggattttg agcccgctcg gtgtcgatca agtggcggac
    71041 gccgggaaat cggtcttgtt cttacttgaa gcaaacccgg gaccaggtct tggtttactg
    71101 cttgcttaca tggtgttcgc gaaaggcgcg gccaaacgta cggcaccagg agcggcaatc
    71161 attcacttcc tcggtgggat tcacgagatt tacttcccat acgtcttgat gaaaccaatc
    71221 ttaatccttg cgatgatcgc agggggggca actggggtct tcacattcgt cttgttcgat
    71281 gtcggtctcg tcgcaccagc gtcaccaggt agtatcttcg caatcctcgc aatggcttca
    71341 cgcggttcgt acctcgggct cgtcacaggg attctcttgt cggcagcggt cacgttcgca
    71401 gtggcaagtg tcatcttgaa atcgagcgcg gcagaagaag tgtcactcga agaagcgaca
    71461 caaaacgtca gcgcgatgaa aggcaaacag tcgtatgcgt cagctctcgt tcacgaccgt
    71521 ctcgataaag tcgatcacat catctttgct tgtgacgccg gtatgggttc gagcgcgatg
    71581 ggcgcgtcgg tgcttcgcaa taaagtgaat aaggcgaatt tgccaatcaa agtcacgaac
    71641 acgtcaatca gtcaattgcc gaaagacgct caattcatca tcacccacga ggatttgacg
    71701 gaccgggccg aggcacaagt gccggatgcg attcaccgtt cggtcacgaa tttcttgaac
    71761 gccgactatt acgatcaatt gattgaagaa attaaagcag aacgcagcaa aatctcataa
    71821 cacaagtaga cagagacaag gtttaaggta taggaggaac taaaatgcca ttcattcaga
    71881 cagagatgat tcgactcaac caatcgttca acacgtcggc cgaagcgatt gacgcagccg
    71941 gtgaagtgtt agaagcagcc ggatgcgtat ctccggctta cgtcaaagcg atgcacgaac
    72001 gtcaagcgct ctcgagcgtg tatatcggga accaggtcgc gattccgcac gggaccgagg
    72061 aagcgaaatc cgccgttcaa aagacgggga tttccatcct ccaagtgccg gccggcgtcg
    72121 atttcggtgg ccagacggcg aaactcgtca tcgggattgc tggtgtggat gacgaacatt
    72181 tggaactcct gtcccaaatc gcggtcatct gttcagatga ggataacgtc gagcgtcttg
    72241 tacaggcgaa gacgaaagaa gagattttgt cgctattcat ggaagaggtg gcgtcatgaa
    72301 agccgtacat tttggggcag ggaatatcgg acgtggattt atcggattgc tgctcaatca
    72361 gagtggttac gaggtcacgt tcgtcgatat taacgatacc gtcatccaag cgttagaaga
    72421 caagcgattt tatgaagtcg gattcgccga agaaggcgtc gacaacgtcc tcgtcgaccg
    72481 agttcgtggg gtcaatagct tgaccgatcc ggagcgggtc atcgccctca tcgcggaggc
    72541 cgatctcgtc acgaccgcgg tcggaccgac gctgttgccg aaagtcgcgc cactcatcag
    72601 cgaaggactt cgtgaacgcg tgacgtcggc acccgtttat gtgattgctt gcgagaacat
    72661 gattggcggt agcgcatcac ttcatcaagc gatcgaagcg tcaggtggta tcgggacggc
    72721 caatgcctcg ttcccgaatg cggccgtcga ccggatcgtc ccgttgcaac aacacgcaga
    72781 cccgctattc gtcgaggtcg agacattcta cgagtgggtc atcgagacga aaggattggc
    72841 cgagcggccc ccgcttcaag gtgtgacgtg ggtcgacgag attgggccat acatcgaacg
    72901 gaagctgttc acggtcaaca ccggtcacgc catcgcgtcg tacatcggtt ccttgttcgg
    72961 gaaagcgacg atcgacgagg cgctcaaaga ccgccgtgtc cgtcaagttg tgcaaggcgc
    73021 cttgtatgag accgggtggc tcctcctcga gaagtacgga ttcgaggcga aagaacacag
    73081 ccaatacatt caaaagatca tcaaacgatt cgagaatccg aagttgaaag atgaagtctc
    73141 acgtgtcgcc cgctcaccga tccgcaagct cgggccgagt gatcggctcg tcaaaccagc
    73201 ccgcgaactc atcgacaacg gcatcgaacc gaatgaactg gcctacggaa tcgcggctgc
    73261 cttgacctat tacaaccctg aagattcaga atcttctgaa ctcaatcttt ccatcgaaga
    73321 agacggcatc gtctcgacgg tagaaaaata tctccaattg catgaggatg atacgctgac
    73381 gaagctaatc ctcgaacaat accacttgat tcgcgagcaa gaaaaagcgc aagtctcgta
    73441 aaacgattct cccgtgtctg gtggcatggg agaatttttg catacaaaaa agactgcagc
    73501 gcaggggctg cagtctgatc aagcgcgtgt ctttccaaac tcgatgtacg tcgtgaccga
    73561 tttgacatgt ttcacgacgt ccttttcaag aagtggacga ctgaagtaat aaccttggac
    73621 gtaatcacac tgttcgttca gtaaccattc gagctgatcc gacgtctcta caccttccat
    73681 gagcactttc atacccaagt tatggccgag ttgaatcatc gagcgaacga tggcttcctg
    73741 gttccgatcg gtgaacaagt tgacgatgaa cgaccggtcg attttcaata cttggaccgg
    73801 tagctcacgc aattgacgga acgacgagta gcccgtcccg aaatcgtcga gtgagattaa
    73861 aatcccgaac tgatggagct gggtgagttt ctctcgcgtc gattcttcat atgacagcat
    73921 cgacgactcc gtcacctcga gctcgaggaa cattgggtcc atcccggtct catccaagat
    73981 ggcctggagc gactcgacaa aatcctcacg cgcgaactgg agcggggaga cgttgaccga
    74041 aagcgtgaat ggtttcacgc ccgacttctt ccaacggacc caggctcggc acgattcacg
    74101 catgacccaa ctgccgattg agtgaatcag gccggtgttc tccgcgattg gaatgaagtc
    74161 tgtcggtgac acgtgaccga gctcgcggtt gttccaacgc aggagcgcct caacgccttc
    74221 gagtcgattt tgcgtaagtg acactttcgg ctggtacacg agtgaaaact catttcggtc
    74281 gagcgcctgc gcgagcgcct tttcgatttc gacggtacga aggatttgat gcttcgactc
    74341 gtcttcgaat tctttaattt gattcttacc ggtccgtttc gactcgtgga cggcgaggcg
    74401 tgcgtattgc acgagctcct cggccgactt cgtatctttc ggataatgac tgatgccggc
    74461 gctcatcgtc agttcgacgg tcgtcccgtc gatatcgaac ggttgcgaga tcgccttgat
    74521 acacttctcg gctttctgtt tggcgagcgt gctccgctta tcaaacagca agatgatgaa
    74581 ttcggatgaa ccgacgcgcg tcaaaatgtc atccgggtga atggtcactt gcagacgctc
    74641 agcgatttgc atcgtcagtt cgtccgagcc gtgatgcccg agcatgtcac tcaagaaacg
    74701 ccaccggtcg atgtcgatgt agagacaagc gaccgggtct tcgatttgaa tatgttcggc
    74761 taaaatccgt tcgagcttat gccggttcgg taaatccgtg agcgtatcgt gatacgccat
    74821 atgttcgacg agccgctgtg aggcaattgt ctccgagacg tcacgcaaga accaaagtac
    74881 ttggtccatt gtttcccctt tgagtggata actcgtcact tcaatcgtcc ggtcgtcgag
    74941 atcgacgcgt ctcggttcat ggaacggttg attgattgtg agcgacggat gatagtcttg
    75001 gaagaaggca tcctgctcga cttcatcgaa caagcgatag aaggctgtgt tcgcgtattg
    75061 aatcatcccg tctttcgtcg tcgtgacgac tgcatccgtc gtcgaatcaa gaatcgtcgc
    75121 ttgaatgaat tctcgtttgc ggagatgacg atcgagcgtg agtgataaga agaagatggc
    75181 gaacaagaga atcgtaatcg ccgtcacgag ccatgcgagc agtgaaggct caatcgcatt
    75241 ggcgaaaggt ctgtctgtct caacgaacgt gaacgtcgcc gctagcatgc cgacgaaatg
    75301 catgccgaag atggcgacac ccatcaaaag ggagaagaac accttcagtt ccatatgcat
    75361 ctttttctgt gtgtacttcg aaaagaagcc aatccataag gcgccgagcg aggcgccgag
    75421 cgcaatcaaa atcgatagcg tcgccaacca tggattgtag gaagtcgtga cgccttggag
    75481 cgctgccatc ccgacataat gcatgctggc gatactccct cccatgacta gtccggcacc
    75541 gattagggct ggtcgagtcg tgcgacgcga gacaatcaag aagccgaaca tacaaccagc
    75601 catggcgatg acgacggaca ataggacgag cgggaccgaa tacgtgatcg gtcgcaatac
    75661 ctcatgggcc agcatggcga tgaaatgcat cgaccaaatg ccgagaccga gtgtcgcgcc
    75721 accagcgatg atccagacat tttgggtgga acggttcgct gaattgacac gtcgggccag
    75781 ttcgatggcg gcgtaagcag aaacggcggc aatcagataa gacagaatca cgagaaaccc
    75841 attgtgactc atcgagtgtt caacgactgg ttccatatat acctcactat gaatgtaatt
    75901 tttttgtaat ttcaattata ccttggaatt caaaagtcca tctatcattt tgcttcatat
    75961 aataaaaata ttttttgcat gaaataggga agtcgttcgg aaagcgggta aactacggat
    76021 agaaggaggg gagacgaatg ataccgacaa agaaagaaat catcttattt ctcctcatcg
    76081 cgttcgggtt ctcatggttg gcgtggtggg gactatttat tgggaccgag ttaccgattc
    76141 aagcgattgt gctgatcgga gcgttcggtc caagtcttgc cgggagttac atggcgttcc
    76201 gggagaacgg ttgggaaggt gtcacgacgt tatggaagcg gggattcgag tggcggatgg
    76261 caggcagata ctatgcgttc ggcctgttgt tccttccctc cgttttcctg attgcctatt
    76321 ggtggtccga tgcggaaggg gcgttgctgt ttgagcgtcc gtggctcgtc gtgccgacgt
    76381 tcttctacat gctgttcctt ggcggcacga tgcaagaaga gtacggatgg cgcggttatt
    76441 tgctcaacgc gtgtcaattg aagacgaccc cgatcaaagc gagtttgttc gtagggggca
    76501 tttggaccgt ctggcataca ccactctttt tgatggaggg gaccgggcaa tcgctcatcc
    76561 cgttttgggc atacgccatg gcgattctcg ctttcacgtt catcatatct tggctctaca
    76621 atgttacgac gatgaattta tggtccgttt tcttgctcca tacgatgttc aatgtctcgt
    76681 tcgcactcat tccaataatg aagccgggca tgtttccgat cggctttctc catttgacgt
    76741 tattgctcgt cacgactgca atcgtcctca tctggagaac gcatggacat ctcggttacg
    76801 atcatctcga gcagctcgag gcggtggaag ggtcgcatca accgaacgtt acgccagaag
    76861 cggacgcggg taaagactag cacgtatcat tcaggaacag agggaagtgg agagattgaa
    76921 ctttcgcccg ctcgaacgtg aagatgtaaa gccgctccaa cggctgttta tggagagtct
    76981 gagtgatttg attcgccgag aacagtttga agatgccgac ttgttggatg aggaagtcga
    77041 acggttgaat acgaccgttc aagacagttt cgaggacgag accgttcaaa ttttcgtggt
    77101 gctccaagac gacgtcatcg tagggacggc cgcgattttg cctccgaatg acatcattac
    77161 cgcacacgtc gacatcgagc cgaacgttcc tgaaatcgga tgcatgtacg tcgcacctgg
    77221 tgcccaacgc caaggtgtcg gtcgtttctt gatagacaat atgagacggc aactcgtggc
    77281 gaatcaacaa acggcatttt atttagatgc cggctttcca acgtcacaag cctattggga
    77341 gaagcggctc ggcccgccgc tcgtgacgat tgagcactat tggggtccgg gggcgcatca
    77401 taaaatttgg cgttgtcccg ccaatgaaaa agagacctga tcgcatgcga tcaggtctct
    77461 tgcttattta taagtgctca taaattgatg aatcccagaa gcggtggcat ctgccatccg
    77521 ttgccggtat gtggtgctcg tcaagtgcga gcggtcgttc gagttgctga tgaaaccata
    77581 ttcgacaagg gtcgatggga cgctgttctt gccgacgaca taaacgtttt gatatttcac
    77641 accacggtta cgaatcgttg ggattcggac accgagttca cggttgatgg ctgcccctaa
    77701 actgcggcta gccgagatgt atgggttcgt cgtataactt tcaccggtcg ggacgaggac
    77761 ttcgtgaccg tggtaagacg tattcgtcga cgagttgtta tgaatgctga cgaaggcgct
    77821 acctttatac gattttgtca attcgacgcg ttgtgcgagc gacaagtact cgtcgttcga
    77881 gcgcgtcatc cgtgcgttat agccatatgt attcgagagc gtactcgcga gacgtgcggc
    77941 gatatcgaaa gcgatgactt tttcgtacac tgatccgtac acagcccctg ggtcattccc
    78001 gccgtgtcca gcatcgatca cgatcgtccg acctgaaccc gttgatgttg ttggtgtcgt
    78061 cgtcgtggcc ggcttcaaat actgtgaagc gacgtaaccc gtcttgccgc cgtaactgac
    78121 cttataccaa gagccgtacg tgccaaggta agtgacagtt ttgccactcg gaattgtgac
    78181 aaggactgtg gacgatgtag acgtgctttg tcgtaagttc aagttgaccg tggtcgtata
    78241 agtttttgta gaagatgttg tggtacttga tgtcgagacc ttaacgtatt gggaagagac
    78301 atatccagtc ttgccaccat agctgacttt gaaccacgag ccgtaagtgc cgaggtaagt
    78361 gacagttttt ccactcggaa tagttaagag cactgtagcc gatgtagacg tactttgtcg
    78421 aaggttcaag ttgaccgtgg tcgtataagt ttttgtagaa gatgttgtag tacttgatgt
    78481 cgagacctta acgtattggg aagagacata tccagtcttg ccaccatagc tgactttgaa
    78541 ccacgagccg taagtaccga ggtaggtgac agtttttcca ctcggaatag ttaagagcac
    78601 tgtagccgat gtagacgcgc tttgtcgaag gttcaagttt accgtcgtcg tgtatgtaga
    78661 ggcagcttca actctactcg attcgaaacc ggtcggcgtc aggtcaagtg gggtcataac
    78721 cgctccaccg agaacgagag aagaagttag taacagtttg agattccaag agggtttcgt
    78781 tatgttcaat tgagtttctc tcctttgatt ggaaaagatg ggttaaaaaa tcatgtctcc
    78841 gttattatat aaggaaacaa gaaaaaaatg gaggttaata tgtaaattgt ttgacttttt
    78901 ttcaataagt ttatttccag agtttcggaa ataaaaaaga gacgcataga ctgacctagc
    78961 tatatgagac actaataaaa acaccttgat taggctgccg ccacaccata ttttatcggt
    79021 gtgaggtagc ctaatttttc ttggatacgt tcttcgttgt agtaagttaa gtaatgattc
    79081 acccgctcac gcacttcatg gtcgcttaac gagttgaact tgacgtactg gaactcctca
    79141 gacttcaagt tcgaatgaaa cgattcgatc accgcattat cccaacagtt gcctcttcga
    79201 gacatgctgc tcgtcagatg cttcctcttt acgaaatctt gaaaggcata tgatgtatag
    79261 acacttcctt gatctgaatg gatgataatc ccttcgggat tgttccgact ctccaacgcc
    79321 atccttaacg tatcgatgac gaggggcgtc tgttgatgat cgtatagctt ataggcaaca
    79381 atctcattgt tgaataggtc gatgatcgtg gagaggtact tcgtcgtgcc cccgtattgg
    79441 atgtaggtga tgtccgccac ccacttctta ttcggtctac tggcagtgaa gtctcgcttg
    79501 agaaggtcag gggcgatgac gatgctctca ccctgagact tccattttcg tttgggtttg
    79561 atccgacact ggagatggtg cttcttcatg attctctgta cggtgttccg gtttgttgcc
    79621 aattcatagg tttgctctaa cagggccttt atctttcgat gtccatatcg atacttcgtg
    79681 agcttacata ctgcgacgat tgtttgctct agcaccgaag ggtgcttcac cggttctctg
    79741 gcccaacggt aataggttgc ccgcggaacg tctagcacac gtaggattgt cgtgactgta
    79801 tatttgctcc tcaggagctc tacaaccttt aggactactt ctttctcaac tctctttcga
    79861 tctccatgaa tttttttaag atttcgttct ccgtcttcag gtgggatagt tgacgctctt
    79921 tcttgtcatc ctcgctggcg gaatcaggac cgagtccgta ggtgtactgc ttcccgatcg
    79981 gttggtcgaa tcgatagatt tcattggacc gataccatct catccatgtg tgaatctggg
    80041 attcattttt gattccgtgt ttctccataa tctctctagt cgtcaactca ccacttagtt
    80101 tgtctctcac cactgcccat ttcacttcac ttgaatatac gtttttgccc acgcaaaaac
    80161 acctccgatg ctagcacttt tttaaagtgt accactgcga aggtgttttt atattgtctc
    80221 aaaaatttag gttagcccag cacgagggcg tctcttttaa taatcacgta aggcgtggga
    80281 aatcatcagc gaatgttttg acaggctctt cgattttcgt aagacgtgga aaatcatctg
    80341 caaatttctg aattggagcc tcaagtttag ttaagcgtgg aaagtcatcc gccgcaggtt
    80401 ttacaatcat atcgattttc gtcaggcgtg gaaaatcgtc tgctagtggt ttgaaagaag
    80461 ttccgagtaa aaagagtgct gtggcaataa agaaaattcc agttaatttt ttcatgataa
    80521 ttcctccaat gtaggatggt gtattttgta agctgcagtc cctagtatga ttttactcag
    80581 aaaatggtga ttctagcaac gaataaatcg catcagattg ctgttcaatt cgagattcta
    80641 agtcaccaat gtactgttga ggcatatttg gttcgtgtaa aataaatttg tcattatttt
    80701 cttttgtgct tgatgacaaa atcggaacgt ttgcttcttg actgagtaag gtgctgcaca
    80761 aaggagtaaa tctattttta aattgtgtaa gtggttctgg attccaacaa atagaggctt
    80821 caggaagaac atataagata tgaccttctt tcaatagtgt taaacactgt ttaagcacac
    80881 tagcataggc ttgttctata tttatatatc cgaattcctg gaaatgtttc tcatagacgg
    80941 ttttagaact gcgctttaaa atagaaagag atagttcagg gcctaaaaca taaacgcgct
    81001 tgtacatttt gttttctttc aatgttttag ctatgagtcg tggtaaagtt tgatagtaat
    81061 caacttggaa agcgttaact ataaaacctg ttgatgaacg taacaattgg gttaaatgtt
    81121 ctaatccttc aaattggctt cgatcagacg aagaatatga tgcatcaaag atattttgtt
    81181 gttttgattg aaaataaatt tttggtttaa tgtagtcttc agcaagcaag aagtttaact
    81241 ttcccatatg ctatattcac ctccattatt aaatgtccat attttctggt ggtagattgt
    81301 taataaacca atggacctaa gttgagaact aatatattag ttcttattta aatcttaaca
    81361 tgaatattag gtcattcgtt tagtggtcgg ttgggaaaat tagtgcaaaa agcatcgatt
    81421 tttttgaggt ttttagcttc cgttttccta aactgcagga aatagcgaat aatttataca
    81481 aaaactaatc atatttggga cgaaggagct actacttaag atggaatata actacggtaa
    81541 ccttattaaa gtagagcgta tgcgtaggaa catgaagcaa tctgtcttag cgagaggtat
    81601 ttgttccata tcgtatttaa gtaagattga gaataatcaa actacaccta gtgaagaagt
    81661 actagaattg atttttgaaa agttaaatat agatgtccct gtttattttg attttagtca
    81721 acaagttgat aaagtcagag aagaaattca aagtattcta agagaagcag ttctaacgag
    81781 aagagatgaa gatagaagaa agcagattga aaaatacatt tctaatccag tagttaatca
    81841 atcaaaagaa ttatatatta tgctgctgat tacattggca agattcgatt tgatgcctgg
    81901 aggaaaaggg cgttatttaa acgaattggg gtggcttgaa gaccaattag atcgagacaa
    81961 taaaatcaga tatttgctca tgcaaagttt gacccatttt caatcaaacg ataaagaatc
    82021 atcattgcag cttttagagc aattaaatga acaattgcct acatcgaata tccctgattg
    82081 ggagattgca gatatgcgat acatcatggg aggattgtac tacaagtcga cggattattt
    82141 acaagccatt gaaaatgtta aatttgcgct tggttatttt aaagataatt tttatgtaga
    82201 acgaatcatt gaatgtcatt taatcatcgg gctttcttat aaaagaagaa agcgctattc
    82261 agaatcgtta tcccattacg aacgagccac taaagttacc agtgcaactg acttaaagta
    82321 ttataacggt atgttgtata acaacatggg tgaaatttat tctttgttag ggaaccaaga
    82381 aaaggcgtta gagtactttc ttgagagtct gtcttacaag tcggatccta aaagtaaact
    82441 ttacagtgta ctttccttaa ttgaagttta tgctgaacaa gaagactcgg atggggttat
    82501 aaaatggctt gacaatggat atgaaattat agggaaccat gaagggttag aagaatttca
    82561 ccatcatttt gaagtttata aaaattgtta tcaagaactc gataaattaa agctgatcag
    82621 tagtttgaaa aaagctgttc aatactttga gtcgttcgat gactatttgt acacaaacaa
    82681 atacgccctt tggttagcgc gtgagctacg tgaaaatggg aagtacaaac tatctactga
    82741 gtactatgag aaatccattg cgattatgtc tcgatgggat taacgcctcc acaggcgttc
    82801 ttttttttgc acaaaaaaag agacgcccga atcgtctctt gtggtttatg gagtggtgaa
    82861 ataatgaatc gtccaaatcg gttcgttcat caatgcttca tcttccacat ggcccgtttg
    82921 aacttgttgg agcaggtgaa tgatatgttt ttgcaaattg gcatcgtgag agccgcttcg
    82981 caaaaatccc atcttcactc gcgatgatat aaaacccacc caaccgcaaa ggaatatgat
    83041 gtctaacaat cgatacggca gcttgcagtt cggcttgccc gccttgaagt ggcacgttta
    83101 tatcaaaacg tccccattgt ttaaagtcgc ctagttctga aaacggtggg tcgcggtgat
    83161 ccaacttcat gacctccaat cttgtctgtc tcttccttac tagtatagct ctttttctag
    83221 acttaacctg cgagaaaaat gggaagggta aatcgatgtt gccttcgttt ctcgatttta
    83281 ctctttttct agattatccc aaaacattcc tgctaaaaat agaagctaag gcgtaaaaaa
    83341 cacgaccgga acgactccgg tcgtgttcat tgatgaatcg cttctttcga cgtcggcaat
    83401 tcacaaataa atgtgctacc ttccccgtaa atcgattcaa cgtgtaaatg tccgtcgtgc
    83461 gctttcgcga tttctttaca gatggcgaga ccgagtcctg tccctccgat tttacgacgg
    83521 tctgagttat cgacccggta aaatttgccg aacaagttcg gtaaggcaga agaagggata
    83581 cccatcccgt tgtctcggac tttcatgacg acttggcctt cgagtcgttc caacgagacg
    83641 aggacgttgc cgccttctgg agaatacttg atggcgttac tgagcaagtt accgagcaac
    83701 tgccgcatcc cttccaagtc ggcctcgatt ttgaagtctt gtccgacatc ggcatcaagg
    83761 tggagatgat gcgaatcggt cgtctcttga taaaagctga tactatcgcg ggcgagctcg
    83821 agcaaatcga tcgtctccca ctcgaacgtc tgttttccgg cctccatttt ttgaaggtcg
    83881 aggaagtcgt tgaccaagta cgagagacgt ttcgcctcat cgtgaatcgt cttcaagtac
    83941 aattcgcggc gggttgcctt caagtcacgc tcgagcatca actctgtgaa tccatagatc
    84001 gatgacagcg gcgttctcaa ttcgtgagag actgtcgaaa caagctccga tttcatccgg
    84061 tcaatttcag tttcggccgt cacatcgcgc aagacgagca tcgtgccgtg aatcttcccg
    84121 tctcggtaaa tactctctgc atagacttgg aggaagcaat cgccttgatc caatgaaatc
    84181 gataaaccgt cttccggcgg ctcttggtcg aagacacgtt cgatataact gatgaaaagg
    84241 tcttgttgat cgacacgttc ggcaaactgt tcgatatcaa tcgataacgt tgtcagttcc
    84301 tcataaccgg cgtattcgaa ttgaagttca tcgaacatgc ggataaaggc gcggttgccg
    84361 acgatcgtgt cttcttcata gttgaaataa agaatcgctt cacggaccga gttgattaat
    84421 tgtgccgtct ctttacgatc ctgttgcatc tggcgataaa gccgcgtccg taagagcgaa
    84481 atggccaact ggttcgcgaa cgcgttcaac tctgatgttt cactcgcatc gaacggctta
    84541 tcgtaacagg ccaaatataa acaaccgatc atcgttccgt ctgatggatc ttttaccggg
    84601 atgacggtct catggatata gtacgggtag ccgtgaagct ggtcggccac tttttttgaa
    84661 ctcgcctcta gcgttcttga aatcataacg cgtttgagta agagcgactg tactttcaaa
    84721 tcttcttgtt gtttagtggt catccctttc ggtacgacgg acgtgatttc atcgtctttg
    84781 acgagcaata cggccccgaa ctcggcctcg gtcaaccaga cgattttttc gatgacagcc
    84841 gaatagtcga gtaacgattc cttcgaagcg agtacttcaa tcaattcgtt acgatactgc
    84901 agtttggtct cgttttgttt cgacgcctcg agcacggact gcatctctgt ttgcttcgcg
    84961 cgcatatttt cgttttgact gaccattcgt gtaatcaaag gacgtccaat taataaaata
    85021 gcagtgataa acatgactag cccggtcatc cagatccaac gcaacgtcag gagttcggtc
    85081 ggtgagacgg tatcgtcccg aacgaaccaa gcaccgattg ctgttaaaac gaggctggtg
    85141 atacaaacac cataaaggat gccgagaatt tgacgactgt tcaattgttc aatccacttg
    85201 cccataatac actctacttc cttccttaac taaaaaccaa ctccaattcc attgtcgtat
    85261 aacggaaata tacaaaaaga aaaattagat gaacaccgaa ttgctcaaac aatgtgccat
    85321 caacgattct ttgtttaaat atcatatcta gacggatata ccccggattt cagcatctta
    85381 cacattcaaa tgtgcttccg attgacacat gcgaacggaa caggatagct tgaaagagaa
    85441 gacatgacta tggaagaggt gctcttatgc tatcgattga accttcagcg ttaaccgagc
    85501 gagacacgta caaattttta atcgggagta tcgttccgcg gccgatcgct tttgtgacga
    85561 ctcgaaacgg cgagacaatc aatgctgcgc cgtttagtta ctttaacatc gtggcgtccg
    85621 agccgccgct actatcgata tcggttcaac ggaagaacgg tgtcatgaaa gatacggccc
    85681 gcaatgcggt cgcgacagaa gaactcgtca tccatatcgt cgatgagacg aacgtggctc
    85741 tcgtcaacga gaccgcggcc aatttagggc cagcggaaag tgagctcgat cggacgacgt
    85801 tcacgaccac accgagtgat atcatcgaga cgccaggcgt gaaagaagcc aaaatccgga
    85861 tggaatgtaa actgcaccat cacgttccga ttgagcatga cgggaaagtg acggccgact
    85921 tattgatcgc gcgagtcgtg cggttccata ttgacccggc gctttatgaa gccggacgta
    85981 tcgacgccga acgattggca ccggtcagtc gactcgccgg aaacttttat gcgacactcg
    86041 gtgaaacgtt cgaaatcgaa cgaccgaaat aaatgccatg gcgcctgctc gaatcggaga
    86101 agtggcgcct tttttcgggt aaagaatgga gagcccattg gcatgatggt tttctttcac
    86161 acgagcgctc gaatgtgtca caataaagtc agaacattct aatttctaac gcgtcagcga
    86221 tcagagaaaa aaggggagtc ggctatgtca tatcgtccag ccattcaatc gatcatcaat
    86281 gccattgaga cggtgatcgt cggaaaagaa gatgtcatcg caaagagttt gactgcttta
    86341 cttgccggag ggcacgtgtt gttagaagat gtcccgggcg tcgggaaaac gatgctcgtc
    86401 cggacgttca gtcgagccat cgatttggat ttcaaacgtg tccaattcac accggacatg
    86461 ttgccttctg atttgaccgg aatctcaatg tataaccaaa agacgaaaga gttcgaatat
    86521 cggccgggtc cattgatggg taatatcgtt ttggccgatg aaatcaaccg gacctctcct
    86581 aaaacacaat cggccttgct cgaggcgatg gcggagcgca gcgtgacggt cgacggtgaa
    86641 gtcaaaattt taccgtcccc gttcttcgtc atggcgacgc aaaacccgat cgaacatgaa
    86701 gggacatacc cgctcccgga agctcaattg gatcgattcc tccttaaaat cgagatgggc
    86761 tatccatctt tcaatgaaga gattgcactg ctgacgcggt ttgagaaagc agaaccgctt
    86821 gaggcgttac agagtgtcat tacgaaacat gaagtcgaac agatgcaacg cgaagtgcgc
    86881 gatgtacacg tttcgagtgc cgtcaaacag tatatcgtcc gcttgattca cgagtcgcgc
    86941 aacgacccga acacgtatct cgggggcagt ccacgggcga cgctcgcttt gatgaaggcg
    87001 gcacaggcgt gggcgtatat ccacaaccgt gacttcgtgc taccggatga cgtgaaggcg
    87061 ctcgccggta gtgtgctcgg tcatcgcatc ttactgacgg cagaagcgcg ctataaaggg
    87121 aagacaaccg atcagctcgt caaaggctgg ctcgacacac ttccggtccc gatggatcgt
    87181 gaggtcaaag aagtatgaaa aattggatga agctgttcct tgtgtgggcg gcggcattcg
    87241 gactttacgc attcgcccgg attgaaggga gtatcgtcgc gtcgacgctc tggtggtcat
    87301 ttttcgtcct ggccgcctat tggacgattt tcatgattta tccggtcaca gccgcgaacg
    87361 tgtcgcgccg tgtgacgacg aaacgactcg tctcgggcca aacgatggac gtggaactgc
    87421 aagtggagcg gaaatacccg tttcttgtcg gggtcgtcac gttagaagag acaccgccgc
    87481 cgcgactcgc gacatccact gatgtcatca ttaccacggt cgatcgtttc tttcgacgga
    87541 cagagacggt ccattacgaa atcgaacaga ttcgacgcgg catccacgtg ttcgaccgta
    87601 ccgtccttca cgtgcgagac gtgttcggac tgttcgaccg caaacggacg ttgcgactcg
    87661 agacggtcgt tgaagtctca cctgctgaac ttccgttcga cttaccgcgt gacgagcaag
    87721 tcggtgggcg aggcgaacag tatcgccgca cgcgcacata taccgaggtt gccaatacga
    87781 cgagtggtgt ccgtgagtat gcggccgggg accgcatcgg tcgaatcgat tggaaagcct
    87841 cggctcgacg cggaaactta atgacgaaaa cgttcgacca agagcaggag aagaaactgt
    87901 cgcttgtctt tgtcccatcg acaacggctg ggcatgaaga agcgttcgaa cgttcattgt
    87961 cgcttctcgt cggtgcaatc cgacaactcg agcggaaaaa tctgccgttc gaactgtatg
    88021 tcatcgaaga gcaggtccgt ctgttccatt tgccggacca aagcgcagag gtcggccatt
    88081 acttgctgac agcgacaccg gagccggaag ggcgccttgt cgaacgagtg aagcgcaacc
    88141 tgccgcaaga agtggggaac ttgattttga ttagcccact cgagacgaaa tgggtgcgtg
    88201 agatcatgaa tgagacacaa ggcagctatc acttgtacac ggcgaacgag gtgacgacat
    88261 gacggcatgg ttgaaacgaa tcgtctatac ggcgcttgcc gcctacttgt tgtcattttg
    88321 ggtcgagccg attgtgggca gtacgacatt tgatgtcaat tggccgttct tgttcctgct
    88381 tctcgttccg atgtttgcga gcttgttgcc ttggtatggt ttcattggtg tggtcgtctt
    88441 caatttcttt atcgtcttgt acgtgtacca cgggagtatc ctggattggt tcggtctatg
    88501 gttagaggat ttgagcgggg tactgagcgg ggctttgccg gaagaggcga ttttcttctc
    88561 ggcgatggca ctcatcgggg tactgttcgc catcctggtc ggacgcacgt atccgagcta
    88621 tggcttcgtt ctcgggatga tcgtttcgac gctcggactg atggcttact ttgacacgtg
    88681 gacgctttat gacggggaag ggaagatttt actcgcaatt ttagcatcgc tcttattgct
    88741 cttcgtcacc gacctggcga aacgaccgag caaatcgctc gtccgctatg tcagtatcgc
    88801 gctcctcgct tcggtcgtgt tggcgctcgc gagcgtgtcg ccgacaattg aaggggattg
    88861 gtccgatcgg ttgacgacga gtttccaaaa tgctgggaac gatgaaggct caggcagcgg
    88921 tcgagtcggc tatggggtga acgatgaaca actcggcgga ccgtttgagc aagatgacgg
    88981 catcgtcttc atcgcccgtg gtgtgccggc gcgctattgg cgcatcgagt caaaagagat
    89041 ttatacgggg aaaggctggg tcgagtcccc ggtcctcgat tccgaatata accgcggaca
    89101 actcgtcgac caagctgtcg atacgacacc ggaacaggcg ttgctccgat ttgaccggcg
    89161 ccaaacgttc gtcccgtatg gtggagaata cccacaggcg acggagacgg acaatggcac
    89221 cgaattccga gtcgggaata tcgaagaacc gtttccgaac gagacgattc acatccgacc
    89281 gtccgggaaa atcgtgttcg acaatgacgg gcaaacgacg cctcagacga ttcaacttcg
    89341 ctacagtgtc ccttccttca cagaagagca actggcgttg aatgagccgg tgacgacgtt
    89401 gacggaagaa gagcggcagg cgtacttaca attgccggat tcacttccgg atcgggtccg
    89461 cgacttgtcg gccgatatca cgggcgacag tgagacacct tacgaccaag cccaagcagt
    89521 ccaagcctac ttccaatctg gagatttcca atacaatacg gaagatgtag ccgtcccgga
    89581 aggtgatacg gattacgtcg atcaattttt gttcgatacg ttaatcgggt actgtgacaa
    89641 cttctcgacc tcggctgccg tccttctccg ggcgagcgga gtgccgacgc gttgggtcaa
    89701 aggtttcacg atgggtgatg ctcgcgggat tatccaaggg gaagaagaat acacggtccg
    89761 gaaccgtcac gctcactcat gggtagaata tttcgtggaa ggcgcaggct gggtcccgct
    89821 cgaggcgacc atcagtttct cggacgccaa cttgcttcaa gtcgagacgg aggacgaagc
    89881 gaatgcagac gatccagcgg ccaatgatcc acaagcgtcg caagacgacg agccgacgaa
    89941 tcgtccgcaa gaagatttgg cactcgatga tgtgacgtcg ggagaggcgg caacggagaa
    90001 ctggaatatg ccggtgtggg gttggattgt gattgtcttt acggtcgccg ttctcgtatg
    90061 gaaccgaaaa tcgattgaac gcctcgtcat gatgctttgg tggacacggc gtccattgaa
    90121 tgaaaatcga cttgtcgcca tgcatcgata tctagtgaaa cgactccgcg gagcaggttt
    90181 caaagtcgac gggcgcacgc cgtccgaact cgccgcagag gtcgatgctt attatgaatc
    90241 gacggaaatg acgagattga cccgtttgtt tgaacaaagt atctatgccg aaaaaacgcc
    90301 gaattcaaaa tataaagaat attggaaaat catgattcgt cgaattatga gttgaagtag
    90361 gcggatgcat acagtaagat agacgcatta gttagataat tgaacagcat tccttcgtat
    90421 atactcgcga attggcgcga gagtctctac cggaccaccg taaatggacc gactatgaag
    90481 gagcacgttt cgtatacaca gaaaagggcg tgcttcttct tcggtttagt gaatccgtgg
    90541 gagaagctcg ctcttttttt tgagaagaag gcagaaaggt ggaggttttg tgaaaataga
    90601 acaagagatg attttggtgc tcgactttgg aggccagtac aaccagttga tcacacgtcg
    90661 tgtacgtgac cttggtgtat atagtgagct tcattcccac aagatgaccg ctgctgagat
    90721 tcgtgaactg gctccggccg ggattatttt ctcgggtgga ccgaacagtg tgtacgcgga
    90781 aggcgcatat cgctgtgacc cggaaatttt cgaacttggc attccgattt tcggaatctg
    90841 ctacggcatg caacttatga cgcatcactt cggtggacgt gttgaacgag cggcacatcg
    90901 cgaatacgga aaagcgacgc tcttctcgac accggaagcg tcggcgctct acaaaggtct
    90961 cccagtggaa catacggttt ggatgagcca tggcgacctc gtcatggaag caccgccagg
    91021 atttatcgtc gatgggacga acccatcatg tccggtcgct tcaatcaaga gtgatgaact
    91081 caaaatgtac ggtgtacagt atcacccgga agtccgtcac tctgagtacg gcaacgacat
    91141 cttgaaaaac ttcatctatg aagtgtgtgg tgccaaaggt gagtggtcaa tggagaactt
    91201 catcgacatc gaagtcgaga agattcgcga gattgtcggc gacaagcaag ttctttgcgc
    91261 gttgtcaggc ggcgtcgact catcggttgt cgcagcgctc gttcatcgtg ccatcggcga
    91321 ccaattgaca tgtatgttcg tcgaccatgg tttgcttcgt aaaaatgaag cggacagcgt
    91381 catgaagacg ttcgcggacg gtttcaatat gaaagtcatc aagattgacg cgcaggagcg
    91441 tttcatggcg aaacttgccg gcgtttcaga tccagaacaa aaacgaaaaa tcatcggcaa
    91501 tgagttcatc tacgtgtttg acgaagaagc gtctaaactt gtggacatgg acttccttgc
    91561 ccaaggtacg ctttatacgg atatcatcga gagtggaaca gacacggcac aaacaatcaa
    91621 gtcgcaccat aacgtcggtg gactaccgga agacatgaac ttcacgttga ttgagccact
    91681 taacacgctc tttaaagatg aagtgcgtga actcgggact gaactcgggt taccggacta
    91741 tatcgtttgg cgccaaccgt tcccgggacc aggtcttggc attcgtgttc tcggtgaaat
    91801 cacagaagag aaacttgaaa tcgtgcgtga gtcagatacg attctgcgcg aagaagtgaa
    91861 gaaagccggt ctcgaacgtg atatttggca atacttcacg gtccttacac cgattcgttc
    91921 agttggtgtc atgggcgacg agcggacgta tgactatgcg gtcggcgtac gtgccgtcac
    91981 ctcgattgat ggaatgactt cagattgggc ccgcattcca tgggatgtac ttgagaaaat
    92041 ctcggttcgt atcgtcaacg aagtcagtca cgtcaaccgt gtcctgtacg acatcacatc
    92101 gaagccacca gcaacaatcg aatgggaata accaccagag gggagaaatc ccctctgttt
    92161 ttatttggta aatccgaaca atagaacgga atatttgatt aaaatccgtc atttgtgttg
    92221 acattcgatt ttgccgttgt taagataaaa acgttcttat catatccgaa caattaaaaa
    92281 ttattttgcc gtataatatc gggaatatgg cccgagagtc tctacgaaat caccttaaat
    92341 gatttcacta cggcgagaca tagatcaggg acgtatgtcc ctgtatgttt cgcgtggggt
    92401 ctccggttat caatcgggga ccttttctcg ttttacggcg agccaaggag gaaaaccaat
    92461 gagcacacag ctcaagcaag aaccaaatca ccaaccatca ggaaaccgga ttgaacgtta
    92521 cttccagttg aatgaacttg gaacgaacat caaaacggaa ttgatcgcag gattcactac
    92581 gttcctggca atggcttaca tcttgttcgt taacccgaac gtgttaggtg cagcaggaat
    92641 ggacatgggc gccgttttcg tggcaaccgg tcttgtcgcc ctcgtcggtt ctgtcatgat
    92701 gggcttgttc gccaactatc cgattgcgat cgctccgggt atggggctta acgccttctt
    92761 cgcgtacagt gtagttctcg gcatgggtat tccatggcag acggcactat caggggttct
    92821 cgtttctggt ttgttcttta tcgttttaac actgtcaggt attcgtgaga cagtcgtcaa
    92881 cgcaattccg ggaccactca aaatggcggt cgcggcaggg attggtttct ttatcgcctt
    92941 tatcggtttg aaaaatgcag gtatcgtcgt cgccaacgaa gcgacgctcg tcggtctcgg
    93001 ttcactcgga acagggacga cactcctttc ggtgttcggt cttgtagtga cagcattgtt
    93061 aatggttcga aatgtaaaag gtggtatctt catcgggatg cttctcacgg caattgtcgg
    93121 gatgatcttc aatcttgtac cgacaccgac tgccatttca gacatcatct cggcaccacc
    93181 gagcatgtca tcgacgttcg gacaagcgtt catcaatttc tcagaagtct tcacggtcca
    93241 aatgctagtc gtcatcttga cgttcttctt cattgatttc tttgatacag cgggtacgct
    93301 cgtagcggta gctcgtcaag caggaatcat gaaagacaac aaagtgccac gtgcgagtaa
    93361 agcgctcatg gctgactcaa cagcaacagt ggcaggtgca atctttggga catcgactgc
    93421 gacgtcatat gtagaatcgt cggctggtgt agcggccggt ggtcgttcgg gcttgacggc
    93481 tgtattcgca ggtttgttct tcggattggc gctcttcttc tcgccactct tggcagtcgt
    93541 cacatcggcg gtcacagccc ctgcattgat tatcgtagga gtactcatgg cttcggcttt
    93601 actcgatatc gactggagaa agctagaaat cgcgattcct tcattcatga cgattctgat
    93661 gatgcccctc acttcgtcga ttgcgacggg gattgggctc ggattcatct tgtatccgct
    93721 catgatgatc gcgaaaggga agacgaaaga gattcatcca atcatgtacg gcatgttagt
    93781 gatcttcttg gcttacttta tattcttgcc gcacgcgtaa tgaaatgaag ccgactcggt
    93841 ttatgagtcg gcttttttgt atgcagtgtt ttcaggtaag aaggggtcgt acatggttaa
    93901 agcatggttt tctgtgatga actcatttcg gatgaatgtg ccatcttggg agaagacgct
    93961 tctaaatatt tggttatgcc gaactgttcc accccaccat tcattcgtga agtggtggtt
    94021 ttcttcatat atctcatatt gaacggttgg tgggatattg gaccgccatt gccctacgag
    94081 ataatccccc tctatatata gaaggagttg aaacgtctgt gccgtccgat tggtgatttg
    94141 aaggtctaaa tagttgtagg aacatgtggc gccactccca aaaggttggt cccttcgtga
    94201 atcagggaag acatcataac tgtggcggta acgctcggtc actgtgagtg ggctatggag
    94261 cgtgatccaa taaatcaagt tggataattg gcacaatccg cccccggttc cagtcgtgac
    94321 ctttccgtaa tgcaaaatca ttccgtccac atagcccttt cgttttgtag gtcgcccgat
    94381 ggctttccaa tatgagagca cttcatttgg agaaacgatg atgccattta actgtttaat
    94441 ggcgatatta agattaatga ctttattctg ttgcattttg agatcgacat ctcgtaattt
    94501 tcggtagagt ggggtgcggt gctcatagat gaggtggggc agtggtgcag tatctcgttt
    94561 agaagtgtac cgcttcttat ccgtcatcca ttgtgttcgg cgttttaata tgtaatactg
    94621 tgttcctgcc cagatgcgca ggttcgatcg tttctttggc tgcagttgga gcatcaagtg
    94681 tcaccttctt ataagttggt attgatgagt attcgtcggc agggaaaaat tcccttctcc
    94741 aatacaatag atgcgagtaa ggggacgaga aaaatctttt aaagtttttt tagaataatg
    94801 cttgccatgt gatagaaagg gatgctatag ttatctctgt tgccagcgct gcttacaact
    94861 tagtaaacaa actggttgac acacaataat gataaatgtt attatcattt agtcgccaag
    94921 agcgacagac gaactttgaa aactgaacga tgaggcaaaa aaagttttac aatgtttgaa
    94981 tgaagcgcaa gcttcgtcat ttttaaagag ctatatcaaa ttctttggag agtttgatcc
    95041 tggctcagga cgaacgctgg cggcgtgcct aatacatgca agtcgagcgc aggaaatcga
    95101 cggaaccctt cggggggaag tcgacggaat gagcggcgga cgggtgagta acacgtaaag
    95161 aacctgccct caggtctggg ataaccacga gaaatcgggg ctaataccgg atgggtcatc
    95221 ggaccgcatg gtccgaggat gaaaggcgct ccggcgtcgc ctggggatgg ctttgcggtg
    95281 cattagctag ttggtggggt aatggcccac caaggcgacg atgcatagcc gacctgagag
    95341 ggtgatcggc cacactggga ctgagacacg gcccagactc ctacgggagg cagcagtagg
    95401 gaatcttcca caatggacga aagtctgatg gagcaacgcc gcgtgaacga tgaaggcctt
    95461 cgggtcgtaa agttctgttg taagggaaga acaagtgccg caggcaatgg cggcaccttg
    95521 acggtacctt gcgagaaagc cacggctaac tacgtgccag cagccgcggt aatacgtagg
    95581 tggcaagcgt tgt
//
