# Supplementary material for: The genomic sequence of Exiguobacterium chiriqhucha str. N139 reveals a species that thrives in cold waters and extreme environmental conditions
Source: PeerJ. 2017 Apr 19;5:e3162. doi: 10.7717/peerj.3162 (PMC5399880; doi:10.7717/peerj.3162)
Supplement: Supplemental Information 2 [file peerj-05-3162-s005.gz › BioCycDB/contig000002.gbk]

COMMENT     Generated by SRI International Pathway Tools version 18.0 on Fri Jul 18, 2014
FEATURES             Location/Qualifiers
     source          1..19032
                     /organism="Exiguobacterium sp."
                     /mol_type="genomic DNA"
                     /chromosome="contig000002"
                     /strain="N139"
     gene            complement(17870..18853)
                     /gene="exiN139_01655"
                     /locus_tag="GUK6-4845"
     CDS             complement(17870..18853)
                     /gene="exiN139_01655"
                     /locus_tag="GUK6-4845"
                     /product="hypothetical protein"
                     /codon_start=1
                     /translation="MDFSLLPSDEEDWDGEYDEGYYSEDESYSDEVFEDEEQNEDDEQ
                     AYLNEMAIGLVNDMSPVFFTDLQNSLKGRTDNFSGIVTDKFRSDFRPIVERMGENHVV
                     FEGEIQSYPISSSNIIEVTESRVVAIVGTDYSSLSYVPYLRGEPEGSEMEWQLTILKE
                     DGYWKVDERKLISDSSSDRIDPVRPEVKQDIVDTIYTNARDWEKAYRNKDSSYFTRIR
                     SSDYIERQESYYRALDQNDWYWQGEYVGLEFSSDSISIEESNPIKATIEARIQYEGEY
                     LDEDTMEFAEEDDSKPSTFRYNLEFDYDAQTWYIVDTTLLKQFSEGGIQSY"
     gene            16790..17755
                     /gene="exiN139_01654"
                     /locus_tag="GUK6-4844"
     CDS             16790..17755
                     /gene="exiN139_01654"
                     /locus_tag="GUK6-4844"
                     /product="hypothetical protein"
                     /codon_start=1
                     /translation="MLLIENKFHSSESAGQLSHYFDHVHKTFPNRTILPVYLTLSSDA
                     PSHDDYWFLDYEDVRLMITQELELNRATIADNIYDFLTYYIALLEERLVDDEDTMNTA
                     LELYQDYASAIHLLYANANPAKHKQIELRQAVKTLETFDAETRRHLLLIYNRKRQTID
                     YIFKTGGNIVHQAFLEFVNEQAITTYSAHTRVPNFVMDDWLPYLEQMDRLNRYWLNYG
                     LIIWFERKGNKRLKLYVEVGPIDYTERLPLLEALETKNISFWKSGKQEGKKFTRIYTE
                     TTDVSDWTNATTVKEAMMSLIDDSSFRSFSETVTDVLNDLYTVKA"
     gene            16429..16770
                     /gene="exiN139_01653"
                     /locus_tag="GUK6-4843"
     CDS             16429..16770
                     /gene="exiN139_01653"
                     /locus_tag="GUK6-4843"
                     /product="hypothetical protein"
                     /codon_start=1
                     /translation="MHYSLDTILQLENSTEFNRLHQQFHQFNPLKVLRVDQYEIRHSN
                     VLAWLFDPNENHRLGSFFLRKVLMNLITKPENEEKIVGIDLFTIPARPTLGRPGPSRM
                     VDREWCNRLTD"
     gene            14801..16246
                     /gene="bglH_2"
                     /locus_tag="GUK6-4842"
     CDS             14801..16246
                     /gene="bglH_2"
                     /locus_tag="GUK6-4842"
                     /product="Aryl-phospho-beta-D-glucosidase BglH"
                     /EC_number="3.2.1.86"
                     /codon_start=1
                     /translation="MSFPNGFLWGGAIAANQAEGAYLEGGKGLTTVDLLPTGKKRFDV
                     MFGDLPSLEPVPGEFYPSHEAIDFYHRYKEDIALFAEMGFKALRLSISWARIFPNGDD
                     AEPNEAGLQFYDDVFDELLKHGIEPVVTIAHFDVPVSLIQNYGSWRDRRVVDFFETYA
                     TTLFTRYNGKVKYWMTFNEINMLLHLPFIGAGLVFEDGEDKQQVKYQAAHHQLVASAK
                     AVKAAHAINPDMQVGCMLAAGQTYAYSCNPDDVLDAMDKDREAFFFIDVQSRGEYPGY
                     AKRFLDENGITLQMEDGDLELLKQHTVDYIGFSYYASRTTSTDPEINASTEGNIFSSL
                     ENPFLEKSEWGWTIDPTGFRITANQLYDRYQKPLFVVENGLGAVDTPDANGYVEDDYR
                     IDYMAKHIEQMHEAIKDGVEILGYTSWGPIDLVSASTGEMKKRYGFIYVDKDNEGNGS
                     LTRSKKKSFDWYKQVIATNGEEVTLKASVEK"
     gene            12840..14753
                     /gene="bglF_2"
                     /locus_tag="GUK6-4841"
     CDS             12840..14753
                     /gene="bglF_2"
                     /locus_tag="GUK6-4841"
                     /product="EIIBCA-Bgl"
                     /EC_number="2.7.1.69"
                     /codon_start=1
                     /translation="MDMKYEQLARDIIQHVGGKENVNSVVHCITRLRFKLKDESKANT
                     EAIKNMDGVVTVMKSGGQYQVVIGNHVPDVYKAVVEVGGFQNQSPVEEEDGPKGSLFS
                     RFIDIISSIFTPVLGVLAATGMIKGFNALFVALGWLDATSGTYQLLNAIGDSLFYFFP
                     IFLGYTAIKKFGGSPFIGMAIGAALVYPTLSTLTAGDPLYTVFAGTMFESPIHITFLG
                     VPVILMTYSTSVIPIIVAAFFAAKLEKFLKTVIPDVVKMFIVPLLTLLIIVPLTFILI
                     GPIATWAGMLLGSATVAVYNLSPLIAGIFLGGLWQVFVIFGLHWGLVPVAINNLTSLG
                     SDPILALVFAASFAQIGAVLAVFLRIKNQKIKTLSIPAFISGIFGVTEPAIYGVTLPL
                     KKPFIMSCIGGAVGGGIMGIMGTQVYMIGGLGVFGYPSNISPEGLTTGFYGSLIGTAV
                     AFVVGFVLTYLFGGVNKAVAATPQPEVTPVAEEVSATKVGQEQILSPLAGNVVNLKDI
                     SDVAFSSGSLGQGVAIEPTEGKLVAPVSGTVSALFPTHHAIGITTETGAEVLIHIGMD
                     TVQLEGKHFKAHVTQGEFVEKGQLLIEFDLDAIKRSGRALTTPVIVTNRKVISPSRAT
                     NVRSGEALFVINE"
     gene            11887..12567
                     /gene="exiN139_01650"
                     /locus_tag="GUK6-4840"
     CDS             11887..12567
                     /gene="exiN139_01650"
                     /locus_tag="GUK6-4840"
                     /product="hypothetical membrane protein"
                     /codon_start=1
                     /translation="MDTTINFNDVIKNSFLNEFTFGNLSIIDVMLGLLTAFIAGGFIY
                     FIYKMTYRGVLYSPSFNATLLVMTMITCLVIMTISTNVVLSLGMVGALSIVRFRTAIK
                     DPFDVVFMFWAIAAGISSGAGLYFLTLFGAVVVGAVIFMLSRKKHTDTLYLLVIHYYE
                     DGNDEVRRELQQLDYTLKSKIVRKDVVELTAELRLKIDNTAFMNRLNDIEEVRDVSLV
                     QYNGDYAV"
     gene            11175..11873
                     /gene="exiN139_01649"
                     /locus_tag="GUK6-4839"
     CDS             11175..11873
                     /gene="exiN139_01649"
                     /locus_tag="GUK6-4839"
                     /product="VTC domain protein"
                     /codon_start=1
                     /translation="MKRFRHELKYFINEKDYATLRDKISLVLTQDRHSVSRDGYLIRS
                     LYFDNVYDHDLIQKNSGIFRRKKFRIRTYNYSEDVIKLEKKSRQGEYILKSSVPITRE
                     EYEQILDWDYDFLLKKTGQLYQEFYYYLTSSQMRPRVIVDYVREAYVGTLGNVRVTFD
                     KELSFVTNSVDLFEKHPVSEEVLDYPKTILEVKYDEFLPEYVRQLLQLESHQRSAISK
                     YVHCRMASIRYHGL"
     gene            9448..11178
                     /gene="cotH"
                     /locus_tag="GUK6-4838"
     CDS             9448..11178
                     /gene="cotH"
                     /locus_tag="GUK6-4838"
                     /product="Inner spore coat protein H"
                     /codon_start=1
                     /translation="MKRLPYPKTTVSIICLFFVLLGLQAILKSPSTSTSTSASSTVTS
                     PETKSSETSFAEDKRVYASHDGNRLEHVYVTVFDQKTVPENDITLYDLNESYKQYSNL
                     ESGPKLFVHFESGDAEGPDSLNLFDDATVNATIELRGRSSRLEPQKSYKIRLQDSAGL
                     WYGQSVLNLNKHADDRTRVRNRLAFAYYEQLDDISSLRTNFVQLHVRDMTDPSQADEF
                     VSYGLYTHVEQLNEEALSARGLNPDGHLYKAENFEFHRYPDALKAKDDPTYDKKTFES
                     VLKINGSDNHAELLTMLDDLNDLSKPFDEVFDTYFDEDNYLTWLGTNILFGNYDTMST
                     NYYLYSPLNSEKWYFMPWDFDKALGRDTERTDVMPSWQQGVQRYWGTVLHRRYLKDPD
                     HVEALKTKMEELTRVINADNTKRLIDGFYPVVAPLVTSEPDIRFLSVEAKDYATSYRT
                     LENITSKYHKDFIRSLENPMPIFLNHAREGKQDVFRWDASYDIQNDELRYHFELSKSP
                     DFSTLVTEKQNMTTFSQSIPSLDPGRYYWRVTVTDAEGNTQIPFDYYRDNDRTMHWGV
                     QQIVIPGAKP"
     gene            7994..9169
                     /gene="exiN139_01647"
                     /locus_tag="GUK6-4837"
     CDS             7994..9169
                     /gene="exiN139_01647"
                     /locus_tag="GUK6-4837"
                     /product="putative membrane protein"
                     /codon_start=1
                     /translation="MAGIGFQLKRLYDQSSFFGQLRAYGYSSITAVGPMFLSILLITA
                     SREWLLFLDVAATEINIYMAAVQYTFIFSQLLTGGFLFTISRFVADQTFLEKEEHVLS
                     SLYGLISLVVLIGFVMTVVFYAGSPLPFSYKLVTYLYFTQLSVIWILSMYVSALKDYK
                     KIVKSYLLGTIVAAFFIWLLTGPLDSATPTSVFIGLNIGFFIILIRLFRDIQNYFQVN
                     DRNYFYFLVYLEKYPLLFLIGVAYYFGLYGHNLATWFGDRAIVVGETFLMAPYYDTPV
                     FYAYLSVLPSLVLFMVTLETTFYTTYKKYYGRILNGYPYKDIQNAKQEMYRTLGSELL
                     FMAQVQMLITFIFLFLGVRLLPFLGMTQNQIDIYIIVVLGSWFLSLIITFFLIFALF"
     gene            6592..8031
                     /gene="pimA"
                     /locus_tag="GUK6-4836"
     CDS             6592..8031
                     /gene="pimA"
                     /locus_tag="GUK6-4836"
                     /product="GDP-mannose-dependent 
                     alpha-(1-2)-phosphatidylinositol mannosyltransferase"
                     /EC_number="2.4.1.57"
                     /codon_start=1
                     /translation="MKICLISEGAYPHVTGGVSSWIQSIITQMPEHEFIVYSISAKEL
                     KGAKPKYTLPPNLIELREIHLGDYLNQAIVTGKRYKLTEAERLAFLSLMSNRQTDWDV
                     LFNFFTSGRIDSVMNFLGSKDFYDIVTILCEKRFMQVPFTDMFWALRSMLLPLFVCID
                     QKVPVADVYHSVSTGYAGVLGALAKYQYGKPLLLTEHGIYTREREEEIIKSSWIKGYF
                     KDVWIDYFYSLSNCAYRYADDVSTLFEGNREIQLELGCPPNKTFLIPNGIDVTRFSPE
                     LRTKRSGIHIGAIVRVVPIKDIKTMLQAFAIVQEKFPDSNFYIIGPSDEDEDYYDECL
                     DLIDTLDLQNVHFTGPVNVTDYLTFMDILVLSSISEGQPLVILEGLAMEIPFVSTDVG
                     GCRELLEGPEDHYGPAGATVPVMHFHLLALEIIKLIERPESRMTYGQNGRERVLNRYT
                     LHMMIDRYKSYYEKGERHGRNRISTEASV"
     gene            4934..6595
                     /gene="exiN139_01645"
                     /locus_tag="GUK6-4835"
                     /note="Uncharacterized protein conserved in bacteria"
     CDS             4934..6595
                     /gene="exiN139_01645"
                     /locus_tag="GUK6-4835"
                     /product="hypothetical protein"
                     /codon_start=1
                     /translation="MKHAFKLEKGLYIIGVFIAVLGVLFVLIRSDYVLKLPLFNESSV
                     SAIRTQSIDPNKDGTIDSFLIIDSQKETRLSSSLQTRLEGIGKRVTVSSIEKLTSLPE
                     ATTVIIATERLDLLRDRDILLNYVGEGGTVFFATRPSPSPRFMEIYRHVGLIEVGNFV
                     ETTGIQLTNPFFGASDYQTFETEELINSSLSVRLDPNATLLARSSQDVPLLWQTDYQA
                     GRFIFFNGTMMEDPLEHALFFVGLSHTDPMLRPILNTKITALHGFPFHSSDERNISSS
                     MTDRDYYRNIFWAELQRVEAKYDLNYVMATASPSLNPQLETSAYSEDLALYGRETLRS
                     GGEVSIISAPEKQQEGWYKANSQQLQYALPGLTVKTVLATSSLDETRLNKLFSDVTVT
                     LGEARFPTVQGNRLRLPSAPSDFTNTDLTKWYTFNELVSSGLISTQIMPQAVTSEEGG
                     EQFLASFKDSHEMQQREVPWLRSTKASDVADNHHFFNGSIYTKKTDNTYTFTLDEGSD
                     ETFFYFTTPIPVADYEDCQLESIGPGLYLVKSESLSFTIQLEETI"
     gene            4055..4924
                     /gene="exiN139_01644"
                     /locus_tag="GUK6-4834"
     CDS             4055..4924
                     /gene="exiN139_01644"
                     /locus_tag="GUK6-4834"
                     /product="hypothetical protein"
                     /codon_start=1
                     /translation="MLSNALILHYVLTVITLVIVFLKQRKDFIPMAFTLIALPFFSWG
                     IIYYLQRSKHDATELPDWLLRKEAYEDVSLSLPDKSSETNMISLQDALILNTNQIKRK
                     ILMNILKNDFLQQAPMLAAALKSEDNETSHYAATALQQAKTHLSKQLRHLERELEERP
                     EDPQVIKSYLQILKQIMDMEFLDRRTQMKYAYTYLHALANLIDVDDRAETIYHVERIQ
                     MALSLGEYEHALQASDLFLHQHPTNETAYFEAMAVHYAMKNVKRVHEMIHLLRSSEVR
                     LSPDGLNQLRFWI"
     gene            1927..4065
                     /gene="rfbB"
                     /locus_tag="GUK6-4833"
     CDS             1927..4065
                     /gene="rfbB"
                     /locus_tag="GUK6-4833"
                     /product="dTDP-glucose 4,6-dehydratase"
                     /EC_number="4.2.1.46"
                     /codon_start=1
                     /translation="MNILITGGYGFIGSTLAERFFKEGHHVHILDNLSSGTQSNIDFK
                     HRFLISDISDPKCEAFFRTYSFDVVIHCAASNQHYHLSHPVQSNVNGLLNLLTLSKKY
                     QVKQFIYCSTSEVYGNQSEGLITETTALAPATPFALDQLHGEAYCEQWSELYGLPTLI
                     LRLGHVYGPKQHTSSESSLITTVTSAASKGTNILLNGSPDWTYDFIFVGDVADAVYRS
                     VMSQLTGIYNLSSSTQTSLRRLSELVGLNDVTYSHTAKTHAAPFENRKLKTDLDWVPK
                     YTIEEGLHATRLYYDKHEVATSVSDEKKSTKFTALFSHPFVRIAENLTLFLIFFALSL
                     IMTPVVDAPDYWFIYVLLAALLFGKTQSLVASILAVGVQFYDHAATGRNILSLFVDNS
                     ILAVFTIYLLIGLIVSYVMDRRKIEIQFLKDELAATSERHHFLNEIYEETLDIKNQLH
                     QQIIRSEDSIGSVYEATRALDSLEPEGLFVGSISVLEKTLKANHFAIYLVNQSAFARL
                     AAKSANPEFHPKNSLDLEQHSLVNEVVQSKEIVFNTALTPEEAMFGAPLLRQGEIFAV
                     ILCYQVPFQNLTLSYRNLIDVMTRLINSSLDRSFGYIDAVQLDRYVGNTNALKQDYFE
                     RIVMQKEQAKVELNIPYTLLHIRDSLTDTVLHSVDATLRTTDYLGYRDDNELYALLSN
                     ATVDESQIVIERLAQKSIHAEVVEDVSYVE"
     gene            complement(1242..1697)
                     /gene="exiN139_01642"
                     /locus_tag="GUK6-4832"
     CDS             complement(1242..1697)
                     /gene="exiN139_01642"
                     /locus_tag="GUK6-4832"
                     /product="hypothetical protein"
                     /codon_start=1
                     /translation="MRREQHVRRLVDYARQGNTRTFIIGAASAIVTGTLVQYVSTYEL
                     VVLGIGFLGVIPLAIREWKLGSIRASFNDNPTYQRLVRLPFWLTLCGLVMLYALLGWY
                     DSGSADSSFFILFAALCIGMFGLQRVFDRVILKLEPDYITDRELHRELK"
     gene            552..1199
                     /gene="exiN139_01641"
                     /locus_tag="GUK6-4831"
     CDS             552..1199
                     /gene="exiN139_01641"
                     /locus_tag="GUK6-4831"
                     /product="Putative acetyltransferase"
                     /codon_start=1
                     /translation="MEWIVIFGAGGHAQVIIDILELMGLYRIAGIYDDNPALIGKFIA
                     GYPVLGLVHSNVVAQKGIIGIGDNVQRESLARAIRERTPNFEFVNAIHPSAVIGKNVT
                     LGEGTAVMAGSVINPNAVIGPHSIINTMASVDHDCVLESFASIAPGAHLGGNVHVGAR
                     TFIGMSATVIHNVHIGHDTVIGAGATVVKDIPNHVVAYGSPAKPIRGRVMNERYL"
ORIGIN      
        1 catacttagc tagaattcca aaacgaatga ttggtacttt tccgtttgct aaattaagaa
       61 attcaaggct acctttattt cgattgtctc gatcccaaca caaaatggta acttcatagt
      121 catttccaat taatgaattc gtttcttttt cgacccttga atctggatta acagagttag
      181 accttaaaaa aattacacgc ttcatgttac ttcttccttc catccgtaat ttaattaaac
      241 tacttttaga tatcaagatg attacgtgta ctcgggacga atagatactt tgcacataca
      301 gtataaaaac tccacttgta ttaagtaatt tccacatcta tcgctctact tcctgtactt
      361 aactaaatat ttattttatg gttgtacatc ccttcattct aaaaataaat gtttgttata
      421 atacgcgtaa ttcactatca aatcatgttc gcaacttcct ttttgttttg tttcaaatgc
      481 ggagaatcgg aaataactaa cgtacagaac catattttcg acagttttcg gcaaaaaagg
      541 ggtgaccaat catggaatgg attgtgatat ttggtgcagg cggtcacgca caagtcatca
      601 tcgatattct tgaattgatg gggctctacc ggatcgcagg aatttatgac gacaacccag
      661 cattaatcgg gaagttcatc gccgggtacc ccgtgctcgg tctcgtccat tccaacgtcg
      721 tcgcccagaa aggcattatc ggaatcggtg acaacgtcca gcgcgagtca ctcgcgcgtg
      781 ccatccgcga acggacacca aactttgaat tcgtcaacgc cattcacccg agcgccgtca
      841 tcggcaagaa cgtgacgctc ggtgaaggga cggccgtcat ggccggcagc gtcatcaatc
      901 cgaacgccgt catcggtccg cacagcatca tcaacacgat ggcatcggtc gatcacgact
      961 gtgtgctcga atcattcgcc tcaatcgccc cgggtgccca tctcggcggc aacgtccatg
     1021 tcggcgcccg cacgttcatc ggcatgagcg cgacggtcat ccacaatgtc cacatcggtc
     1081 acgacacggt catcggtgcc ggtgccacgg tcgtgaaaga catcccgaac cacgtcgtcg
     1141 cttatggctc accggccaaa ccgattcggg gtcgggtcat gaacgaacga tacttgtgaa
     1201 cacaaaaacg aggtcatccc gcgccgggtg acctcgtttt ttcatttcag ctcgcgatgc
     1261 agctcgcggt cggtgatata gtctggctca agtttcaaga taacccgatc aaagacacgc
     1321 tggagaccaa acatccctat gcagagcgct gcgaacaaga taaagaagga cgaatccgcc
     1381 gagccggaat cgtaccatcc gagaagggcg tacagcatga ctaatccgca taacgtcagc
     1441 caaaacggca agcgtacgag ccgttgatac gtcggattgt cattgaacga ggcccggatt
     1501 gacccgagtt tccattcacg aatggccagc ggaatgacgc cgagaaaccc gatgccgaga
     1561 acgacgagct cgtatgtaga aacatactgg acgagcgttc ctgtcacgat ggccgaggcg
     1621 gcgccaataa taaaggtcct tgtgttccct tgccgtgcgt aatcgacaag acgacggaca
     1681 tgttgttcac gtctcatagt cctcctcctt cttattaatc aggttattaa atctatacgg
     1741 ataaaaggta acgtatgttt caaactaata ttgaagaaaa tatgtagaat cagcatttaa
     1801 attctacatt actcgactaa ttataaggag cacattggcc tttcttaaat tttaggtaaa
     1861 tgcaacatcc gtcgattata atattcctta cgcattctta ctttcaaatc atgaaggggc
     1921 tagacgatga acatattaat tacaggcggc tatggattta ttggcagcac tctcgctgaa
     1981 cgattcttta aagaaggtca tcacgtacat atacttgata atctctcatc tggcacgcaa
     2041 tcaaatattg atttcaaaca tcgcttctta atctcagaca tatccgatcc gaagtgtgaa
     2101 gcttttttta gaacatactc cttcgatgtc gtgatccatt gtgccgcatc gaatcaacat
     2161 taccatctat ctcacccagt tcaatcgaac gtgaacggtc tccttaatct attgacactt
     2221 tcaaaaaaat atcaggtgaa acaatttatt tattgttcga cctcagaggt atatggaaat
     2281 cagagtgaag gactcattac agagacaaca gcccttgctc cagccacacc gttcgcactt
     2341 gatcaactcc atggcgaagc gtactgcgaa caatggtctg aattgtatgg acttccaacg
     2401 ctcatactcc gattgggtca tgtttatgga ccgaagcaac atacgagttc agagagttca
     2461 ctcatcacca ctgtgacctc tgccgcttca aaagggacga atattctcct aaatggtagc
     2521 cctgactgga catacgactt catttttgta ggggatgtag ccgatgccgt atatcgaagt
     2581 gtcatgagtc aattaaccgg tatatacaat ctatcatcta gcactcaaac ttctctgcgc
     2641 cgtttatctg aacttgtcgg tttgaatgac gtgacataca gtcatactgc taaaacacac
     2701 gcagctccat ttgaaaatcg caaattaaaa accgacttag attgggtacc aaagtatacg
     2761 attgaagaag gactgcacgc aactcggttg tactatgaca aacatgaagt tgcaacgtct
     2821 gtctccgacg agaagaaatc gacgaagttc accgcgctct tctcgcaccc gtttgttcga
     2881 attgctgaga atttaacgtt atttctcatc ttttttgctc tctcactcat catgacacct
     2941 gttgtagatg caccagatta ttggtttatc tatgtgttgt tagcagcctt actgtttggg
     3001 aaaacccaat ccctcgtagc ctcgattttg gctgttggtg ttcaattcta tgatcatgct
     3061 gcgaccggtc gaaatattct ctctttgttc gtcgataact caattctcgc ggtatttaca
     3121 atttacctat tgattggact aatcgtgagt tatgtcatgg atcgtcgcaa aattgagatt
     3181 cagtttttaa aagatgagtt agccgcaacg agtgaacgtc accacttctt aaatgagatc
     3241 tatgaagaaa cactcgatat caaaaatcag ttacatcaac aaatcattcg ttcggaagac
     3301 agtatcggaa gtgtttatga agcgacgcgt gcgcttgaca gcttagagcc ggaaggactg
     3361 tttgtcggat caatttctgt actcgaaaaa acattgaagg ctaaccattt cgccatctat
     3421 ttagtaaatc aatctgcttt tgcacgacta gcagccaaat cagccaatcc cgagtttcac
     3481 cctaaaaatt cactagacct cgagcaacat tcgctagtga acgaagtggt tcaatctaaa
     3541 gaaattgtgt ttaatacagc gctcactcca gaggaagcca tgttcggcgc gccgttgctc
     3601 cgccaaggcg aaatatttgc tgtgatttta tgttatcaag tcccgttcca aaacttgacg
     3661 ctgtcctacc gaaacctaat cgatgttatg acgcgcttga tcaactcatc gctcgatcgt
     3721 tcatttggtt atattgacgc cgtccaactt gatcgatacg tcggaaatac aaacgctctg
     3781 aaacaagact atttcgaacg gattgtcatg caaaaagaac aggccaaagt agagttaaat
     3841 atcccttaca cgttattaca cattcgcgac tccctaactg atactgtcct acactcggta
     3901 gatgccacat tacgaacgac agattattta ggttatcgtg acgacaatga actgtatgcc
     3961 ctattatcaa acgcgacggt agatgaatcg caaatcgtta ttgaacggtt agcccaaaaa
     4021 tcaattcatg ccgaggtcgt ggaggacgta tcctatgttg agtaacgcct taatcctcca
     4081 ctatgttttg acagtgatta ctcttgtcat cgtcttcctc aaacaacgga aagattttat
     4141 tccaatggcc ttcacgctga ttgctttacc atttttcagc tggggaatca tctactattt
     4201 gcaacgttcg aaacacgatg caacagaact ccctgattgg cttttacgaa aagaggccta
     4261 tgaagatgta agtctaagcc tcccggataa atcaagtgag acaaatatga tttctctaca
     4321 agatgcattg attttaaata cgaatcaaat taaacgtaaa atactcatga acatcttaaa
     4381 aaatgatttc ctccaacagg caccgatgct tgcagctgct ttgaagagtg aagacaatga
     4441 gacgtctcat tacgcggcaa ccgcacttca acaagctaag acgcacctct ctaaacaact
     4501 gcgtcatcta gaacgcgaac tcgaagaacg gcctgaggac ccacaagtta ttaaatcgta
     4561 tttacaaatt ttaaaacaga tcatggatat ggagtttcta gacagacgga cccaaatgaa
     4621 gtatgcctac acctatctcc atgcgctagc caatttgatt gatgtggatg accgtgccga
     4681 aaccatctat catgtggagc gtatccagat ggcactttcg ctcggtgaat atgagcatgc
     4741 gcttcaagcg agtgatttgt ttttacatca acatcctacg aacgaaacgg cctattttga
     4801 agcaatggcc gttcattatg caatgaaaaa tgtaaagcga gtccacgaaa tgattcatct
     4861 gcttcgctcc tctgaagtac gtttatcgcc ggatggactc aatcaactac gattttggat
     4921 ataggtgaaa acagtgaaac atgcgttcaa acttgaaaaa ggattatata ttatcggagt
     4981 atttatcgcc gtattaggtg ttctatttgt tttgattcga tcagactatg tgctgaagct
     5041 acctttgttt aacgagtcat ccgttagtgc aattcgcacc caatcgattg accctaataa
     5101 agacgggaca atcgattcgt ttttgattat cgacagtcaa aaagaaacgc gccttagttc
     5161 atctctacaa acacggcttg aaggtatcgg taaacgtgtg accgtgtcct cgattgaaaa
     5221 gctaacgagt ctacccgaag ccacaaccgt catcatcgcg acagaacggc tcgacttgtt
     5281 acgtgaccgc gacattctct taaattatgt aggcgaaggc gggactgtct tttttgcgac
     5341 gagaccttct ccaagtcccc gtttcatgga gatataccgt cacgtcggtt tgattgaggt
     5401 gggtaacttc gtcgagacga ccggaattca attaacgaat ccgtttttcg gtgcctctga
     5461 ctatcaaacg ttcgagaccg aagagctgat taattcgtcc ctatccgttc gtcttgatcc
     5521 gaacgcgaca ttactcgcac gttcgagcca agatgtcccg ctgctttggc aaaccgacta
     5581 tcaagccggt cgtttcattt tcttcaacgg aacgatgatg gaggatcctt tagaacacgc
     5641 cttgttcttt gttggtctgt cacacacaga cccaatgcta cgccctattt tgaatacgaa
     5701 aatcacagcg ttacatggct tcccgtttca tagctcggac gaaagaaaca tctcatcctc
     5761 gatgacagat cgagactatt atcgaaatat cttttgggca gaactccagc gggtggaagc
     5821 taagtatgac ttgaactacg tgatggctac ggcaagcccg tctttgaatc cccaactaga
     5881 gacgtctgct tactccgaag atttggcact ctatggacgc gagacgttac ggtcgggtgg
     5941 tgaggtctcc attatatcgg cccctgaaaa gcagcaagaa ggttggtata aggccaatag
     6001 tcaacaactc caatatgcat tgccaggtct caccgtcaaa accgtgctcg ctacttcatc
     6061 gctcgacgaa acacggctca acaaattgtt ttcagatgtg actgtcactc taggggaagc
     6121 ccgattccct actgtccaag ggaatcgatt acgactccct tctgctccta gcgacttcac
     6181 caacacagac ttgacgaagt ggtatacgtt taatgagctc gtctcgagcg gactcatctc
     6241 cacacaaatc atgcctcaag ccgtcacgtc agaagaaggt ggcgaacaat ttctggcttc
     6301 ttttaaagac agtcatgaga tgcaacaacg agaagtacca tggctccgct ccacaaaagc
     6361 gtcagacgtt gcagacaacc atcacttctt taacggctcg atttatacga aaaaaacaga
     6421 taacacctac acgttcacgc ttgacgaagg atcggatgaa acattctttt atttcacgac
     6481 accaatcccg gttgccgact acgaagattg tcagcttgaa tcaatcggcc caggtttata
     6541 cctcgtgaag tctgagtcgt tatcgttcac gattcaattg gaggaaacga tatgaaaatt
     6601 tgtctgattt cagaaggggc ctatcctcac gtcacaggtg gcgtctcaag ctggattcaa
     6661 tccatcatta cgcaaatgcc tgaacatgag ttcatcgttt attcgatttc cgctaaagag
     6721 ttaaaaggcg cgaaacccaa atacaccctt cccccaaatt tgattgaatt gcgagaaatt
     6781 catcttgggg attatttgaa tcaagccatc gtgaccggaa aacgttacaa attgaccgaa
     6841 gccgaacggt tggcttttct ctcactcatg tctaatcgtc agaccgattg ggacgtctta
     6901 tttaatttct ttacgagcgg acgcatcgac tcggttatga actttttagg tagcaaagat
     6961 ttttatgaca tcgtcaccat cctgtgtgaa aaacggttca tgcaagttcc gttcacagac
     7021 atgttttggg cgctacgttc gatgttgttg ccgctcttcg tctgcatcga tcaaaaagtg
     7081 cccgttgccg acgtctatca tagcgtgtcg acagggtacg ccggtgtgtt aggggcactt
     7141 gcgaagtatc agtatggaaa accattgctt ctgacggaac atgggattta tacacgtgaa
     7201 cgtgaagaag aaatcattaa gtcttcatgg atcaaaggct acttcaagga tgtatggatt
     7261 gattacttct atagtttgtc caactgcgcc tatcgatacg ccgacgacgt cagtaccttg
     7321 ttcgaaggga atcgtgaaat ccaattggag ctcggttgcc ccccaaacaa gacgttcctc
     7381 attccaaacg gcatcgacgt cacccgattt tcacctgaac tccgaacgaa acggtccggg
     7441 attcatatcg gggccatcgt acgtgtcgtc ccaattaaag acattaagac gatgttacag
     7501 gcgttcgcaa tcgtacaaga gaagttccct gattctaatt tttatatcat cggtccctca
     7561 gacgaagatg aagattacta cgacgaatgc ctcgacttaa tcgacacact tgatttacag
     7621 aacgtacatt ttactggacc tgtcaacgtc accgactacc tgacgttcat ggacattctt
     7681 gtcctctcta gcattagcga agggcaaccg cttgttattt tagagggact cgcgatggag
     7741 attccatttg tctcaactga cgtcggaggg tgccgtgaac tgctagaagg accagaagat
     7801 cactacggtc cagccggcgc aactgttcct gtcatgcatt ttcacctgct ggcattagag
     7861 atcataaaat taatcgagcg cccggaatcg agaatgacat atggacaaaa tgggcgggaa
     7921 cgcgtcctca accgttacac gctccacatg atgattgacc gttataaatc ttattacgag
     7981 aaaggagaac gtcatggccg gaatcggatt tcaactgaag cgtctgtatg accaatctag
     8041 ctttttcgga caactccgcg cctatggata ttcctcgatt actgcggtcg gtcctatgtt
     8101 tttatccata ctgttaatca cagcatcacg cgaatggctt ctctttttgg acgtcgccgc
     8161 aacagagatt aacatctata tggcagcggt ccaatacaca tttatcttct ctcaattgct
     8221 gactggtggc tttttgttca cgatttctcg gttcgtagcc gatcagacgt ttttagagaa
     8281 agaagagcac gtcttgtcgt ctttatacgg actcatcagt ctcgtcgtct taatcgggtt
     8341 tgtgatgacg gtcgtcttct acgccgggtc tccgctacct ttcagttata agctcgtgac
     8401 gtatttatac ttcacccagc tctctgtcat ttggatttta tcgatgtatg tgtccgctct
     8461 gaaagactac aaaaaaatcg tcaagagcta tttactcgga acgattgtcg cggcattttt
     8521 catttggctg ttgacgggac cactcgattc agcgacaccg acctcggtct tcatcggact
     8581 aaacatcggc ttttttatca tcttgattcg gttattccga gacatccaaa attactttca
     8641 agtgaacgat cgtaattatt tttattttct cgtttatctc gagaagtacc cgctcctgtt
     8701 tttaattggt gttgcctatt atttcggctt atacggacat aatttggcta cttggtttgg
     8761 agaccgggcc atcgttgtcg gggagacctt cttaatggcg ccttactatg acaccccggt
     8821 gttctacgcc tatttgagcg tcttgccttc tctcgtgttg tttatggtca cgctcgagac
     8881 gactttttat acgacgtata aaaaatatta cggtcggatt ttgaacggat acccgtacaa
     8941 agatattcaa aacgcaaaac aagaaatgta tcgaacactt ggttccgagc tcttgttcat
     9001 ggctcaagtc caaatgttaa tcacgttcat cttcttattt ttaggtgtgc gtctgcttcc
     9061 cttcctaggg atgacgcaaa accaaatcga tatttatatc atcgtggtac tcggtagttg
     9121 gttcctcagt ttgatcatca cgttcttctt gatttttgct ttattttgac gaacgtcgcg
     9181 ctgccatcag tttgactggg ttttatgcgg tggcgagctt cacaactacc ctgttgtttg
     9241 tactcggttt cgatatgtac ggcgtcggca tgttcctctc ctccgtcctc gggtttctat
     9301 ggggagctcg tctgctcatc cggagcttaa atgacatcga ctataccacg ttctgttcac
     9361 agccgattgt ctaccaagaa atcacgacga aaaccgaacg attcttgcga cgaatcggca
     9421 gcttgtcatg aaagaaggag ttaattaatg aaacggttgc cttatccgaa aacgacagtc
     9481 agtatcatct gcttattttt tgttttgctt ggccttcaag ccattctaaa gtccccatcg
     9541 acatcgacgt cgacatcagc ctcatcgact gtcacatcgc ccgagacgaa atcgtccgaa
     9601 acgtcgttcg ctgaagacaa acgggtgtat gccagccatg atggtaaccg gcttgagcac
     9661 gtatacgtca ctgtgttcga ccaaaagacg gtaccggaaa atgacatcac tctgtatgat
     9721 ttaaatgaat cgtataaaca gtatagcaac ctcgagagcg gtccgaagct gttcgtccat
     9781 tttgagtcag gcgatgctga gggtcctgat tccctcaact tatttgatga cgcgaccgtc
     9841 aatgccacca tcgaactacg ggggcgatcg agccgtttag aaccacaaaa gtcgtataaa
     9901 atccgactcc aagacagcgc cgggctgtgg tacggccaaa gtgtactgaa tttaaataaa
     9961 catgcggacg accggacacg agttcgcaat cgtttggcct tcgcctatta cgaacaactc
    10021 gatgatatct caagtttacg taccaacttc gttcaattgc atgtccgcga tatgacggat
    10081 ccgagccagg ctgacgaatt tgtcagttac ggcctctata cgcatgtcga acaactgaat
    10141 gaggaggcgc tctctgcgcg cggattgaac ccagatggtc atttatacaa agcagaaaac
    10201 tttgagtttc atcgctaccc ggatgcctta aaagcgaaag acgatccgac ttatgacaaa
    10261 aaaacattcg agtcggtgct caaaattaat ggttcggata atcatgcaga gttgttgacc
    10321 atgctcgatg atttgaatga tttatccaaa ccgttcgacg aagtattcga cacctatttc
    10381 gatgaggaca attacttaac atggcttggg acgaatattt tgtttggaaa ctatgacacg
    10441 atgtcgacga actattattt atatagtccg ctcaactcag aaaaatggta tttcatgcct
    10501 tgggacttcg acaaagcact cgggcgagat actgaacgga cggacgtcat gccaagttgg
    10561 caacaaggtg tccaacgtta ctggggaact gtcctccatc gccgttattt aaaagacccg
    10621 gatcacgtcg aggcactgaa gacaaaaatg gaggaattga cgcgcgtcat caatgcggac
    10681 aatacgaaac gattgattga tggattctat ccggttgtcg ccccactcgt cacgagtgaa
    10741 ccagatattc gctttttaag cgtcgaagca aaagattatg cgacgagtta tcgtacactc
    10801 gaaaatatca cttcgaaata tcataaagat tttattcgtt ctctcgaaaa tccaatgccg
    10861 attttcctta accacgctcg tgaagggaag caagatgtct tccgatggga tgcttcatac
    10921 gacatccaaa acgatgagtt acgatatcac tttgaattga gtaaatctcc tgatttttcg
    10981 acgctcgtca ccgaaaagca aaacatgacg acgttttctc agtcgattcc aagccttgac
    11041 cccggtcgtt actattggcg tgtcacggtc acagacgcgg aaggaaatac acaaatccca
    11101 tttgactatt accgtgataa cgaccgtacg atgcattggg gagtccaaca aattgtcata
    11161 ccaggagcaa aaccatgaag cgattccggc atgaactcaa atactttatt aatgaaaaag
    11221 attacgcgac ccttcgcgac aaaatcagtc tcgtcctgac ccaagaccgg cactccgtca
    11281 gtcgggacgg ctacttgatt cgcagtcttt atttcgacaa cgtgtatgat cacgatttga
    11341 ttcaaaaaaa cagtggaatc ttccgccgta aaaagtttcg gattcgaacg tacaactact
    11401 cagaagacgt catcaagctc gagaaaaaaa gtcggcaagg tgaatacatt ttaaagtcct
    11461 ctgtcccgat tacgcgtgaa gaatatgaac aaatcttaga ctgggactat gacttcttgt
    11521 tgaagaaaac agggcagcta taccaagagt tttactacta tctgacgagc tcccaaatgc
    11581 gtccccgtgt catcgtcgac tatgtccgtg aggcatacgt cgggaccctc ggcaatgtcc
    11641 gggtcacgtt cgataaagag ctcagcttcg tcacgaacag tgtcgatttg ttcgagaagc
    11701 accctgtatc ggaagaagta ctcgactatc caaagacgat tttggaagtg aagtacgatg
    11761 aattcttgcc ggagtatgta cgccaattat tgcagttaga gtcacaccaa cgatctgcca
    11821 tttcgaaata tgttcactgt cggatggcca gcattcgtta tcatggatta tgaaagagtg
    11881 gaatcaatgg atacaacaat aaactttaac gatgtcatta aaaatagctt cttaaacgaa
    11941 tttaccttcg gaaatttatc aatcattgat gtgatgttag gattgttgac cgcttttatt
    12001 gccggcggct tcatctactt catctataaa atgacatacc gaggtgtcct gtacagtccg
    12061 agtttcaatg ccacgttgct cgtcatgacg atgattacgt gcctcgtcat tatgaccatt
    12121 tcgacgaacg tcgtcttatc actcgggatg gtcggtgcac ttagtatcgt ccgtttccgg
    12181 acagccatca aagacccgtt cgacgtcgtc tttatgtttt gggcaatcgc ggccgggatc
    12241 tcgagtggcg ccggactcta ctttttaacg ttgttcggcg cggtggtggt cggagccgtc
    12301 atcttcatgt tgtcccggaa aaagcatacc gatacgcttt atcttctcgt gatccattac
    12361 tatgaagatg ggaacgatga agtacgacgt gaactgcaac aactcgatta cacgctcaaa
    12421 tcaaaaattg ttcggaaaga tgtcgttgaa ttgacggcgg agttacgctt gaagatcgac
    12481 aatacagctt tcatgaaccg actgaacgat attgaagaag tccgcgacgt ctcactcgtc
    12541 caatacaacg gagactacgc cgtataatcc aatccaatgg actcacctca tggtgagtcc
    12601 attttgtcta aataaagaaa tctgaaaatt cctaaatgta agcgttgaca ttctgttttg
    12661 gcacgtgcta catttcaagt atcaaataac aactgaatgg tctcctgcgc aggaatgtta
    12721 cctttagtgg gcataacctg actcgagtca gatggtagac gtgatttcac gtatctcatc
    12781 tgacacgggt caggtttttt atttgacgca aaccaaaaat ctaacgaaaa aggaaggtaa
    12841 tggacatgaa atatgaacag ctcgcacgcg acattatcca acacgtcggc ggcaaagaga
    12901 acgttaacag cgtcgtccat tgtatcaccc gtttgcgttt caaattaaaa gacgaaagca
    12961 aggccaacac ggaagccatc aaaaacatgg acggtgtcgt caccgtcatg aagagtggcg
    13021 gccaatacca ggtcgtcatc ggtaaccacg tccccgacgt gtataaagct gtcgtcgaag
    13081 tcggcggctt ccaaaaccag tcacctgttg aagaagagga cggcccgaaa ggatcattgt
    13141 tcagtcggtt catcgatatc atctctagca ttttcacccc tgtccttggc gttttggccg
    13201 cgactgggat gatcaaaggg ttcaacgccc tcttcgtcgc cctcggttgg ctcgacgcca
    13261 catccggcac gtatcaacta ttgaacgcca tcggcgactc gttgttctac ttcttcccga
    13321 tcttcctcgg ctatacggcc atcaagaagt tcggcggcag tccgttcatc gggatggcca
    13381 tcggggcggc gctcgtctat ccgacgttgt cgacgctcac ggccggcgac ccgctctaca
    13441 ctgtcttcgc tggcacgatg ttcgagtcac cgatccatat cacgttcctc ggtgtcccgg
    13501 tcatcttgat gacctactcg acatcggtca tcccgatcat cgtcgcggcg ttcttcgcag
    13561 cgaagctcga gaagttcttg aagacagtca ttccggacgt cgtcaaaatg ttcatcgtcc
    13621 cgcttcttac attacttatc atcgtcccgc tcacgttcat cttgatcgga ccgatcgcga
    13681 cttgggccgg aatgttgcta ggtagcgcca cggtcgccgt ttacaacttg agcccgctca
    13741 tcgccgggat cttcctcggt ggtctctggc aagtattcgt catcttcggc ttacactggg
    13801 gtctcgtccc cgtcgccatc aacaacttga catcactcgg atcagacccg attctcgcac
    13861 tcgtgttcgc agcctcattc gcgcaaatcg gtgccgtact cgcagtcttc cttcgcatta
    13921 aaaatcaaaa gatcaaaacg ctcagtatcc cggccttcat ctcaggcatc ttcggggtca
    13981 ccgagccggc catctacggg gtcacacttc cacttaaaaa accgttcatc atgagctgta
    14041 ttggtggtgc cgtcggtggt ggaatcatgg gcatcatggg tacacaagtg tatatgatcg
    14101 gcggactcgg cgtcttcggt tacccgtcaa acatctcacc ggaaggactc acgaccggct
    14161 tctacggatc actcatcggg acggccgtcg ccttcgtcgt cggtttcgtc ttgacgtact
    14221 tgttcggtgg cgtcaacaaa gcggtcgccg caacgccaca accagaagtc acaccggtcg
    14281 cagaagaagt atcggccaca aaagtcggcc aagaacagat cctcagcccg ctcgccggga
    14341 acgtcgtcaa cttgaaagac atctcggacg tcgccttctc atctggctcg ctcggccaag
    14401 gcgtcgccat cgaaccgacg gaaggcaaac ttgtcgcccc ggtatctggt acggtgtccg
    14461 ccctcttccc gacgcatcac gccatcggca tcacgaccga gacgggtgcc gaggtgctca
    14521 tccatatcgg catggacacg gttcaattgg aaggcaaaca ctttaaagca cacgtcacgc
    14581 aaggcgagtt tgtcgagaaa ggacagttgt tgattgagtt cgatctcgac gcaatcaaac
    14641 gctctggccg tgccctcacg acaccggtca tcgtcacgaa ccgcaaagtg atttcaccga
    14701 gccgggccac aaacgttcgc tcaggcgaag ccttgtttgt cattaacgaa taaaatgtgg
    14761 gagggattgt ccctccccta ctttagaaag gatggatttg atgagttttc caaacggatt
    14821 tttatggggc ggcgccatcg ccgcgaacca agctgaaggt gcgtacttag aaggtggcaa
    14881 aggcttgacg acggtcgact tgttgccgac cggcaagaag cggtttgacg tcatgttcgg
    14941 cgacttgccg tcactcgagc cggtgccggg cgagttttat ccgtcacacg aagcgattga
    15001 cttctatcac cgctacaaag aagatatcgc gctgttcgcc gagatgggct tcaaggcgct
    15061 ccgcctgtca atctcatggg cccgtatctt cccgaacggc gacgacgccg aaccgaacga
    15121 ggccggtctt cagttttatg atgacgtctt cgacgaactg ttgaagcacg gcatcgagcc
    15181 agtcgtcaca atcgcccact tcgacgtacc ggtcagcctg atccaaaact acggtagttg
    15241 gcgtgaccgc cgtgtcgtcg acttcttcga gacgtatgcg acgacgctgt tcacccgcta
    15301 taacggcaaa gtgaagtatt ggatgacgtt caacgagatc aatatgctgt tgcacttgcc
    15361 gttcatcggc gccggtctcg tcttcgagga cggtgaggac aagcagcaag tgaaatatca
    15421 ggcggcgcat catcaactcg tcgcgagcgc gaaagcggtc aaggcggcgc acgccatcaa
    15481 tcccgacatg caagtcggct gcatgctcgc ggccggtcag acgtatgcct actcgtgcaa
    15541 cccggacgac gtcttggacg cgatggacaa ggaccgtgaa gcgttcttct tcatcgatgt
    15601 acagtcgcgc ggcgagtacc cgggctatgc caaacgtttc ctcgacgaaa acggcatcac
    15661 gctccaaatg gaagacggcg acctcgagtt gttgaaacag cacaccgtcg actatatcgg
    15721 cttcagctat tatgcgagcc ggacgacgag cacggacccg gagatcaacg catcgaccga
    15781 aggcaacatc ttcagctcgc tcgagaaccc gttcctcgag aagtcggagt ggggctggac
    15841 gatcgatccg accggcttcc gtatcacggc gaaccaactg tacgaccgtt accagaaacc
    15901 gttgttcgtc gtcgagaacg gactcggtgc cgtcgatacg ccggatgcga acggctacgt
    15961 cgaagacgat taccgcatcg actatatggc gaaacatatc gaacagatgc atgaggccat
    16021 caaggacggc gtcgagattc tcggctatac gagctggggc ccgatcgact tggtcagcgc
    16081 ctcgaccggc gagatgaaga aacgttacgg tttcatctac gtcgacaagg ataatgaagg
    16141 taacgggtcc ctcacccgct cgaagaagaa gagctttgat tggtacaagc aagtcatcgc
    16201 gacgaatggt gaagaagtga cacttaaggc ttctgtagag aaatgaggaa agtagcttcg
    16261 gctgaattcg gctgaggctg ctttcctcat ttttagactc aaaatcattt tatttttttc
    16321 ctgctatctt ctatcttcat atcatttacg accctgttta ttatttatat aaccttcgca
    16381 tgccttttgt agtttactaa tcttatcaat tcttcttagg aggcttatat gcattactca
    16441 ctcgacacca tcttacaact cgaaaactct accgaattca accgtctcca tcagcagttc
    16501 catcaattca atccgctcaa agtgctccgt gtcgatcagt acgagatccg tcactcgaac
    16561 gtcctcgctt ggctgttcga cccgaacgag aaccatcgac tcggtagctt ctttttacgg
    16621 aaagtactga tgaacttaat cacgaagccg gagaacgaag agaagattgt cggcatcgac
    16681 ttatttacca ttcctgcacg ccccactctc ggacgtcccg gtccatcgcg aatggtggac
    16741 cgggaatggt gcaatcgact tactgattga tattccatcc ctgaacttga tgttgctcat
    16801 cgaaaacaag tttcattcga gcgagtcggc cggccaactc agtcattact ttgaccacgt
    16861 ccacaagacg tttccaaacc gcaccatctt gcctgtctat ttgacgctct cgagtgatgc
    16921 cccttcacac gacgattact ggttccttga ttatgaggat gtccgtctga tgatcacgca
    16981 agaactcgag ttgaaccgcg cgacaatcgc cgacaacatt tacgatttcc tgacgtatta
    17041 cattgcgcta ctcgaggagc gtctcgtcga tgacgaggac acgatgaata cggcgctcga
    17101 gttgtaccaa gactatgcct ccgcgattca tctgctgtat gcgaatgcta atccggcaaa
    17161 gcataaacaa atcgagttac gacaagcggt taaaacgctt gagacgttcg acgcggagac
    17221 gagacggcat ctactgctca tctataaccg gaagcgacaa accatcgact acattttcaa
    17281 gaccggtggc aacatcgttc accaagcgtt cctcgaattt gtgaacgagc aggcgattac
    17341 gacatactct gcacatactc gggtgcctaa cttcgtcatg gacgactggt taccatactt
    17401 agaacagatg gaccggttaa atcgctattg gctcaactat ggactgatca tttggtttga
    17461 acgaaaaggc aacaaacgtc tcaaactcta tgtggaagtc ggaccgattg actacaccga
    17521 acgtctccca ctcctcgagg cactcgaaac gaagaacatc tcgttttgga agtctggcaa
    17581 acaagaaggc aaaaagttca ctcgcattta tactgagacg accgatgtct ccgattggac
    17641 gaacgcaacg actgtgaaag aggcaatgat gtcactcatc gacgactcgt cgttccgctc
    17701 gttcagtgag acggtgacag acgtgttgaa tgatttatat accgtcaaag cgtaacgcaa
    17761 aagaccatct aacttgttag agatgagtta gatggtcttc atatatacat atcggtctct
    17821 aacttctttt tctcatccaa ctgaaaaaca gtctaagaat ttaataactt taatatgact
    17881 gtatgccacc ttctgagaac tgtttcaaaa gtgtagtatc tacgatgtac cacgtctgtg
    17941 catcgtagtc gaattctaaa ttgtatcgga aagtacttgg tttagaatcg tcttcctcag
    18001 caaactccat ggtatcttca tctaagtatt caccctcgta ttgaattcta gcttcaatcg
    18061 tggctttgat tggattagat tcttcaatgc ttattgaatc actactgaac tccaatccga
    18121 catattcacc ttgccaatac caatcatttt gatccagtgc tcggtaatat gattcttgtc
    18181 gttcgatata gtctgatgaa cgaatgcgag taaagtaact agaatcttta tttcgataag
    18241 ctttttccca atcccgtgca ttcgtataaa ttgtatccac aatatcctgt ttcacttctg
    18301 ggcgaactgg atcaattcga tcactcgatg aatctgaaat cagttttcgc tcatccacct
    18361 tccaataccc atcttctttc agtattgtca gttgccattc catttcacta ccttctggtt
    18421 cccctctcaa ataagggaca taagatagag aagaatagtc cgtccccaca atcgcaacca
    18481 ctcgactctc agtcacttca atgatattgg atgaactgat tgggtatgat tgaatttcac
    18541 cttcaaaaac cacgtgattt tctcccattc tttcaacaat aggacgaaaa tcgcttcgaa
    18601 atttatctgt gacaattccc gaaaagttat ctgttcttcc ttttagtgag ttctgtaaat
    18661 ctgtaaaaaa tactggtgac atatcgttca ctaatccgat tgccatttca tttaagtaag
    18721 cttgttcatc gtcttcattt tgctcttcgt cttcgaagac ttcatcagaa taagactcat
    18781 cttcagaata ataaccttcg tcatactctc catcccagtc ttcttcatcc gaaggtaata
    18841 gactaaaatc catttcgtta ttcgtatagt attgatgcgt agcatttgat aagaacgcgc
    18901 cactacgcta caagtaaaaa agccattggc aaaacataat aatttcttgt tgtttgcaga
    18961 tcctttactc atatccgagc gataatgtgc aattttagaa gaaattgaag ggtacgtaaa
    19021 ctgctggtta ta
//
