# Supplementary material for: The genomic sequence of Exiguobacterium chiriqhucha str. N139 reveals a species that thrives in cold waters and extreme environmental conditions
Source: PeerJ. 2017 Apr 19;5:e3162. doi: 10.7717/peerj.3162 (PMC5399880; doi:10.7717/peerj.3162)
Supplement: Supplemental Information 2 [file peerj-05-3162-s005.gz › BioCycDB/contig000021.gbk]

COMMENT     Generated by SRI International Pathway Tools version 18.0 on Fri Jul 18, 2014
FEATURES             Location/Qualifiers
     source          1..814
                     /organism="Exiguobacterium sp."
                     /mol_type="genomic DNA"
                     /chromosome="contig000021"
                     /strain="N139"
     gene            complement(623..699)
                     /gene="exiN139_03190"
                     /locus_tag="GUK6-6380"
     tRNA            complement(623..699)
                     /gene="exiN139_03190"
                     /locus_tag="GUK6-6380"
                     /product="tRNA-Ile"
     gene            602..657
                     /gene="exiN139_03189"
                     /locus_tag="GUK6-6379"
     misc_RNA        602..657
                     /gene="exiN139_03189"
                     /locus_tag="GUK6-6379"
                     /product="HPnc0260"
     gene            complement(528..601)
                     /gene="exiN139_03188"
                     /locus_tag="GUK6-6378"
     tRNA            complement(528..601)
                     /gene="exiN139_03188"
                     /locus_tag="GUK6-6378"
                     /product="tRNA-Ala"
ORIGIN      
        1 gggtttcacg tgtcccgccg tactcaggat ccactctgga ggggatacga tttcggctac
       61 agggccgtca ccttctctgg ccgacctttc caggtcgttc acctatccta tccctttgta
      121 actccgtata gagtgtccta caaccccagg aagcatgctt cctggtttgg gctgttcccg
      181 tttcgctcgc cgctactcag ggaatcgaat tttctttctc ttcctccggg tacttagatg
      241 tttcagttcc ccgggtttgc ctcacgccgt gctatgtatt cacacgggtg tcccgccagt
      301 ctcccggcgg tgggttcccc cattcggata cccctggatc aatgtgtact taccactccc
      361 cagggcattt cgctgttcgt cgcgtccttc atcggctcct agtgccaagg catccaccgt
      421 acgccctttc taccttgatc tagcgtctaa gacacacggt cctcacggac catatgtgaa
      481 ataattggtt tgatgtcttg atgaatcttc agttttcaag gaacaaagtg gagcctagcg
      541 ggatcgaacc gctgacctcc tgcgtgcaag gcaggcgctc tcccagctga gctaaggccc
      601 cgtattggaa ttctcaaaaa aatggtgggc ctaagtggac tcgaaccacc gacctcacgc
      661 ttatcaggcg tgcgctctaa ccagctgagc tataggccct catattttga ttgtcgagag
      721 attttggtct ctcaaaactg aacgatgggc aatgccacat gggcatttcc tagaaaggag
      781 gtgatcgagc cgcaccttcg atacggctac cttg
//
