# Supplementary material for: The genomic sequence of Exiguobacterium chiriqhucha str. N139 reveals a species that thrives in cold waters and extreme environmental conditions
Source: PeerJ. 2017 Apr 19;5:e3162. doi: 10.7717/peerj.3162 (PMC5399880; doi:10.7717/peerj.3162)
Supplement: Supplemental Information 2 [file peerj-05-3162-s005.gz › BioCycDB/contig000014.gbk]

COMMENT     Generated by SRI International Pathway Tools version 18.0 on Fri Jul 18, 2014
FEATURES             Location/Qualifiers
     source          1..24900
                     /organism="Exiguobacterium sp."
                     /mol_type="genomic DNA"
                     /chromosome="contig000014"
                     /strain="N139"
     gene            24175..24834
                     /gene="rnhA_2"
                     /locus_tag="GUK6-6347"
     CDS             24175..24834
                     /gene="rnhA_2"
                     /locus_tag="GUK6-6347"
                     /product="Ribonuclease H"
                     /EC_number="3.1.26.4"
                     /codon_start=1
                     /translation="MKKVYAVRKGRRTGLFTTWAECETQVKGYTGAEYKSFLDNKSAL
                     EYLNKEKEIIQDSDDYLKVYVDGSYSKRLNTAGYGCIFVNGDKVIHKISQRVSIDPEE
                     NLWNVSAEIEGVLAGVKWAIEKKYKDVSVYYDYEGLERWFDGSWKANKKTTKFYIEQM
                     KLYDQKIKIRFFKVKAHSGDCFNEMVDILAKSSLEVNSRKKCNLYKKATSVFLSQNSK
                     K"
     gene            complement(22990..23478)
                     /gene="exiN139_03156"
                     /locus_tag="GUK6-6346"
     CDS             complement(22990..23478)
                     /gene="exiN139_03156"
                     /locus_tag="GUK6-6346"
                     /product="transcriptional regulator, y4mF family"
                     /codon_start=1
                     /translation="MYRFGEWLKENRRLSGWSQVELSEKTLGEISQPAISQYEQNRSV
                     PSIADIDHLARALGHTLATVPWDAIDFGYGAKRSVTKLERRRFDLKELPQADSVRTFD
                     GKTYELHGFIGIEKGSGEAVQLTQLYYRIRTVVCDAHVLAKRKNPDDELTHVKKRKRV
                     RQ"
     gene            complement(22509..22691)
                     /gene="exiN139_03155"
                     /locus_tag="GUK6-6345"
     CDS             complement(22509..22691)
                     /gene="exiN139_03155"
                     /locus_tag="GUK6-6345"
                     /product="hypothetical protein"
                     /codon_start=1
                     /translation="MASKEQKQNRSFAEKLLRIRGKDYEEWLDEQHQQVIQDNQELIL
                     EALEAKLSFKSPAHQD"
     gene            complement(22272..22496)
                     /gene="exiN139_03154"
                     /locus_tag="GUK6-6344"
     CDS             complement(22272..22496)
                     /gene="exiN139_03154"
                     /locus_tag="GUK6-6344"
                     /product="putative membrane protein"
                     /codon_start=1
                     /translation="MGLNETGLSLLQFFQGLAVIAAAIAFAIGGFYFIFGGDRGRSKA
                     VGWLVGGAVGLIIVMGAFTLAEMVDQNIKF"
     gene            complement(21105..22205)
                     /gene="exiN139_03153"
                     /locus_tag="GUK6-6343"
     CDS             complement(21105..22205)
                     /gene="exiN139_03153"
                     /locus_tag="GUK6-6343"
                     /product="hypothetical protein"
                     /codon_start=1
                     /translation="MLFVRFTDVPDTRIQNYERLPFAEAVIATHDLNQALSEEGTSCS
                     GDFRLFDQKDELLYRGTFTFGTEGTYPNLYHQVKDRVQRIKTKKEDNAKKLWLLDEIE
                     SETPDDYKRQSAKSNSIISSTYQSRLTRLQRRLIYGVATAGILFTSLFTAAQWFIDKE
                     AHAEQVTGIGQTWLDAYDLALQGEESSLIDLLERKDRSEEDDDLLVDLYLAEGEDQKA
                     LELTDDPILIETKLAGLELSDTEKLERLHDFQASHPTDEGAFDIAKLERDHETVAKMK
                     NVEWIAPRISAKVTAYIFLGDIESANDWASKTNDPAVQAKIDKYQDITATIDGLNEKL
                     KKTSSKDTAAREKIQAAIAAEEIDLETILYLD"
     gene            complement(18727..21090)
                     /gene="traG"
                     /locus_tag="GUK6-6342"
     CDS             complement(18727..21090)
                     /gene="traG"
                     /locus_tag="GUK6-6342"
                     /product="Conjugal transfer protein traG"
                     /codon_start=1
                     /translation="MRTQSLSPRFPIRLIFPALVCLLVLSVGIFYLLNGVYNIIRQIM
                     TPILKDGLLTGATIPTLSPSLFLEVSLPSSTVLIGLMAFSLFIGLVVFGKVWLNFRDL
                     RKNQKGSARFTSFDELKQQYRRVPDRKKRYDGSGGVPVGRVKSELFIDDSPVNNLVIG
                     TTRSGKGETFVFSTIDLYSRASDQASLIINDPKGELFAASKETLEQRGYQVEVLNLMN
                     PLQSMSYNLLQLTIDAFLEENYSLAQQYARSVAFMLYHDPKARDPFWANSSIDLCTAL
                     ILGLCEEAKDTPEKINMYNVALMLSDLGSRTVVTRQGQEISALDEFFQRFPENHPARL
                     QFATLHFSGGQTRASILANTNAKLGIFTLNGTGKLTSMNSLDMRRIGFNRWISGRAEP
                     LTRLTFRFPDGTTHALTTDDDGSFIVYHTSPLQIGDVVQISTDSSTSTIQLEAHDEDS
                     GRFRYSIDGTIQIREVMHQLCPVAVFLIVPDYDPTFNVIASLYIKQVYTALARVASQT
                     KQGKCERQVVFLLDEFGNMPPIEGMANIITVCLGRNMRFNLVIQAYSQLENLYGEDWK
                     TIDGNCGNTHYLLTADESTAELISKKLGEATIVTKSRSGQTFSLKKSKTENVDGRRLM
                     TATEVMGLKEGEMLIIRVIKRQDTKKRRIQSYPIFLSGKTAMKYRYEYLADDFDTDRS
                     LHDIDIPCRHAGLDFEQIRVCFAKKEDETDANTPSNQEDKSLTVRDVLQDSILRSMFE
                     EHDIGGLSLPEFETNLNLGVYDVTDSQKSFLSTMIAKRLEKLKQGTP"
     gene            complement(18468..18710)
                     /gene="exiN139_03151"
                     /locus_tag="GUK6-6341"
     CDS             complement(18468..18710)
                     /gene="exiN139_03151"
                     /locus_tag="GUK6-6341"
                     /product="hypothetical protein"
                     /codon_start=1
                     /translation="MAESAREKRIQNELRVVARIIETQRVRLERGDVLNIQTTDGFLT
                     VYQDDTSDTPKTVTLIDKFDFRVNLKVADLLKGKIV"
     gene            complement(18044..18451)
                     /gene="exiN139_03150"
                     /locus_tag="GUK6-6340"
     CDS             complement(18044..18451)
                     /gene="exiN139_03150"
                     /locus_tag="GUK6-6340"
                     /product="hypothetical protein"
                     /codon_start=1
                     /translation="MRKILSGVLLGSSLLLASCGAESSNYLSTTSVEEIADIKTEQES
                     AYLLVDSDSQGNEGAYVDTVREVATEKKKDVLLFNPFQPNGEDLEERSTQEHPELKGG
                     RLYEMTDGEISRELNVSALTEDELKDQVTNFIK"
     gene            complement(16089..18023)
                     /gene="exiN139_03149"
                     /locus_tag="GUK6-6339"
     CDS             complement(16089..18023)
                     /gene="exiN139_03149"
                     /locus_tag="GUK6-6339"
                     /product="Type IV secretory pathway, TrbL components"
                     /codon_start=1
                     /translation="MGDNEVVNKLQEFTDILSLSTLVLDALRSMGWILIRGLAVLIDG
                     LEKVTDSILLTKTFFNNSHVVEFVSTIQPFLYVLLAASFLFTGYLIIFQKKFDREGFL
                     INLFITLLILGLLSPTMTQVSEFSDTAIDFTAQNSDENSSSESISNQILRENIHDLIE
                     YDRNDFSGLEGAALNSLPQSHLRNIDINEVFDSNEFRLGSTGEQISRFKLTWNGETMG
                     SSKLDQSGVEWNNQYYYRYQPNWLTIFVTLGVMGFTLFSIAYKLARLSFELAFNYVLA
                     ILVAPADLHSGQKTKKVIQSILNTFLVIILIFISIKLYTIGTAYLAETLDGFAYLIAL
                     IAFSVALIDGPNMVERLFGIDAGLKRGWGVALGAYAAGKGVTSAGAHAVSKVARVTQG
                     APKMPSLHEAATTRMDTTTMPHNGSPLTAAGQASQRADTERQTDLDGVAQTNQTARRT
                     QTDQEKPTSPKKDAQPNNGQESELEVHGSPHVNEASGRPSPESNAERGHDHQTMSSET
                     KRPESIHDHSSSGHSPFPASSTIEPVTGSTDATSGPNHRHSESVDRNDVTTPDEAPHS
                     SDSSSSSSSATDSSDTATEKRQGRARRTIHQDTVLDVENEVIEQVRENQTYRHSQHQE
                     DSRRIYPTSPPRPDNMKKKE"
     gene            complement(15783..16082)
                     /gene="exiN139_03148"
                     /locus_tag="GUK6-6338"
     CDS             complement(15783..16082)
                     /gene="exiN139_03148"
                     /locus_tag="GUK6-6338"
                     /product="hypothetical protein"
                     /codon_start=1
                     /translation="MRKYRIPNEVTTELKINKMLYLHDFLFLVGLIVLRLVTLPFIPS
                     ALHIPFTVFLVVFGLFMVLRPATNPQKRMVHALYYALIKRNDTYLALDAHTKGRD"
     gene            complement(15161..15781)
                     /gene="exiN139_03147"
                     /locus_tag="GUK6-6337"
     CDS             complement(15161..15781)
                     /gene="exiN139_03147"
                     /locus_tag="GUK6-6337"
                     /product="hypothetical protein"
                     /codon_start=1
                     /translation="MAFIEDTLQGPRRTGTWLDEQDVVEKRKVKEKVVVKPTVAELMP
                     VVDITGTEAFEMRDGTYLDMVQLTSKDIYSLNEEEKDHDVFSLAYLLQAYTHPLKVVP
                     LNTPLSLERQKISIERQIRQNQTPAYLPFLLKKKQELEYLEEHRTNRDYLLFFYAEDE
                     RTLRERKTHLYKLLRRSNPMRELTLDQKVHVLYQLNNPNTKPQLDA"
     gene            complement(13191..15143)
                     /gene="exiN139_03146"
                     /locus_tag="GUK6-6336"
     CDS             complement(13191..15143)
                     /gene="exiN139_03146"
                     /locus_tag="GUK6-6336"
                     /product="conjugal transfer ATP-binding protein TraC"
                     /codon_start=1
                     /translation="MWQRLRAKLSKQQDPETVKIEKGYNPDVIAKIQPQGGIKFDANF
                     VRLGDGYLSCLHVYKYQSLVYDYWLEPILNMPGVLTTLDIGTADKREIIQTINKAMAE
                     QNTRFENAKDNIDRIDARETYKELNELYEQITQGETMKYLHLRLYVKSKTLDALETKV
                     QDVMEELEARNFRSTIYLNEQEWEWQSLFTSYDQQQKLPNRRRGKEIPSLSIAGGYPF
                     HFTSLQDATGTYYGTTDTNGSVIFDLFHKDKQRKFYNALMIGKMGSGKSTLLKKTVLD
                     QAIKGNKIRILDVTGEFSDLVRQLGGKEIALDGSAGLINPLHVYKTVTNNDGSANEAL
                     SFMQHLSKMAVFYHYINPAATQEETNEFEILLRDLYVRHGLWDEQGELPITTHPANRY
                     PTFSDFLTLVRRELYTDDTRTSIKDAISPNRVRRLENIELAVTNLVHNYGNIFDGHSS
                     IDRFDEELIVSFPLRNLTSLRDEVFQAQVFSLMNMLWDGMIANGSSQLKAYNQGVLRT
                     EEACKYLIVIDEAHHLINTRDIAQPAILYLQRCMREARKYFGGIFFVSHLITDFVPAG
                     SKSENAENVKSLFQLTQYKIIGEQDAESIPIIQTVFDGQLSNSEMRIIPSLETGRVVL
                     SISGVQNLIFDVDVAPEELALFGGGA"
     gene            complement(12085..13191)
                     /gene="nlpD_3"
                     /locus_tag="GUK6-6335"
     CDS             complement(12085..13191)
                     /gene="nlpD_3"
                     /locus_tag="GUK6-6335"
                     /product="putative hydrolase activator"
                     /codon_start=1
                     /translation="MWAAAKRTARFAVTAKWQLATLKWRFILLGIAALVLFLVILIVG
                     ILDTLTGVQNEQPTDVTFDTAGGLQVSDQVLQYRGLVESELTKHGMAEQTNLVLALMM
                     QESGGRGNDPMQASESKCGRIGCITSPEESIVYGVEHFASVFERANRDVQLTLQSYNF
                     GGGFIEYVQENGGRYSKELAISFSQMMYQRVKHTGIYRCHRPSAVRHGACYGDIEYVD
                     AVLKYLAPVAVADGIITKELLSGLRSPLTIPLNVTSRFGWRVVFGQRDNHTGIDFSCT
                     PSDTIHAVKIGTVIYSGNRGPYGNLVQVRHDNYITAYAHLSRIGVQNGQQIEAGQALG
                     YCGTTGRSSGNHLHFEIKTSEWSGHIDPAPVFGF"
     gene            complement(11476..12054)
                     /gene="exiN139_03144"
                     /locus_tag="GUK6-6334"
     CDS             complement(11476..12054)
                     /gene="exiN139_03144"
                     /locus_tag="GUK6-6334"
                     /product="hypothetical protein"
                     /codon_start=1
                     /translation="MNFTARHLASLFGVLLLISLAANVFFYQQVTAVTSSSDPSETKN
                     ESVTSLESATSEDTSADTEQVVASPETERMEELTTQATRFVEYAFTITKDSYTTQKRQ
                     SKDVMSEELAATLFAADGSDVGTFETTVRDIEVFPSVSEENCLVWFEQDLLITETGYE
                     ETTQELLALTFEFIDGRLVVTEMEDLTPEGGI"
     gene            complement(10636..11475)
                     /gene="exiN139_03143"
                     /locus_tag="GUK6-6333"
                     /note="Uncharacterized protein conserved in bacteria with 
                     the myosin-like domain"
     CDS             complement(10636..11475)
                     /gene="exiN139_03143"
                     /locus_tag="GUK6-6333"
                     /product="hypothetical protein"
                     /codon_start=1
                     /translation="MRPKTRRRLTQNVSRFYLGLGVFFVVGFLFFGTSSFFFAEEAPV
                     NETPINEAIRLSNGETVTLHASSYDTEAKTIRIRLSLDEAPGNTNDHLLRYVYKARPD
                     SEKEVTLLYERNDQYVLELKDVPSDFDQLAVRIYGVDESQSIDTLTPEEREGSLLTSL
                     YADRRTIEQANHSSSDETTFTRQFVEDELAQTERQLEKAQQSVKAQRQQIKRLDRDNK
                     ELEGELPYLSLDEQVEQENEIFDLVRKRDELTLELEKLEQSVQALEEKHDKLRVRLRE
                     LSI"
     gene            complement(10192..10443)
                     /gene="exiN139_03142"
                     /locus_tag="GUK6-6332"
     CDS             complement(10192..10443)
                     /gene="exiN139_03142"
                     /locus_tag="GUK6-6332"
                     /product="hypothetical protein"
                     /codon_start=1
                     /translation="MDLLLRDIDPVIVKQIDEWAKEHNRSRQQYLKELLASWCANGIQ
                     STQVERLERQLEANTLHLKRSADELAAVTRLLNEVMQDA"
     gene            complement(9045..10199)
                     /gene="exiN139_03141"
                     /locus_tag="GUK6-6331"
     CDS             complement(9045..10199)
                     /gene="exiN139_03141"
                     /locus_tag="GUK6-6331"
                     /product="hypothetical protein"
                     /codon_start=1
                     /translation="MRETPGVVIKSKFKVPGTKKKSRRYTTYLDYINRPDAKDSREQF
                     ETYHDYMEDETKSSGLFTREDDRLDDEKRRAVRDIFKHAQENGSILWQDVISFDNAWL
                     RETGVLHDDLVDEKRLIQATRNAIDSMLQKEKMVHAYWTGAVHYNTDNIHVHVAIVET
                     SHMRERGKRKPKSIELMKSKVIHSLADRTKEQEKLNAFIRDELIAHKRNRKIPTLPNR
                     VLHPEFVRQFKDIYERLPEDKRQWRYNMNGMQPFRESLDRLTDRYIDIHFQSEFQAFN
                     ERLEQEVSFHRRSYGDTEKAERYRMTKRQDLYTRMGNAILSEMRDLSKEQVKCEKNGA
                     PKHPVRRAFKQQKIFNESLYRIERHMNDEFEHLKNQRAFEQLERDIDYGK"
     gene            complement(8586..9035)
                     /gene="exiN139_03140"
                     /locus_tag="GUK6-6330"
     CDS             complement(8586..9035)
                     /gene="exiN139_03140"
                     /locus_tag="GUK6-6330"
                     /product="hypothetical protein"
                     /codon_start=1
                     /translation="MEELRQTRLRLKPETVAYLEEFADDKRFGHLGQVIDHITEEHKQ
                     LADEKWDIQFLTRSISTQVSRHIEELINEQISTELERIRFAANRSDRHGQILTELLQA
                     LMQTEGIEDIMTTDQFKPTFLATAERIVQERIEHQKQKKDTLTFERG"
     gene            complement(8293..8580)
                     /gene="exiN139_03139"
                     /locus_tag="GUK6-6329"
     CDS             complement(8293..8580)
                     /gene="exiN139_03139"
                     /locus_tag="GUK6-6329"
                     /product="hypothetical protein"
                     /codon_start=1
                     /translation="MRPLDRPFTMGQLLTLQPDTVTVLIYGKRYDIPVSVSERQLLTA
                     ISQDEIVLLPVNFERTRLLLDIPESSPQLERELNEFTDTTESATDLLKEGV"
     gene            complement(6855..8288)
                     /gene="exiN139_03138"
                     /locus_tag="GUK6-6328"
     CDS             complement(6855..8288)
                     /gene="exiN139_03138"
                     /locus_tag="GUK6-6328"
                     /product="Antirestriction protein"
                     /codon_start=1
                     /translation="MAKMKTNEERKAELEALTEQMGQQIDSFFESPEKIREHLQFLGK
                     FHQYSMRNAVLIESQFPGAIAVGSYPFWEKQGAQVQKGERGIRVFVPNPVTYALHKDE
                     WVPLSKAPKPIKDGVKQGRIPSRKMMYFKIGHVFEYTQTDAREKGIEVSDIFKRYHRD
                     GGLENEQDIRDALTTLADARNVTLLEEPIDEIGTAKGCYYPELHAIALNPRNSSIEDI
                     SVLIHELAHAELHNPERNLERDKPLTAPEKEFQAEMVAYVVSHQLGFPTDDFSLSYLA
                     GWTKDKELLDKEQLLQEVHQTSATFLDHIESHLEKVHTLQQEKEQSPLDYLEQLERRM
                     GWKDADLSLYERVHAVQNVFPEEVEPYLNAKAALETNLKMDRVDEPLMYIHGKGFGFQ
                     SFGLANNHDFSEDALVVYTIALPNQPLISGHFDPERTVHPLHDLEKNNKVEKPLLKSL
                     ENHWHGVLIEEEQKFLSRISLLNIERL"
     gene            5891..6781
                     /gene="aacA-aphD"
                     /locus_tag="GUK6-6327"
     CDS             5891..6781
                     /gene="aacA-aphD"
                     /locus_tag="GUK6-6327"
                     /product="Bifunctional AAC/APH"
                     /codon_start=1
                     /translation="MNELKRLAKNKGLDVLEDSIVVNESGVDFQVAYAKDTLGRKWIL
                     RIPRRLDSMRSALKEKRALEIMEEHVSFQVPNWSIFDDELIAYKQLDGVPVATIDVEQ
                     QDYVWSFDKENTPQSYYQSLGKVLAELHTLPHGHFKEIGIKTLHAKDLNSSMKIRMEK
                     VRQKYHVNSELWERWQEWLANDSLWPSHVGVSHGDLHPGHILINKNFEISGLIDWTEI
                     SIADTSVDFLSHLLLFGKDGLTKVLDAYDNAGGRTWSRMDEHIIELLTTSAITVAEFA
                     EISDLQDMRETAAYMLAQNV"
     gene            5131..5355
                     /gene="exiN139_03136"
                     /locus_tag="GUK6-6326"
                     /note="Protein of unknown function (DUF3006)"
     CDS             5131..5355
                     /gene="exiN139_03136"
                     /locus_tag="GUK6-6326"
                     /product="hypothetical protein"
                     /codon_start=1
                     /translation="MKRRRGIIDRFEGDLAVVEFGEMMEDIPKSRLPESTQSGDVLWF
                     YEDGRVEADVGEKQRLSKEIDELMNELWED"
     gene            4292..5134
                     /gene="exiN139_03135"
                     /locus_tag="GUK6-6325"
     CDS             4292..5134
                     /gene="exiN139_03135"
                     /locus_tag="GUK6-6325"
                     /product="ComEC family competence protein"
                     /codon_start=1
                     /translation="MNKLIKIGSAVLFSGALLVSPYGEASAAASIKVHYIDVGQGDAI
                     YIKMPSGEDVIIDGGNKGKGDAIVAYLKKQKVDDIEVLISTHPDADHIGGLDEILDAY
                     RVENVYAPKVKHTTQAYKDFLQAVKREGKTIKTAQAGVKLPIKGVSAKFVGPVKSYSN
                     SDLNNWSAVLHVTYKKNTFLFTGDAEHVSEKDMMAKKQTLRADVLKVGHHGAKKSTSS
                     TFLNTVKPKHAIISVGKNSYGHPTSEVVTNLKRQKVNTLRTDKNGTIIITGNGSSYAV
                     KKSK"
     gene            complement(3867..4148)
                     /gene="exiN139_03134"
                     /locus_tag="GUK6-6324"
     CDS             complement(3867..4148)
                     /gene="exiN139_03134"
                     /locus_tag="GUK6-6324"
                     /product="hypothetical protein"
                     /codon_start=1
                     /translation="MNLRKPIAINKKYKPVLIFKDGVELKECVSIQEAAHYLKGHTLC
                     TAMPYRHIMNGIIFDETWIHEGISYRFTTDPEVKKAKSIEMETQNKDRF"
     gene            complement(3362..3742)
                     /gene="exiN139_03133"
                     /locus_tag="GUK6-6323"
     CDS             complement(3362..3742)
                     /gene="exiN139_03133"
                     /locus_tag="GUK6-6323"
                     /product="hypothetical protein"
                     /codon_start=1
                     /translation="MRLQDWIQQYHNTEILRFDHLCEYLDATPFEIKHHLDGISTEIT
                     GVLKSEEGVGDNAFISKLEHHLLSRFDKRRKKVKVTIEVELPLPEEAYNFCQRERFSM
                     IERVTQHMDEQNVKDWRIVNMRRI"
     gene            complement(2355..3305)
                     /gene="exiN139_03132"
                     /locus_tag="GUK6-6322"
     CDS             complement(2355..3305)
                     /gene="exiN139_03132"
                     /locus_tag="GUK6-6322"
                     /product="hypothetical protein"
                     /codon_start=1
                     /translation="MKFTYSAFPLAILLMAGCTSEVTPSTSEKVEEPAVQTEEVVETT
                     ETGTDDSNTETTAEEPAEAEETVTSSDNNLFSGYKLIDVDGGDLSGYREANVVVDIGY
                     GDREYWAFTNEHGQLVRVVAEEIILQDDDTEDVTSDGRYYHDEAKVPGVEHDELDEGH
                     VIADSLGGVSNAYNITPQDSTLNRYGDQAYMEDVIRKAGGATDFEANITYPDTSTHIP
                     SHYEYTYTVRGNVVTDSFDNVNPDEVNEALGLTESEPEPSATTEPTEPTVDVSSVDAN
                     GNGQVTIQEAKDAGFTMPIMSDHWLYPYMRDNDNDGMVGE"
     gene            complement(1260..1769)
                     /gene="exiN139_03131"
                     /locus_tag="GUK6-6321"
     CDS             complement(1260..1769)
                     /gene="exiN139_03131"
                     /locus_tag="GUK6-6321"
                     /product="Transposase"
                     /EC_number="2.7.7.-"
                     /codon_start=1
                     /translation="MTKFTKTLKIQIAERYLAGKDGYTALGNAFGVNRKKIREWTLLY
                     ERWGETIFDPSYTAHSQAFKLRVLNDMAENGLSLMDAALKYRLSSLGMISTWRSTYER
                     EGPEGLAAKPKDRAPMPRRKKQEPKEMTEVEKLKERVEYLEMENAALKKLKALVQEED
                     ARRTGSRPK"
     gene            complement(421..1263)
                     /gene="exiN139_03130"
                     /locus_tag="GUK6-6320"
     CDS             complement(421..1263)
                     /gene="exiN139_03130"
                     /locus_tag="GUK6-6320"
                     /product="Integrase core domain protein"
                     /codon_start=1
                     /translation="MIDELRATYPVPGLLQVLDMARSVYYYWRTRLTADDKYADVKEA
                     IQALFHEHEGRCGYRRIHALLERQGFRHDPKTVLRLMDELDLKCLVRMKKYRSYKGEV
                     GTIAPNLLERDFQATGLNQQWVTDVTEFHLFGEKLYLSPMMDLSNREIIAYSMSVTPR
                     YPFIGEMLDQAIARLDSDTRPILHSDQGWQYQFRAFTAKLREHGITQSMSRKGNCLDN
                     AAIESFFAVLKSELLYLRKFKDMAHFKQELERYIEYYNHRRIKKRLKNLSPVEYRTQV
                     LKVA"
ORIGIN      
        1 ttagattact ataaaaataa aaatcattct aaatatcaga aattattagt agcgtttcac
       61 caaaatgaag aatctatgga gatgatcaga tggtaaaaaa aatattgatt atcatgacaa
      121 tcatgacagt tttcagtttt tcaccaagta tagatacaaa aggtagtgta agtaatgggt
      181 cacaaaatca ctttcctgaa aaaattgatc ctattcaccc aaccaagtaa acacttaaaa
      241 cagtcttcat gaaggggcat acaagtggat aatttcttta acttgccgat agatgctttg
      301 ttttatgtat atttaggaat cgggtctata ctgatattta tgtttggtta tttcgtttct
      361 aaaaaaagga aaaatgcaaa tgtgaactga accaaaaaag ttagacacta aataattttg
      421 ttaggcgacc tttagaacct gcgtccggta ttcaaccggg ctcaggtttt ttagtcgttt
      481 cttgattcga cgatgattgt aatactcgat gtagcgctcg agctcctgtt tgaaatgcgc
      541 catatcctta aacttcctga gataaaggag ctcggacttg agcacggcga agaagctttc
      601 gatggccgcg ttgtcgagac agttaccctt tcgggacata ctttgggtga tgccgtgttc
      661 gcgcagcttc gccgtgaacg ctcggaactg gtattgccag ccctggtcag aatggaggat
      721 tggccttgta tcactgtcga gtcttgcgat ggcttggtcc aacatctcgc cgatgaacgg
      781 atacctaggc gtaacggaca tcgaataggc gatgatttcc cggtttgaca gatccatcat
      841 cggtgagaga tagagtttct ccccgaaaag atggaactcg gtgacatcgg tcacccactg
      901 ctggtttagg cctgtggcct gaaaatcccg ttcgaggagg ttcggtgcga tcgttccgac
      961 ctctcccttg taggaccgat atttcttcat gcggacgagg cacttgagat cgagctcgtc
     1021 catgagacgc aacacggtct tcgggtcgtg ccggaagcct tggcgctcga ggagcgcatg
     1081 gatgcgacga tagccacaac gtccctcgtg ttcgtggaag agggcctgga tcgcttcctt
     1141 cacgtccgcg tacttgtcat cggccgtcag gcgcgtccgc cagtagtagt agacgcttcg
     1201 agccatatcg agcacctgga ggagccccgg tacaggatag gtggctcgta gctcgtcgat
     1261 cacttgggcc ttgatccggt tcgtcgcgca tcctcttctt gaaccaaggc tttcaatttt
     1321 tttaacgcgg cgttctccat ctcgaggtac tcgacccgtt ccttgagctt ctcgacctcc
     1381 gtcatctctt tgggttcctg cttcttccgt ctcggcatcg gggcacgatc tttcggcttg
     1441 gcggccagac cctcaggtcc ctcccgttcg tacgtcgatc gccaggtgga gatcatcccg
     1501 agagaggaga gtcggtactt tagggccgcg tccatcaagg acagcccgtt ttccgccata
     1561 tcgtttagta cccttagttt aaacgcctgc gagtgggctg tataggacgg atcgaagatc
     1621 gtctctcccc agcgttcgta gagaagtgtc cactcacgta tcttcttacg gttcaccccg
     1681 aacgcattgc ctaacgcagt gtagccgtct ttacctgcca agtagcgctc agcgatctgt
     1741 attttcaacg tctttgtgaa tttggtcata aaaaacaccc cataaaagtt ggattttcac
     1801 gtccaacttt tatggggcag ttcaaatgaa ggtttctttt taatcgcttt tttttagtgc
     1861 tattccgttc tttagcgtat taatatggtt tgatgcggcc tcgaaagagc ttttcatggg
     1921 aactatgcca tggttagcca acatggtttt tagcggattt ctgctattga tttatctggt
     1981 tgtggcctgg tttattctaa aaagaaagat tgtaaactaa atatagaatt tactgagtag
     2041 ttgagcttat atttaaaaat aactaagtat tactgcttac gtatctgtat attgagcagg
     2101 taaatcagtt aagtaatgat ttaacaagtt catacagatg tgggtgttag agcatttaaa
     2161 agtggtagat tatgattaca tgacaaagag tgaagtgaag ccaagtttta gcttcactcc
     2221 ttcaagaatt gatcgagaaa attcggcttg ataaagtgaa gcgaaagcgt acatgaacat
     2281 aaaaaaagac attctcttaa aaatagagga tgtcttttta tgcaatcatc attgttttaa
     2341 ttttcaggtt gaaatcattc tccgaccatt ccgtcattgt cgttatcacg catgtaagga
     2401 taaagccaat ggtcgctcat aatcggcatc gtgaaaccgg cgtctttcgc ctcttgaatc
     2461 gtcacctgac cgttgccatt cgcatctacg ctcgatacat cgacagtagg ttcggtgggc
     2521 tctgtcgtgg ctgagggttc cggctcactt tctgtgaggc cgagcgcttc gttcacttcg
     2581 tccgggttca cattgtcgaa ggaatcggtg acgacatttc ctctgaccgt gtaggtatat
     2641 tcatagtgtg aagggatatg tgtactcgta tccggatacg tgatgttcgc ctcgaagtcg
     2701 gtcgcgccgc cggccttccg gatgacgtcc tccatatagg cctggtcccc gtaacggttg
     2761 agcgtgctat cctgtggtgt gatgttgtag gcattcgaga cgcccccgag cgagtcggcg
     2821 atgacgtgac cctcgtcgag ctcatcgtgt tcgacacccg gcaccttcgc ctcgtcatga
     2881 tagtagcgac catctgaggt cacatcttct gtgtcgtcat cttgcaggat gatttcttca
     2941 gcgaccaccc tcacaagctg tccatgttcg ttcgtgaacg cccaatactc gcgatcccca
     3001 tatccgatat cgacgacgac attcgcctca cggtacccgg acaaatcccc accatcaaca
     3061 tcaatcaact tatagccgga gaacagattg ttatccgaac ttgtgactgt ttcctcggct
     3121 tctgcaggct cttctgcagt cgtttctgta tttgaatcgt ctgtgcctgt ttcagtcgtc
     3181 tcgacgacct cttctgtctg aacagcaggc tcctccactt tctcacttgt agaaggggtg
     3241 acttcactgg tacaaccggc catcagtagg atggccaaag ggaaggctga gtaggtaaat
     3301 ttcattttgg tctccttata gcatgtatat atgtagatga gtcaatacga tctatgttca
     3361 attatatcct ccgcatgttt acgatgcgcc aatccttcac gttttgttcg tccatgtgtt
     3421 gggtcacgcg ttcaatcata ctaaaccgtt cacgctgaca aaaattgtag gcttcttccg
     3481 gcagtggcaa ctcgacctca atcgtgactt ttactttttt tcttcgtttg tcgaatcgac
     3541 tgagcaaatg atgttccaac ttcgagatga acgcgttgtc gccaacaccc tcttctgact
     3601 tcagtacacc agtgatctcg gtactgattc catcaaggtg gtgtttgatt tcaaatggtg
     3661 tcgcatccag gtactcgcag aggtgatcaa accgcagtat ctctgtattg tgatattgct
     3721 gaatccaatc ttgaagtcgc atgaggagaa ccccttttta gttcaagtgt acctcgtagg
     3781 ggtttaacaa acagtgacga atcagtgtac agcgtgtata agatactgca catgagacct
     3841 gttcgatttt ataattctat cattccttaa aaacggtctt tattctgagt ttccatctct
     3901 attgactttg cctttttcac ttcaggatca gtggtgaatc gatagctgat tccctcatgg
     3961 atccaggtct cgtcaaagat gatgccattc ataatatgac gatacggcat ggccgtgcat
     4021 aacgtgtgtc ccttcagata gtgtgcggct tcctgaatag agacacactc ttttaattcc
     4081 accccgtctt taaaaatcag gaccggttta tacttcttgt ttattgcgat gggttttcgt
     4141 aaattcattt ctctcactcc tcctatcgtc acaccctaac tatttatgta taaggtcaaa
     4201 ctcaggaatt agaagcaatt taacaaatag cggattataa taaaggtgtg ttggataatt
     4261 ttacaataat tttaaagtgg agtgataaaa gatgaataaa ttgatcaaga ttgggagtgc
     4321 cgttctattt agtggagcgc tattggtgtc gccatacggg gaagcatcgg ccgctgcgag
     4381 catcaaagtc cattacatcg atgtcgggca aggggacgcc atctacatca agatgccaag
     4441 cggtgaggac gtcatcattg acggtgggaa caaaggtaaa ggggatgcca tcgtcgccta
     4501 tctcaaaaaa caaaaagtcg acgatatcga agtattgatc tcgacgcatc cggatgcgga
     4561 tcatatcggt ggattggacg agatcttgga tgcctatcgt gtcgagaacg tctacgcgcc
     4621 aaaagtgaag cacacgaccc aggcctataa agacttcctt caagccgtca aacgggaagg
     4681 gaaaacaatc aaaacggcac aggccggagt gaaactgcca atcaaaggtg taagtgcgaa
     4741 gttcgtcggt ccggtcaaat cgtactcgaa cagcgacttg aacaattgga gtgcggtcct
     4801 tcatgtgacg tataagaaga acacgttctt gttcacaggg gacgcggagc atgtgtccga
     4861 gaaagatatg atggcgaaga agcagacgct ccgggctgat gtcttgaagg tgggtcatca
     4921 cggggccaag aagtcgacaa gtagcacgtt cctgaacacg gtcaaaccga agcatgccat
     4981 catcagcgtc gggaagaaca gttacgggca cccgacgtca gaagtagtga cgaacttgaa
     5041 acgtcaaaaa gtgaacacgc ttcgcacaga taagaacggc acgatcatca tcacggggaa
     5101 cggctcgagc tatgccgtga agaaatcaaa atgaagcgac gcagagggat catcgatcga
     5161 tttgaagggg acttggctgt cgtcgaattc ggggaaatga tggaggatat tccaaagtca
     5221 cgactccctg aatcgactca gtcgggggat gtgctttggt tttatgagga tgggcgagtc
     5281 gaagcagacg ttggggaaaa gcaacgatta tcgaaagaaa tcgatgaatt gatgaatgaa
     5341 ctttgggaag attaaaaacg agtatcaatt attcacgatt atatttttaa aaattacaaa
     5401 tcagtattta ataaagtcaa atcggcaaat aatttttttc taaatataaa gctcgattga
     5461 cattgaataa aaactgatat aaagtcaaca gcataatatt cactaggagg attgttaaga
     5521 atgatgcacg ccgggagatt acgccaccac actttgaaca atggctaatt aaatatgttc
     5581 aaaggctctg ttttcataaa acagagtaaa tgggagtagt ctgcacatct ttatcaatct
     5641 ttgacgaaga aacaaaacac ttacaaacat agcagattta caactttttt cgtcgtgtcc
     5701 ttctattttg ataatggacg cttcttagtt gtaacttatt tactcttgat cacagacacc
     5761 attttgtctg tgattttttt atgacttcat ttagttaaat ctaattagaa aagagtgaaa
     5821 tgaaaaaagt attaaaaatg catacatttc acttgtttat cgcacaacat aaaaattgga
     5881 ggtacaactc atgaacgaac ttaaacggct tgcaaaaaat aaaggattag atgtgttaga
     5941 ggatagcatt gtggtaaatg aatcgggtgt tgattttcag gttgcttatg caaaagatac
     6001 gcttggtaga aagtggatac taagaattcc tcgaagatta gattcgatga ggagcgcctt
     6061 gaaagaaaag agagcactag aaattatgga agaacatgta agtttccaag ttccgaattg
     6121 gtcaattttt gatgatgaac taattgcgta taagcaatta gatggtgttc cagttgcaac
     6181 aattgatgta gagcaacaag attacgtctg gagttttgac aaagagaaca caccacaatc
     6241 ttactatcag tcattaggta aagtgttggc agagctacac acattaccac atggacactt
     6301 caaagaaatc ggcatcaaaa ctcttcatgc taaagattta aacagttcaa tgaagatacg
     6361 gatggagaag gtgagacaga agtatcatgt gaattcagag ctatgggagc gttggcaaga
     6421 atggttggcg aatgattcgc tatggccatc gcatgtaggt gtaagccacg gggatttaca
     6481 ccctggccac atactaataa ataagaattt tgagatctct ggtttgatag attggacaga
     6541 gattagtatt gcggacacat ctgtggattt tctatcacat ctattactgt ttggtaaaga
     6601 tggtttgaca aaggtactcg atgcttacga caatgcaggc ggaagaacat ggtcaagaat
     6661 ggacgagcat ataattgagt tgttaacaac cagcgcaata actgtagctg aattcgcaga
     6721 gatatctgac ctacaagata tgcgtgaaac agctgcttac atgcttgcac aaaatgtatg
     6781 aggtaaaagc aatagtagcg ctctgaaggt gaaaggggta tgatttttta aatcatcata
     6841 ccccaagaat gtcatcagag tctttcgatg ttcaacaatg aaattcttga aaggaacttt
     6901 tgttcttcct ctatcaacac gccatgccaa tggttttcaa gcgatttcag aagtggcttt
     6961 tcaaccttat tgttcttttc taaatcgtgc aatggatgca cggttctttc gggatcaaag
     7021 tgaccgctaa tcaatggctg atttggtaat gcaatcgtgt aaacgacaag tgcatcttca
     7081 ctgaagtcgt gattgttggc gagaccgaat gactggaatc cgaatccttt accatgaata
     7141 tacatgagcg gctcatcgac gcgatccatc ttcaggttcg tctcgagggc cgcttttgcg
     7201 tttaagtaag gttctacttc ttctgggaac acgttctgta cagcatgcac ccgttcataa
     7261 agactgaggt cagcgtcttt ccatcccata cgccgctcca gctgttcaag gtaatcaaga
     7321 gggctctgtt ctttctcctg ttgtaaggtg tgtacttttt ctaagtgtga ctcgatatgg
     7381 tcgaggaaag ttgcagatgt ctggtgaacc tcctgcaaca attgttcctt gtcgaggagt
     7441 tccttgtctt tcgtccaacc agccagataa gaaagtgaaa agtcgtccgt cgggaacccg
     7501 agttgatgcg agacgacata ggcgaccatc tcggcctgga actccttctc gggtgccgtg
     7561 agcggtttgt ctcgttcaag gttccgctct gggttgtgta attccgcgtg ggcgagctcg
     7621 tggatcagga cgctgatgtc ctcgatcgat gagttccgcg ggttcaaggc aatcgcatgt
     7681 agctctgggt aataacagcc cttcgccgta ccgatctcgt cgatcggttc ctccaacagc
     7741 gtcacattcc gggcatccgc gagcgtcgtc aaggcgtcac ggatgtcttg ttcgttctcc
     7801 aacccgccgt cccgatgata ccgtttgaag atgtccgaga cctcgatccc tttctcgcgc
     7861 gcgtcggtct gcgtgtattc gaagacgtga ccgattttga agtacatcat cttgcgtgac
     7921 ggaatgcgtc cttgtttcac gccgtctttg atcggcttcg gtgccttgct gagcggtacc
     7981 cattcatctt tgtgtaaggc gtacgtcacc gggttcggga cgaacaccct gatgccacgc
     8041 tcaccttttt ggacctgcgc gccttgcttc tcccagaacg gataagaacc aaccgcgatc
     8101 gctccgggga actgggactc gatcaagacc gcgtttcgca tcgagtattg atggaacttg
     8161 ccgaggaact gcagatgttc ccggattttc tccggactct caaagaagct gtcgatctgt
     8221 tgtcccatct gttcggtcaa tgcttcgagc tcggctttcc gttcttcgtt cgtcttcatc
     8281 ttggccatcg tgtcagactc cttccttcaa caagtcggtg gcagattctg tagtatccgt
     8341 gaattcgttc agttcacgct cgagttgtgg cgatgattcc gggatgtcga gtaacagtcg
     8401 tgtccgctcg aaattgacgg gaagcaaaac gatctcgtct tgcgagatgg cggtcaaaag
     8461 ctgacgctcg gaaacggaca ccgggatgtc gtaccgtttt ccatagatga ggaccgtgac
     8521 ggtatcgggt tgaagcgtca acagttgtcc catcgtgaag ggacggtcaa gtggtcgcat
     8581 aaggttcatc ctctctcaaa agttaatgtg tccttcttct gtttttggtg ttcgatacgc
     8641 tcctggacga tgcgttccgc cgtcgcaaga aacgtcggct tgaactggtc cgtcgtcatg
     8701 atgtcctcga tgccctcggt ctgcatcagc gcctgcagga gctctgttag gatctgtccg
     8761 tgacggtcgg aacggttcgc tgcgaaccgg atccgttcga gttccgtcga tatctgctcg
     8821 ttgattaact cctcgatatg acgggagacc tgtgtgctga tcgagcgggt gaggaactga
     8881 atgtcccact tctcgtcggc cagttgttta tgttcttctg tgatatggtc gatgacctgc
     8941 ccgaggtgac cgaagcgttt gtcgtcggcg aactcctcca aatacgcgac cgtctccggc
     9001 ttcaaccgga ggcgggtctg tctcaactct tccatcatcc tccctcactt tccatagtcg
     9061 atgtcccgtt ccagctgttc gaaagcccgt tgattcttca gatgttcgaa ttcgtcgttc
     9121 atgtgccgct cgatcctgta gagtgattcg ttgaatatct tttgttgttt gaatgcgcgt
     9181 cggaccggat gttttggggc tccattcttt tcacatttca cctgttcttt tgacaagtct
     9241 cgcatctcgg agaggatggc attccccatc cgggtgtaga ggtcctgtcg cttcgtcatc
     9301 cggtaccgct cggccttttc cgtgtcgccg tagctgcggc gatggaacga tacttcctgt
     9361 tcgaggcgct cattgaaggc ttggaactct gattggaagt gaatgtcgat atagcggtcg
     9421 gtcagacggt cgagcgattc acggaacggt tgcatcccgt tcatgttgta gcgccattgc
     9481 cgtttgtctt ccggcaaccg ttcatagatg tccttgaatt gacggacgaa ttcgggatgc
     9541 aggacacggt tcggtagcgt tggaatcttc cggttccgtt tatgggcaat caactcgtca
     9601 cggatgaagg cgttcagttt ctcctgttct ttcgtccggt cggcgaggga atggatgact
     9661 ttcgacttca tcaactcgat cgatttcggt ttgcgtttgc cacgctcgcg catgtggctc
     9721 gtctcgacga tggcgacatg cacgtggata ttgtcggtgt tgtaatgcac ggcaccggtc
     9781 cagtaggcgt ggaccatctt ctctttttga agcattgaat cgatcgcgtt ccgtgtcgcc
     9841 tggatcaacc gtttctcgtc gacgaggtcg tcgtggagca caccggtctc gcgtagccag
     9901 gcgttgtcga atgagatgac gtcctgccag aggatgctac cgttctcttg cgcatgctta
     9961 aagatgtcgc ggacggcgcg acgcttttcg tcgtccaatc ggtcgtcctc acgtgtgaac
    10021 agaccgctcg acttcgtctc gtcttccata tagtcgtgat acgtctcgaa ctgttcgcgg
    10081 ctgtctttcg cgtccggacg attgatgtag tcgaggtacg tcgtgtagcg acgcgacttc
    10141 ttttttgtgc ccggcacctt gaacttcgac ttgatgacga cacccggcgt ctcacgcatc
    10201 ctgcatcacc tcattcaaca aacgcgtcac cgcagcgagc tcatccgcac tccgtttcag
    10261 gtggagcgtg ttcgcctcga gctgtcgttc gagtcgctcg acctgcgtcg attggatgcc
    10321 gttcgcgcac caggaggcga gcagttcttt caaatattgt tgccgggagc ggttgtgttc
    10381 cttcgcccat tcatcgatct gtttcacgat gacggggtcg atgtcgcgga gtaacaggtc
    10441 catctgcctg accacctttc cagagggtac atgttgccaa cgtcctaaaa gttcgttcaa
    10501 agagcataag gggaaactgc tatcacttgt cgtgatagcc caggcagagc ctggggtttc
    10561 cgtgatatca ccaaaagtcc gaaaacggca cgaaatgtgc cagcgaaaac agcgatttgg
    10621 cacgaaatgt gccacttaaa tcgacagttc ccggagccgc acgcgcagtt tgtcgtgctt
    10681 ttcttcgagc gcttggaccg actgttcaag tttctcgagt tcaagtgtga gctcgtcgcg
    10741 cttccggacg aggtcgaaga tctcgttctc ctgttcgacc tgttcgtcga gcgagaggta
    10801 ggggagttcg ccttcgagct ccttgttgtc acggtcgagt cgcttgattt gttgtcgctg
    10861 cgccttgacc gactgttgcg ctttttctaa ctggcgctcg gtctgcgcga gctcgtcctc
    10921 aacgaattgt ctcgtgaagg ttgtctcgtc ggatgaactg tggttcgcct gttcgatggt
    10981 ccgacggtcg gcatagagtg acgtcaaaag actgccctcc cgttcctcag gtgtgagtgt
    11041 gtcgattgat tgtgactcgt ccaccccata gattcggacg gcgagttggt cgaagtcgct
    11101 cggtacgtcc ttcaattcga gcacgtattg gtcgttccgt tcgtacagca aagtgacttc
    11161 cttctcggaa tccggacgag ccttatagac atagcgtaag agatgatcgt tcgtgttacc
    11221 tggtgcttca tcgagtgaga gtcggatgcg tattgtcttg gcctcagtat cgtaactgga
    11281 cgcgtggagc gtcacggtct ccccgttcga gagacggatt gcctcgttga tcggcgtctc
    11341 attgaccggt gcctcctcgg cgaagaagaa cgacgaggta ccgaaaaaga ggaagccgac
    11401 gacaaagaat acgccgagtc cgaggtagaa ccgggagacg ttctgggtga ggcgtcgacg
    11461 cgttttcggt cgcatttaaa tccctccttc tggtgtcaaa tcttccatct ctgtgacgac
    11521 caaacgcccg tcgatgaact cgaacgtcaa agccaacagt tcttgcgtcg tctcttcata
    11581 ccccgtctcg gtgatcaaca ggtcttgttc gaaccacacg agacaatttt cttcggaaac
    11641 ggaagggaac acctcgatgt cgcggacggt cgtctcgaac gtgccgacgt cgctcccatc
    11701 agcggcgaag agtgtggccg cgagttcctc cgacatgacg tccttcgact gtcgtttctg
    11761 ggtcgtgtaa ctgtccttcg tgatggtgaa ggcgtactcg acgaagcgcg tcgcttgtgt
    11821 cgtcagctcc tccattcgtt ccgtctccgg cgaagcgacg acttgttcgg tgtccgctga
    11881 cgtatcctcg gaggttgccg attcaaggga agtgacgctc tcatttttcg tctcactagg
    11941 gtctgaacta ctcgtgacag ccgtcacttg ttgatagaaa aagacattcg ccgcgagtga
    12001 aatgagaagc agtaccccga acagagacgc gaggtgacgt gcggtgaagt tcatttttcc
    12061 tcctcctttc catacatcca tgactcaaaa tccaaagacc ggggcggggt cgatatgacc
    12121 ggaccattcg ctcgtcttga tctcgaaatg cagatgattc ccgctcgagc ggccggtcgt
    12181 gccgcaatat ccgagcgctt gcccggcctc aatctgttgc ccgttctgga cgccgatacg
    12241 actcaggtgc gcgtacgccg tgatgtagtt gtcgtgccgg acctggacga gatttccgta
    12301 cggtccgcgg ttcccgctat agatgacggt gccgatcttg accgcgtgaa tcgtgtcgga
    12361 tggtgtgcaa ctgaagtcga tcccggtgtg gttgtcccgt tgtccgaaga cgacacgcca
    12421 gccgaaacgc gatgtcacgt tgagcgggat ggtgagcggg gaacgtaacc ccgacaacag
    12481 ttctttcgtg atgattccgt cggcgacggc gaccggcgca agatatttca acaccgcatc
    12541 gacatactcg atgtccccgt aacaggcgcc gtgccggacc gcactcggtc gatgacagcg
    12601 atagatgccg gtatgtttca cacgctgata catcatctgg gagaacgaga tggcgagttc
    12661 tttcgagtac cgtccgccgt tctcctgaac gtactcgatg aagccgccgc cgaaattgta
    12721 actctgtaac gtgagctgca cgtcccggtt cgcgcgctcg aagacggacg cgaaatgctc
    12781 gacaccgtag acgatgctct cctcaggaga ggtgatgcat ccgatccgtc cacacttcga
    12841 ttcgctcgcc tgcatcgggt cgttcccgcg tcctccgctc tcctgcatca tgagcgccag
    12901 cacaaggttc gtctgttcgg ccatgccatg cttcgtcagt tccgattcga ccaagccccg
    12961 atattggagc acctggtcgc tcacctgaag acctcccgcc gtgtcgaacg tgacgtcggt
    13021 cggttgttcg ttctggacac ccgtgagcgt gtcgaggatc ccgacgatga ggatgaccag
    13081 gaacaacacg agtgccgcga tgccgagcag gatgaatcgc cacttgagcg tcgcgagctg
    13141 ccatttcgcc gtgacggcga agcgggcggt ccgtttcgcg gccgcccaca tcaggcaccc
    13201 ccaccgaaca aggcaagctc ctcgggcgcg acatcgacgt caaagatgag gttctgcacg
    13261 ccggagatgc tgaggacgac acgccccgtc tcgagcgagg ggatgatgcg catctcagaa
    13321 ttcgagagct ggccgtcgaa caccgtctgg atgatcggga tgctctccgc gtcctgttcg
    13381 ccgatgatct tgtactgcgt gagctggaag agcgacttga cgttctcggc gttctcggac
    13441 ttcgacccgg ccggcacgaa gtcggtgatc aggtgcgaca cgaagaagat accgccgaaa
    13501 tacttgcgcg cctcgcgcat gcagcgttgc agatacagga tggccggctg ggcgatgtcg
    13561 cgcgtgttga tcaagtggtg cgcctcgtcg atgacgatga gatacttgca cgcctcctcg
    13621 gtccggagca cgccctggtt ataagcctta agttgactcg acccgttggc gatcatcccg
    13681 tcccacagca tgttcatcaa ggagaacacc tgcgcctgaa acacctcgtc ccttaggctc
    13741 gtcaggttcc ggagcgggaa cgagacgatg agctcctcgt cgaaccggtc gatcgaggag
    13801 tgtccgtcga agatgttgcc atagttatgg acgaggttcg tgacggcgag ctcgatgttc
    13861 tcgagacgcc gcacgcggtt cggactgatg gcatccttga tcgaggtgcg cgtgtcatcc
    13921 gtgtagagct cgcgccgcac gagagttaag aaatcggaga acgtcgggta ccggttcgcc
    13981 ggatgcgtcg tgatcggcag ctcgccctgt tcgtcccaga gcccgtgccg gacatataaa
    14041 tcacgaagca ggatctcgaa ctcgttcgtc tcttcctgtg ttgccgccgg gttgatgtag
    14101 tgatagaaca cggccatctt cgagaggtgc tgcatgaacg agagcgcctc gttggcgctg
    14161 ccgtcgttgt tcgtcaccgt cttatagaca tggagcgggt tgatgagccc ggccgacccg
    14221 tcgagtgcaa tctcttttcc accgagctgg cgcacgaggt ccgagaattc gcccgtgacg
    14281 tcgaggatgc ggatcttgtt gcccttgatc gcctggtcga gcaccgtctt cttgaggagc
    14341 gtcgatttgc cggaccccat cttgccgatc atgagcgcgt tatagaattt acgttgtttg
    14401 tccttatgga acaggtcgaa gattacgctg ccgttcgtgt cggtcgtccc gtaatacgtg
    14461 ccggtcgcgt cctggagcga cgtgaagtgg aacggatagc caccggcgat ggagagggac
    14521 gggatctctt tcccacggcg ccggttcggg agcttttgtt gctggtcata gctcgtgaac
    14581 aggctctgcc actcccattc ctgttcgttc aggtagattg tcgagcggaa gttccgggcc
    14641 tcgagttctt ccatcacgtc ctgcactttc gtctcgagcg cgtcgagcgt cttcgacttc
    14701 acgtagaggc gcagatgcag atatttcatc gtctcgccct gggtgatctg ttcgtagagc
    14761 tcgttcagct ccttatacgt ctcccgggcg tcgatacggt cgatgttgtc cttcgcgttc
    14821 tcgaagcgcg tgttctgttc ggccatcgcc ttgttgatgg tctggatgat ctcacgcttg
    14881 tcggccgtcc cgatgtcgag cgtcgtcaaa acgcctggca tgttcagaat cggttcgagc
    14941 cagtagtcat agacgagcga ttgatattta tagacatgga gacaggacag gtagccgtcc
    15001 ccgagtcgga cgaagttggc gtcgaactta atgccaccct gtggctggat cttggcgatg
    15061 acgtcggggt tatagccttt ctcgatcttg acggtctccg ggtcctgttg tttggataac
    15121 ttggcacgta ggcgctgcca catgcgcgtc actcctttct tcaggcgtcg agttgcggtt
    15181 tcgtgttcgg gttgttcagt tggtagagta catggacctt ctggtcgagc gtcagctcgc
    15241 gcatcgggtt cgagcgtcgg agcagtttat agaggtgtgt cttgcgttcc cgtagcgtcc
    15301 gctcgtcttc ggcataaaaa aagaggagat aatcgcgatt ggtgcgatgc tcctcgaggt
    15361 attcaagctc ctgcttcttc tttagtagga agggcaggta ggccggtgtc tgattttgtc
    15421 gaatctgtcg ttcgatgctg atcttctgcc gctcgagact gagtggcgtg ttcagtggta
    15481 cgaccttgag cgggtgcgtg tacgcctgta gtagataggc gagtgagaac acgtcatggt
    15541 ccttttcctc ctcgttcaag gaatagatgt ccttcgaggt gagttggacc atgtcgagat
    15601 aggttccgtc gcgcatctcg aacgcctccg tcccggtgat gtcgacgacc ggcatcagtt
    15661 cggcgaccgt cggtttgacg acgacctttt ctttgacctt ccgtttctcg accacgtcct
    15721 gttcgtcgag ccaggtgccc gttcgtctag gtccctgtag cgtatcttca atgaaagcca
    15781 tctcaatcac gtcctttcgt gtgcgcgtcg agcgcgagat aggtgtcgtt ccgtttgatg
    15841 agtgcgtaat agagtgcatg gaccatccgc ttctgcgggt tcgtcgccgg ccgcagcacc
    15901 atgaacagcc cgaagacgac gaggaagacc gtgaacggga tgtgcagtgc cgatgggatg
    15961 aacgggagcg tcacgagccg gagcacgatg agcccgacaa ggaacaggaa gtcatgcagg
    16021 tagagcatct tgttgatctt cagttcggtc gtgacctcgt tcgggatccg gtatttgcgc
    16081 atgggtcatc actccttttt cttcatgttg tcaggtcgcg gtggagaggt cgggtagatc
    16141 cgtcgtgaat cttcctggtg ctggctatga cggtatgtct ggttctcgcg tacctgctcg
    16201 atgacctcgt tctcgacgtc gagcacggtg tcttgatgga tggtccggcg ggcgcgtcct
    16261 tggcgtttct ctgttgccgt atcactcgaa tctgtcgcag acgacgaaga cgaggatgag
    16321 tcgcttgaat gtggtgcctc atcaggtgtc gttacgtcat ttctgtctac cgattcactg
    16381 tgacgatggt ttggtccgga tgtggcatcg gtggacccgg taaccggttc gatagtcgac
    16441 gaagcaggga atggagaatg accagagctt gaatggtcgt gaatcgactc cggtcttttc
    16501 gtctccgatg acattgtttg atggtcgtgt ccacgttcgg catttgattc aggagacggg
    16561 cggcctgacg cttcgttcac gtgtggagaa ccgtgcactt caagctcaga ttcttgaccg
    16621 ttgtttggtt gcgcatcctt cttcggactt gtcggtttct cttggtcggt ctgcgtgcgt
    16681 ctggcggttt gattcgtctg agcaacacca tctagatcgg tttgtctctc ggtatccgct
    16741 ctctgtgaag cttggcccgc tgcagtaagc ggtgaaccgt tatgcggcat ggtggttgta
    16801 tccatccgcg tcgtcgcggc ctcatggagc gatggcatct ttggagcgcc ttgtgtgaca
    16861 cgcgcgacct tcgagaccgc gtgggcaccg gccgaggtca cacctttccc ggcggcatag
    16921 gcgccgaggg cgacacccca gccccgcttg agcccggcat cgatcccgaa cagccgctcg
    16981 accatgttcg gcccgtcaat caaggcgacc gagaaggcga tgagggcgat taggtaggcg
    17041 aacccgtcca acgtctctgc gagataggca gtcccgatcg tgtacagttt aatcgaaatg
    17101 aaaattagga taatcacgag gaacgtgttc aaaatactct ggatgacctt cttcgtcttt
    17161 tgaccactgt gcagatcggc cggtgcgacg aggatcgcca agacatagtt gaaggcgagc
    17221 tcgaacgaca ggcgcgccag tttgtaggca atcgagaaca gcgtgaagcc catgaccccg
    17281 agcgtcacga agatggtcaa ccaattcggc tgatagcggt agtaatactg gttgttccac
    17341 tcgacgccac tttggtcgag tttcgagctt cccatcgttt caccattcca ggttagtttg
    17401 aaccgagaga tttgttcgcc agtacttccc aagcgaaatt cattactatc gaatacctcg
    17461 ttgatatcaa tatttcgtaa atgactttga ggcaaggagt tcaaagccgc accttccaaa
    17521 ccagaaaaat cgtttcggtc atattcaatc aaatcatgaa tgttttctcg taaaatctga
    17581 tttgatatcg attcactgga agagttttcg tcagagtttt gagctgtgaa atcaatcgcg
    17641 gtatcactga attcacttac ttgcgtcatc gttggagata atagtccgag aatgagcaac
    17701 gtgataaata gattgattaa aaatccttct cgatcaaatt tcttttgaaa aatgatgaga
    17761 taacccgtga ataggaagct agcagctaaa agaacgtaca aaaaaggttg aatcgtagaa
    17821 acgaattcaa ccacatgaga gttattaaaa aatgttttag ttagtagtat gctgtcagtc
    17881 actttttcaa gtccatcaat caatactgct aagccacgta ttaaaatcca acccattgag
    17941 cggagggcat ccagtaccaa tgtactgaga ctaaggatat cagtgaactc ttgtagcttg
    18001 tttacgactt cgttatcacc catataatcc ctccattcag aggctattta atgaagttag
    18061 tgacttgatc ctttaattca tcttctgtaa gggcagatac atttaattca cgactgattt
    18121 caccgtcagt catctcgtac aatctgccac ctttaagttc aggatgttct tgggtagaac
    18181 gttcttcaag atcttcccca ttaggctgaa acggattgaa taagagaacg tctttctttt
    18241 tttccgtcgc gacttcacgc acagtatcca cgtaagcccc ttcattacct tgactatcgc
    18301 tgtctacaag aaggtaggca ctttcttgct cagttttaat atctgcaatt tcttcaacag
    18361 aagtcgtaga aagataattc gaactttcgg caccacacga tgctaaaagc aacgaacttc
    18421 cgagtaggac accactcaag attttcctca taacgtttac ccctccgtca gacgattttc
    18481 ccctttagta gatccgcaac ttttaaattg acgcggaagt cgaacttatc tattagtgta
    18541 acagtttttg gggtgtctga ggtgtcgtcc tgatagacgg tcagaaagcc gtcggtcgtc
    18601 tgaatgttga gcacgtctcc ccgttcgagg cggacgcgct gcgtctcgat tatcctcgcg
    18661 acgacacgca attcgttctg gattcgcttc tctctcgcac tctcggccat gggttcggcc
    18721 tcctctctac ggtgtgcctt gcttcagctt ctcgagtcgc ttcgcgatca tcgtgctcaa
    18781 gaagctcttt tggctgtcag tgacgtcgta aactcctaag ttcaggttcg tctcgaactc
    18841 agggagggaa agtcctccga tgtcatgttc ttcgaacatc gagcggagga tgctgtcctg
    18901 aagcacgtca cgtaccgtca aggacttgtc ttcctgattc gatggcgtgt tcgcgtccgt
    18961 ctcgtcttct ttcttcgcga aacagacgcg gatttgttcg aagtcgagac cggcgtgacg
    19021 acaggggatg tcgatgtcat gcagggagcg gtccgtgtcg aagtcgtccg ccaggtattc
    19081 atagcggtac ttcatcgctg tcttgccgct caggaagatt ggatacgact ggatgcgtcg
    19141 cttcttcgtg tcctgacgct tgatgacacg gatgatgagc atctcacctt ctttgagtcc
    19201 catgacctcg gtcgccgtca tgagtcgacg gccgtccacg ttctccgtct tcgatttctt
    19261 gagcgagaac gtctgaccgg accgggattt cgtgacgatg gtcgcctcac cgagcttctt
    19321 cgagatcagt tcggcggtcg attcgtctgc ggtcaacaga tagtgcgtgt tcccgcagtt
    19381 gccgtcgatc gtcttccagt cctctccgta caggttctcg agttgggaat aggcttggat
    19441 gacgagattg aagcgcatgt tccggccaag acagaccgtg atgatgttgg ccatgccctc
    19501 gatcggaggc atgttcccga actcatcgag aaggaagacg acctgacgct cgcatttgcc
    19561 ctgtttcgtc tgcgaggcga cacgcgcgag cgcggtgtac acctgtttga tgtagagcga
    19621 cgcgatgacg ttgaatgtcg ggtcatagtc tgggacgatg aggaacaccg ccacgggaca
    19681 gagctgatgc atcacctcac ggatctgtat cgtcccgtcg atggagtagc ggaaccgtcc
    19741 actatcttcg tcatgcgctt ccagctggat cgtcgaagtg cttgagtcgg ttgagatctg
    19801 aacgacgtcc ccaatttgga gtggtgacgt atggtatacg atgaagctgc cgtcgtcgtc
    19861 cgtcgtgagc gcatgggtcg tcccatcggg gaatctgaac gtgagccgtg tcagtggctc
    19921 cgcgcgtcca ctgatccaac ggttgaatcc gatgcgtcgc atgtcgagcg agttcatcga
    19981 cgtcagcttt ccggtcccgt ttaatgtgaa gatgccgagc ttcgcgttcg tattggccag
    20041 gatactcgct cgtgtctgac caccggagaa gtggagcgtc gcgaattgaa gccgggccgg
    20101 atgattctca ggaaagcgtt gaaagaactc gtcgagtgcc gagatttcct gaccttgtcg
    20161 cgtcacgacc gtccgggagc cgaggtccga gagcatgagc gcgacattgt acatgttgat
    20221 cttctccggc gtgtccttcg cctcctcaca gagcccgaga atgagcgccg tacacaggtc
    20281 gatcgacgag ttggcccaga acgggtcccg cgccttcggg tcatggtaca acatgaaggc
    20341 gaccgaacgc gcatactgtt gagcgagcga atagttctct tctaaaaatg catcaatcgt
    20401 cagctgcaac aggttatatg acatcgattg gagtgggttc atcaggttca acacctcgac
    20461 ctgatagccg cgttgctcga gcgtctcctt cgaggcggcg aagagctcac cttttgggtc
    20521 attgatgatc aagctcgcct ggtcacttgc ccggctgtac aggtcgatcg tcgagaagac
    20581 gaacgtctcg cccttcccgg accgggttgt cccgatgacc aagttgttga cgggcgagtc
    20641 atcgatgaac agctcgcttt tgacccgtcc aacggggaca ccacctgatc cgtcataccg
    20701 tttcttccgg tccgggacgc ggcggtactg ttgcttcagt tcatcgaacg aggtgaagcg
    20761 ggcgctccct ttctgatttt tccgtagatc ccggaagttt agccatacct tgccgaatac
    20821 gaccaacccg atgaacagac tgaatgccat cagtccaatc aagacggttg aagagggaag
    20881 actcacctcc aagaacaagg agggtgagag cgtcggaatc gtcgccccgg tcaacaggcc
    20941 atcttttaga attggggtca tgatttgtcg aatgatgttg tagaccccgt tcagcagata
    21001 aaaaatcccg accgacagca ccaacaggca gaccagggcg gggaagatca aacgtatcgg
    21061 aaatcgtggt gacagagact gagttctcaa ttatttcacc taccttaatc taaataaaga
    21121 attgtttcta ggtcaatttc ttcagcagcg atagcggctt gaatcttctc acgagctgcg
    21181 gtgtccttgc tagatgtttt ctttagtttc tcattcagtc cgtcgatcgt ggccgtaatg
    21241 tcttggtatt tatcgatctt tgcttgtacg gcagggtcgt ttgtcttgga cgcccaatcg
    21301 ttcgcggatt cgatgtcccc gagaaagata taggcagtca ctttcgcaga aatacgggga
    21361 gctatccatt ccacattttt catcttggcc acggtctcat ggtcccgttc cagtttggcg
    21421 atatcgaacg cgccctcgtc ggtcggatgt gacgcttgaa agtcatggag ccgttccaat
    21481 ttctctgtat cggatagctc gagcccggcc agcttcgtct cgatcaggat ggggtcatcc
    21541 gtgagctcga gtgccttctg gtcttctcct tctgcaagat agaggtcgac caataggtca
    21601 tcatcttcct cggaccggtc tttccgttcc agtaaatcga tgagcgagga ttcctcacct
    21661 tggagtgcca ggtcgtaagc atccagccat gtctgtccga taccggtcac ctgttcggcg
    21721 tgtgcctctt tatcgatgaa ccattgcgcc gcagtgaaca gggaggtaaa tagaatccca
    21781 gccgtggcca ccccgtagat gaggcggcgc tgtagtcggg tcaggcgtga ctgataggtc
    21841 gacgatatga ttgagttcga tttggcggac tgtcgtttgt agtcgtccgg tgtctcagac
    21901 tcgatctcgt cgaggagcca tagttttttc gcgttatcct ctttcttcgt cttgatccgt
    21961 tgtactcggt ccttcacttg atggtacagg ttcggatacg ttccttctgt gccgaacgtg
    22021 aacgtccccc gatagagcag ttcgtctttc tggtcgaaga gccggaagtc accggaacag
    22081 ctcgtccctt cctcgctgag tgcctggttc aggtcatggg tcgcgatgac cgcctcggcg
    22141 aaagggagcc gctcatagtt ctggatccga gtgtccggca cgtcggtgaa tcgtacaaac
    22201 agcatctcgt tcctcctctc gtttcaagca acaaaaaaag ccttccgatt ggaacgctgt
    22261 atgcgtgtac attagaattt gatgttctgg tcaaccatct cggcgagcgt gaacgcgccc
    22321 atgacgatga tcaggccgac ggcgcccccg acgagccaac cgacggcctt cgagcggccc
    22381 cgatccccac cgaagatgaa gtagaagccc ccgatcgcga aggcgatggc cgcggcgatg
    22441 acggcgagcc cctggaagaa ctgaagcaag ctgagccctg tctcattgag tcccatgtcg
    22501 ttccctcctt agtcctgatg cgccggcgac ttgaagctga gcttcgcctc gagcgcctcc
    22561 aaaatgagtt cctggttgtc ctggatgacc tgttgatgct gctcgtcgag ccattcctcg
    22621 tagtccttcc cacggatgcg taagagtttc tcggcgaagc tacggttctg tttctgttct
    22681 tttgatgcca cggtacacac ttccttccct tgatctcgtg atgtgcagca gcacatcatt
    22741 aaggacagtc ggattcggtg cggtgggttt ctagccgttc tcccacgaac tccgctcctc
    22801 atgaatctaa ggagctgtac agggtttttc gatgacccgg aacgatgcgg tgaccttgtg
    22861 gcgagtttta ggcgactctc gccgaaccat ctgtgcgtag atcccgccca cccggtcact
    22921 ggtgagggac acgccggtat gtgattggat tagaccatcc ttaaggatgt gctgctacgt
    22981 cgatgtcgat tactgtcgga ctctttttcg cttcttgaca tgggtgagct cgtcatccgg
    23041 gttcttgcgc ttggcgagca cgtgggcgtc acagacgacc gtacggatcc gatagtagag
    23101 ttgcgtcaac tggaccgcct caccgctccc tttctcgatg ccgatgaagc catgtagctc
    23161 ataggtcttc ccgtcgaacg tgcggaccga atcggcctgc ggcaactcct tcaggtcgaa
    23221 ccggcgtcgt tcgagcttgg tgacggaccg cttcgctccg tatccgaagt caatggcatc
    23281 ccatgggacc gtcgcgagcg tgtgccctaa cgctcgggcc agatgatcga tgtccgcgat
    23341 cgacggcact gagcggttct gttcatattg actgatggcg ggctgtgaga tttccccgag
    23401 tgtcttctct gatagttcga cctgtgacca gcccgagagc cggcggttct ccttcaacca
    23461 ctccccgaat cgatacataa gccttcccct ttctgtaaac cagagcgacg accaaacaga
    23521 tgtttccttt tgttggttcc aatatagcag ggataggaat aaaaatcatc agttttctga
    23581 tatgtcagaa attttacagt tgacgattct tgtcgaatcc gctctataca agcgataaag
    23641 agcaacagta actcaatatt tttgattttg tcgcacaatt gtaaaaaaat aacgctttga
    23701 ttatagaaaa taatgacaaa tattttgata tcaagagatt gtggtagggt agaggaatag
    23761 aaggtttttt caagaataac gaatagagag tactacgatc gtggggtgag caagtggaat
    23821 tgaacgaggc aatcatcgag cgtatgaagg agctcgcagc ggaacgtaat atgacaattc
    23881 accaagtcat tcaaaagggt ggattaaatc aggcaacaat ttcagagttg atgaacggac
    23941 ggacaaagca tccaaaggtg agtacgattc aaaagttttg tgaagggtta agcataaact
    24001 taaatatttt ttttgataat gaaaaattta aataaataga tatagattta ttaccatcta
    24061 ttttatactc aaaattacaa ttttatattt tttgaaaaat aatagtaaat tttaatggta
    24121 taattttcac gcactccatt ttaatccaag attttaaagg gaggaattga atttatgaaa
    24181 aaagtctacg ctgtccgcaa aggcagaaga acaggcttgt ttacaacttg ggcagaatgt
    24241 gaaactcaag taaaaggata tactggcgca gaatataagt cttttttaga taataaaagt
    24301 gcattggaat atcttaataa agaaaaagaa attatacaag actcagatga ttatcttaaa
    24361 gtttatgttg atggaagtta ctctaaaaga ttaaatacag caggatacgg atgtattttt
    24421 gtaaatggag acaaagtaat tcataaaatt tcacaaagag tatctattga tcccgaagag
    24481 aatttatgga atgtttccgc tgaaattgaa ggagttcttg ccggcgttaa atgggccatc
    24541 gaaaaaaagt ataaagatgt ctcagtttac tatgattacg agggattaga gagatggttt
    24601 gacggttctt ggaaagcaaa taaaaaaaca acaaaatttt atattgaaca gatgaaactc
    24661 tatgaccaaa aaattaaaat tcgttttttt aaagtgaaag cacattcagg tgattgcttt
    24721 aacgaaatgg tagatatttt agctaagtct tcattagaag taaattctag aaaaaaatgt
    24781 aacctttaca agaaagctac atcagtcttt ctttctcaga attcgaaaaa atagtaggtc
    24841 aaattgaaaa taaagaatgt ttagttcatc ttggagattt taaagtcaac gattacgttt
//
