# Supplementary material for: The genomic sequence of Exiguobacterium chiriqhucha str. N139 reveals a species that thrives in cold waters and extreme environmental conditions
Source: PeerJ. 2017 Apr 19;5:e3162. doi: 10.7717/peerj.3162 (PMC5399880; doi:10.7717/peerj.3162)
Supplement: Supplemental Information 2 [file peerj-05-3162-s005.gz › BioCycDB/contig000015.gbk]

COMMENT     Generated by SRI International Pathway Tools version 18.0 on Fri Jul 18, 2014
FEATURES             Location/Qualifiers
     source          1..3383
                     /organism="Exiguobacterium sp."
                     /mol_type="genomic DNA"
                     /chromosome="contig000015"
                     /strain="N139"
     gene            complement(2754..2984)
                     /gene="exiN139_03161"
                     /locus_tag="GUK6-6351"
     CDS             complement(2754..2984)
                     /gene="exiN139_03161"
                     /locus_tag="GUK6-6351"
                     /product="hypothetical protein"
                     /codon_start=1
                     /translation="MFKSKTIKILGSLALSASILSGVPTSVSAVENDVPIYAPVYDGT
                     VYQSTLTNTLVKLPKWTHIATNTSSLVDTVNY"
     gene            complement(1853..2413)
                     /gene="exiN139_03160"
                     /locus_tag="GUK6-6350"
     CDS             complement(1853..2413)
                     /gene="exiN139_03160"
                     /locus_tag="GUK6-6350"
                     /product="hypothetical protein"
                     /codon_start=1
                     /translation="MASCSENDSSKSTSLGKEMSNEKTEQTTQDVSGTKQYVSINEYI
                     ESMVAQQFSFISFEKEVENNELITTVTFSVDNILSPKFTSTEQQFYWSVQLPTSLFEK
                     VSDVPEPVMFVPVSGEELTDSEREKSRYANFYRMEQRFKVSEEHVAEVEELIQKNDSG
                     YAFKLHDENYEEAFVFVDLESFVNID"
     gene            752..1360
                     /gene="exiN139_03159"
                     /locus_tag="GUK6-6349"
     CDS             752..1360
                     /gene="exiN139_03159"
                     /locus_tag="GUK6-6349"
                     /product="DNA binding domain, excisionase family"
                     /codon_start=1
                     /translation="MYTIDEAFEILSKNKLTTHKETVRNWVRKGVIQAEPLESRKKGY
                     RISEEALEQFIKERMPEGWELYPESVTVEARDVVKNEEEAPYHVEVDVEAIKERAREE
                     MWYELLGKFVFEDYFVLKKSEVKAAVEHMRYSKEFEAEVWERCSKHTWGHATPRVPYL
                     LDYFMFEGRRIPFNKDFDGRDEQIIHALIEKIRLDKVNGRRN"
     gene            26..568
                     /gene="exiN139_03158"
                     /locus_tag="GUK6-6348"
     CDS             26..568
                     /gene="exiN139_03158"
                     /locus_tag="GUK6-6348"
                     /product="hypothetical protein"
                     /codon_start=1
                     /translation="MRKLITGVLFSVLLVGCGNPNFHSQEKNMNHQVGNYEGRILEIA
                     VIGDQELPEINNVKYENIKLSALDHNVSTFDAIIITESAFSEADKEKYVPFFNTVKYP
                     VFFFGTEGFMDFAFVSENTTMEMAANEESGYVQGFNGRNTEDSISWRFFLPDGPEKDE
                     VKDKELLVKVFNVIDGLKES"
ORIGIN      
        1 atttattaag gaggaacaca ctcttatgag gaaactaatt acaggagttt tattttcggt
       61 tttattagtg ggctgtggta acccaaactt tcattcccaa gaaaaaaata tgaatcatca
      121 agtgggaaat tatgaaggaa gaatcttaga aattgctgta ataggtgatc aagaactccc
      181 tgagataaat aatgtaaaat atgaaaacat caaattaagt gctttggacc ataatgtgtc
      241 tacatttgac gcaataatta ttactgagag tgctttctct gaggccgaca aagaaaagta
      301 tgtccctttc ttcaacacag tgaaatatcc agttttcttt tttggcactg aaggatttat
      361 ggactttgct tttgtaagtg aaaatactac gatggaaatg gctgctaatg aggaaagtgg
      421 ttacgttcaa ggttttaacg gtcgaaatac ggaagatagt atttcttgga gatttttctt
      481 accagatggc ccggaaaaag atgaggttaa agataaagag cttcttgtga aagtatttaa
      541 tgtaattgat ggtttaaaag aaagttgatt tgttttaaat tgtatctaaa tttcaataga
      601 atgaacacca ttcagccgaa tggtgttttt gtttggaagt cattcaccga tttctgatta
      661 atttgaagtg gattaagata acatcttaat ttaatacaat gtttatggta ttttttaata
      721 aaatcatcat tgtattaaaa gggggttcat catgtatacg attgacgaag catttgaaat
      781 cttatcgaag aacaagctca cgacccacaa ggagacggtc cgcaactggg tacgaaaagg
      841 cgtgatccag gcagaaccgc tcgagtcgcg caaaaaaggc tatcggatca gtgaagaggc
      901 gctcgaacag ttcatcaaag aacggatgcc tgaagggtgg gagctgtatc cggagtcggt
      961 gacagtggaa gctcgggatg tcgtcaagaa tgaagaagag gccccgtatc acgtcgaagt
     1021 cgatgtagaa gcgattaaag agcgggcccg tgaggagatg tggtacgagc ttctcggcaa
     1081 attcgtcttc gaggactact tcgtcctgaa gaaatcagag gtcaaggctg ccgtcgagca
     1141 tatgcgctat tcaaaagagt ttgaagccga ggtgtgggaa cgttgctcga agcacacgtg
     1201 gggtcacgcg acaccgcgtg tcccttacct gcttgattac tttatgttcg aagggaggcg
     1261 gattcccttc aacaaagatt tcgatggaag agatgaacag atcattcatg cgttgatcga
     1321 gaagatccgg ctcgataaag tgaacggaag acgaaactaa acacgaaaag acattctctt
     1381 taaaagtggg gaatgtcttt ttatacaatc atcattattt taatttatgg ttgaaatcat
     1441 tccgtcgttg ttgttatcac gcatattacg acgtgataca tgttcattcg ctcatcaagt
     1501 atcgcttcga ggattggggt gagtctgagg agggggcctg ggagaaggaa tggtgatccg
     1561 ggctcatgcg tgagcgtcta acgccttagg gcgaagtcgc tcatcgcacc gctgcccccc
     1621 tgacggcccg ataacaagag ctgttggttc accgccgcat ctctaggttt ctggaccttt
     1681 ctgacggaaa gcacggagcg taggggcaac gtcaaaacca agagcgtggg cgcgtctaac
     1741 gccacgcaaa aaacaccatt taaattcttt aaagtaagcg tagtaaaaaa gaattctctt
     1801 cgggattgaa gtgaattctt ttgttgagaa tatctatttt gctgttgaat aatcagtcta
     1861 tatttacaaa agattccaaa tcaacaaata cgaatgcttc ttcataattt tcatcatgaa
     1921 gtttaaatgc gtatccagag tcattttttt gaatcaactc ttctacttcc gcgacgtgtt
     1981 cttctgagac tttaaaccgt tgttccatcc gataaaagtt agcataacga gatttttctc
     2041 gctcactatc tgttaactct tccccagata caggaacaaa cataaccggc tcaggtacgt
     2101 ccgatacctt ttcgaaaaga gaagttggaa gttgaacact ccagtaaaac tgctgctcag
     2161 tagaagtgaa ttttggactt agaatgttat ctactgagaa cgttacggtt gtgatcaatt
     2221 cattgttttc tacttccttt tcgaaactta taaatgaaaa ttgttgagct accatacttt
     2281 cgatgtattc attaatagat acatactgtt ttgtacctga aacatcctgg gtagtttgtt
     2341 cagttttctc gttagacatc tctttaccca aagaagtact ctttgatgaa tcgttttcgc
     2401 tacatgatgc caatactaaa gcactcgcta aaacgtatat agcaacatat tttttcatat
     2461 atcagtatgc aaggttctca gagtagctgt aacgggtgta gtctgcagaa acagcttttg
     2521 atcttgatat caaaccatta gagtatgtga ctaattttcc tgtggtatcg acaccgatgc
     2581 taccataaac taatttccgc gtggattttg gaggaatatt aaaggcgaat ttagttgatt
     2641 tggtggtatc cgtcccataa gaagcctcgg ctgttacttt taggccattt tgcaaaattt
     2701 taaattctgt ttcacctgta agagttccag tagcaaatac acgacgagaa acctcaatag
     2761 tttactgtgt ctacaagaga cgatgtgttt gtagcaatat gcgtccattt aggaagcttt
     2821 actaatgtat tagtgagtgt cgattgatat accgttccat cgtaaactgg tgcataaata
     2881 ggaacatcat tttctactgc tgacactgaa gttggcactc ctgataaaat cgatgcgctc
     2941 aaagctagtg aacctaagat tttaattgtt tttgacttaa acattaaaaa aaacctccaa
     3001 tattttttga tgaaaatctg gtgaaaataa caaatcctaa aaattcattg tctccttcac
     3061 attaaaaatt tgacttttga actaagcctt attcaaaata tagcatttat ttaccatttg
     3121 aaatttggga taatatgagg tggaggagat taaattgtat aaatatattg ggaatatcat
     3181 ccgatttaat cgtattaaag ctaagaaaac ccaacacgaa gtcgcaactg ggatatgttc
     3241 tatctcacat ttaagcaaaa tcgaaaaagg tgtgtacctt cctaatcaag agacattaca
     3301 tctgcttctc gaaagacttg ggaaaaaaat tgattttgag aaagatcagc atcaaagact
     3361 agtaaaactt attgatgact ttt
//
