# Supplementary material for: The genomic sequence of Exiguobacterium chiriqhucha str. N139 reveals a species that thrives in cold waters and extreme environmental conditions
Source: PeerJ. 2017 Apr 19;5:e3162. doi: 10.7717/peerj.3162 (PMC5399880; doi:10.7717/peerj.3162)
Supplement: Supplemental Information 2 [file peerj-05-3162-s005.gz › BioCycDB/contig000017.gbk]

COMMENT     Generated by SRI International Pathway Tools version 18.0 on Fri Jul 18, 2014
FEATURES             Location/Qualifiers
     source          1..2539
                     /organism="Exiguobacterium sp."
                     /mol_type="genomic DNA"
                     /chromosome="contig000017"
                     /strain="N139"
     gene            complement(1..2059)
                     /gene="exiN139_03165"
                     /locus_tag="GUK6-6355"
     rRNA            complement(1..2059)
                     /gene="exiN139_03165"
                     /locus_tag="GUK6-6355"
                     /product="23S ribosomal RNA"
ORIGIN      
        1 gggtaacctg catcttcaca ggtactatga tttcaccggg tctctcgttg agacagtgcc
       61 caaatcgtta cgcctttcgt gcgggtcgga acttacccga caaggaattt cgctacctta
      121 ggaccgttat agttacggcc gccgtttact ggggcttcgg ttcagtgctt ctcttgcgat
      181 gacacatccc cttaaccttc cagcaccggg caggcgtcag cccctatact tcatcttgcg
      241 atttagcaga gacctgtgtt tttgctaaac agtcgtttgg gcctattcac tgcggcttat
      301 gttgccataa gcgtcccttc tcccgaagtt acgggaccat ttttgccgag ttccttaacg
      361 agagttatcc cgcgcgtctt agaattctca tctcgcctac ctgtgtcggt ttacggtact
      421 ggcgccgacc tccttactag aggcttttct tggcagcgtg aaatccggta cttcgcccta
      481 cgggctccac gtcacagctc aaccttgtgt gtcgggcgga tttgccaacc cgacggcctc
      541 gctgcttgtc cgtgcacttc cagtcgcacg gttaccttat ccttctgcgt ccccccatcg
      601 ttcaaacggt ggtacggcgg tacaggaata tcaacctgtt gtccatcgcc tacgcctttc
      661 ggcctcggct taggtccaga ctaaccctga gcggacgagc cttcctcagg aaaccttggg
      721 ctttcgacgg aggggattct cacccctctt ttcgctactc acaccggcat tctcacttcc
      781 aagcgctcca cggctcctca cgataccgct tcactgctgc ttggaacgct cccctaccat
      841 cccttacggg atccatagct tcggtggtat gtttagcccc gttacatttt cggcgcggcg
      901 tcactcgact agtgagctat tacgcactct ttgaatggtg gctgcttcta agccaacatc
      961 ctagttgtct gtgcaacgcc acatcctttt ccacttaaca tacacttggg gaccttagct
     1021 gatggtctgg gctgtttccc tttcgactac ggatcttatc actcgcagtc tgactcccga
     1081 gtacaagttg ccggcattcg gagtttgact gaattcggta accctgtggg ggcccctagt
     1141 ccaatcagtg ctctacctcc ggaactctac acctcgaggc tagccctaaa gctatttcgg
     1201 ggagaaccag ctatctccag gttcgattgg catttcaccg ctacccacac ctcatccccg
     1261 cacttttcaa cgtgcgtggg ttcggacctc cagtcagtgt tacctgacct tcatcctgga
     1321 catgggtaga tcacctggtt tcgggtctac gacgacggac tgatgcgccc tattcagact
     1381 cgctttcgct gcggctccgc ctcatcggct taacctcgcc cgccatcgta actcgccggt
     1441 tcattctaca aaaggcacgc catcacccgt taacgggctc tgactacttg taggcatacg
     1501 gtttcaggat ctgtttcact ccccttccgg ggtgcttttc acctttccct cacggtactg
     1561 gttcactatc ggtcactagg aagtatttag ccttgggaga tggtcctccc ggattccgac
     1621 ggggtttcac gtgtcccgcc gtactcagga tccactctgg aggggatacg atttcggcta
     1681 cagggccgtc accttctctg gccgaccttt ccaggtcgtt cacctatcct atccctttgt
     1741 aactccgtat agagtgtcct acaaccccag gaagcatgct tcctggtttg ggctgttccc
     1801 gtttcgctcg ccgctactca gggaatcgaa ttttctttct cttcctccgg gtacttagat
     1861 gtttcagttc cccgggtttg cctcacgccg tgctatgtat tcacacgggt gtcccgccag
     1921 tctcccggcg gtgggttccc ccattcggat acccctggat caaagtgtac ttaccactcc
     1981 ccagggcatt tcgctgttcg tcgcgtcctt catcggctcc tagtgccaag gcatccaccg
     2041 tacgcccttt ctaccttgat ctagcgtcta agacacacgg tcctcacgga ccatatgtga
     2101 aataattggt ttgatgtctt gatgaatctt cagttttcaa ggaacaatcg agggacgaac
     2161 cctcaaaact gaacgatggg caatgccaca tgggcatttt ccttagaaag gaggtgatcc
     2221 agccgcacct tccgatacgg ctaccttgtt acgacttcac cccaatcatc tgtcccacct
     2281 tcggcggctg gctccctaag gttacctcac cgacttcggg tgttacaaac tctcgtggtg
     2341 tgacgggcgg tgtgtacaag acccgggaac gtattcaccg cagtatgctg acctgcgatt
     2401 actagcgatt ccgacttcat gcaggcgagt tgcagcctgc aatccgaact gagaccgctt
     2461 cngggattgg ctcactcgcg gcttcgctgc ccttgtaccg tccattgtag cacgtgtgta
     2521 gcccaactca taaggggca
//
