# Supplementary material for: The genomic sequence of Exiguobacterium chiriqhucha str. N139 reveals a species that thrives in cold waters and extreme environmental conditions
Source: PeerJ. 2017 Apr 19;5:e3162. doi: 10.7717/peerj.3162 (PMC5399880; doi:10.7717/peerj.3162)
Supplement: Supplemental Information 2 [file peerj-05-3162-s005.gz › BioCycDB/contig000023.gbk]

COMMENT     Generated by SRI International Pathway Tools version 18.0 on Fri Jul 18, 2014
FEATURES             Location/Qualifiers
     source          1..2877
                     /organism="Exiguobacterium sp."
                     /mol_type="genomic DNA"
                     /chromosome="contig000023"
                     /strain="N139"
     gene            25..2839
                     /gene="exiN139_03192"
                     /locus_tag="GUK6-6382"
     rRNA            25..2839
                     /gene="exiN139_03192"
                     /locus_tag="GUK6-6382"
                     /product="23S ribosomal RNA"
ORIGIN      
        1 ccctggggag tggtaagtac acattgatcc aggggtatcc gaatggggga acccaccgcc
       61 gggagactgg cgggacaccc gtgtgaatac atagcacggc gtgaggcaaa cccggggaac
      121 tgaaacatct aagtacccgg aggaagagaa agaaaattcg attccctgag tagcggcgag
      181 cgaaacggga acagcccaaa ccaggaagca tgcttcctgg ggttgtagga cactctatac
      241 ggagttacaa agggatagga taggtgaacg acctggaaag gtcggccaga gaaggtgacg
      301 gccctgtagc cgaaatcgta tcccctccag agtggatcct gagtacggcg ggacacgtga
      361 aaccccgtcg gaatccggga ggaccatctc ccaaggctaa atacttccta gtgaccgata
      421 gtgaaccagt accgtgaggg aaaggtgaaa agcaccccgg aaggggagtg aaacagatcc
      481 tgaaaccgta tgcctacaag tagtcagagc ccgttaacgg gtgatggcgt gccttttgta
      541 gaatgaaccg gcgagttacg atggcgggcg aggttaagcc gatgaggcgg agccgcagcg
      601 aaagcgagtc tgaatagggc gcatcagtcc gtcgtcgtag acccgaaacc aggtgatcta
      661 cccatgtcca ggatgaaggt caggtaacac tgactggagg tccgaaccca cgcacgttga
      721 aaagtgcggg gatgaggtgt gggtagcggt gaaatgccaa tcgaacctgg agatagctgg
      781 ttctccccga aatagcttta gggctagcct cgaggtgtag agttccggag gtagagcact
      841 gattggacta ggggccccca cagggttacc gaattcagtc aaactccgaa tgccggcaac
      901 ttgtactcgg gagtcagact gcgagtgata agatccgtag tcgaaaggga aacagcccag
      961 accatcagct aaggtcccaa agtgtatgtt aagtggaaaa ggatgtggcg ttgcacagac
     1021 aactaggatg ttggcttaga agcagccacc attcaaagag tgcgtaatag ctcactagtc
     1081 gagtgacgcc gcgccgaaaa tgtaacgggg ctaaacatac caccgaagct atggatcccg
     1141 taagggatgg taggggagcg ttccaagcag cagtgaagcg gtatcgtgag gagccgtgga
     1201 gcgcttggaa gtgagaatgc cggtgtgagt agcgaaaaga ggggtgagaa tcccctccgt
     1261 cgaaagccca aggtttcctg aggaaggctc gtccgctcag ggttagtctg gacctaagcc
     1321 gaggccgaaa ggcgtaggcg atggacaaca ggttgatatt cctgtaccgc cgtaccaccg
     1381 tttgaacgat ggggggacgc agaaggataa ggtaaccgtg cgactggaag tgcacggaca
     1441 agcagcgagg ccgtcgggtt ggcaaatccg cccgacacac aaggttgagc tgtgacgtgg
     1501 agcccgtagg gcgaagtacc ggatttcacg ctgccaagaa aagcctctag taaggaggtc
     1561 ggcgccagta ccgtaaaccg acacaggtag gcgagatgag aattctaaga cgcgcgggat
     1621 aactctcgtt aaggaactcg gcaaaatggt cccgtaactt cgggagaagg gacgcttatg
     1681 gcaacataag ccgcagtgaa taggcccaaa cgactgttta gcaaaaacac aggtctctgc
     1741 taaatcgcaa gatgaagtat aggggctgac gcctgcccgg tgctggaagg ttaaggggat
     1801 gtgtcatcgc aagagaagca ctgaaccgaa gccccagtaa acggcggccg taactataac
     1861 ggtcctaagg tagcgaaatt ccttgtcggg taagttccga cccgcacgaa aggcgtaacg
     1921 atttgggcac tgtctcaacg agagacccgg tgaaatcata gtacctgtga agatgcaggt
     1981 tacccgcgac aggacggaaa gaccccatgg agctttacta cagcctgata ttgaggcttt
     2041 gtacgcgatg tacaggatag gtgggagttt gtgaagccgg agcgccagct tcggtggaga
     2101 cacccttggg ataccaccct ttgcgtatag agtctctaac tcgcagccgt gatccggctg
     2161 gaggaccgtg tcaggtgggt agtttgactg gggcggtcgc ctcctaaaca gtaacggagg
     2221 cgcccaaagg ttccctcaga atggttggaa atcattcgaa gagtgcaaag gcagaaggga
     2281 gcttgactgc gagacctaca agtcgagcag ggacgaaagt cgggcttagt gatccggtgg
     2341 ttccgcatgg aagggccatc gctcaacgga taaaagctac cctggggata acaggctgat
     2401 ctcccccaag agtccacatc gacggggagg tttggcacct cgatgtcggc tcatcgcatc
     2461 ctggggctgg agtaggtccc aagggttggg ctgttcgccc attaaagcgg tacgcgagct
     2521 gggttcagaa cgtcgtgaga cagttcggtc cctatccgtc gtgggcgcag gaaatttgag
     2581 gagagctgtc cttagtacga gaggaccggg atggacgcac cgctggtgta ccagttgttc
     2641 cgccaggagc atcgctgggt agctacgtgc ggacgggata agtgctgaaa gcatctaagc
     2701 atgaagcccc ctccgagatg agatttccct ttgagcaatc aagaaagacc cctcagagac
     2761 gatgaggtag ataggtcatg ggtggaagca cggcgacgtg tggagctgaa tgatactaat
     2821 cggtcgaggc tttgatctag tctaatggtt tgcntgaatt gatgagtctt cagtttt
//
