# Supplementary material for: The genomic sequence of Exiguobacterium chiriqhucha str. N139 reveals a species that thrives in cold waters and extreme environmental conditions
Source: PeerJ. 2017 Apr 19;5:e3162. doi: 10.7717/peerj.3162 (PMC5399880; doi:10.7717/peerj.3162)
Supplement: Supplemental Information 2 [file peerj-05-3162-s005.gz › BioCycDB/contig000013.gbk]

COMMENT     Generated by SRI International Pathway Tools version 18.0 on Fri Jul 18, 2014
FEATURES             Location/Qualifiers
     source          1..68985
                     /organism="Exiguobacterium sp."
                     /mol_type="genomic DNA"
                     /chromosome="contig000013"
                     /strain="N139"
     gene            45648..46634
                     /gene="exiN139_03106"
                     /locus_tag="GUK6-6296"
     CDS             45648..46634
                     /gene="exiN139_03106"
                     /locus_tag="GUK6-6296"
                     /product="Glycyl-glycine endopeptidase ALE-1 precursor"
                     /EC_number="3.4.24.75"
                     /codon_start=1
                     /translation="MVTMQKNGGSSINWAEFIFGSKDFGDLVSRMITAGTIQENDQEL
                     FKEYQSTKNKLQIAKAELDTEKDKLISQKEELENSQKKLNGKIKVRAAQIKKLEAEKI
                     QFTSKLVSLQQMESTLQEQEKSIQAEIEAQRLEEQAKIRTKEAARKAAEAKSAEKNEI
                     SENKASLEKSPNSEKVVNTSKTTDSLASPTSGGVFQRPTSGIVTQGWGPAGGANGYSF
                     HNALDTAGPVGTPIMAAQTGTVTRAGWGGPYGNHVIITHVIGGQVWTTLYAHMSSLSV
                     SAGQRVTRGQNIGAMGSTGNSTGSHLHFEVHRGNYSYSATSAGNTVNPSQFF"
     gene            47405..47797
                     /gene="exiN139_03107"
                     /locus_tag="GUK6-6297"
     CDS             47405..47797
                     /gene="exiN139_03107"
                     /locus_tag="GUK6-6297"
                     /product="hypothetical protein"
                     /codon_start=1
                     /translation="MARFFSLLIVLLVLSGCGSTVSNNGPEVIPELIDVQFKTDPEIV
                     KANEVIELIATVSQGNEKVDDADKVEFEIWKEGQEESQHEKIEANYQQDGLYVISYIF
                     EEPGKYFIYSHTTARSYHSMPKNEILVK"
     gene            complement(48745..49494)
                     /gene="exiN139_03108"
                     /locus_tag="GUK6-6298"
     CDS             complement(48745..49494)
                     /gene="exiN139_03108"
                     /locus_tag="GUK6-6298"
                     /product="transposase/IS protein"
                     /codon_start=1
                     /translation="MNEQTIAKLIEMKMNGMAEAYEEQSSNHDFQRMDFDERLALLVD
                     FEHSRRKNGKLHRLIQAASFINSNACIEDIEYHADRRLNKEQILKLASETYTLDGHNL
                     ILKGPTGSGKTYLATAFGVSACRQSFKVRYIRLPELLDELTLAKLAADGSYRRLLKKY
                     TKVDLLILDEWLLTDLTTDEATILLEISESRHKTVSTIYCSQIDPSGWHLRLGNETIA
                     EAILDRIIHDSYQIMIDGEISMRERHGISAR"
     gene            complement(49487..49864)
                     /gene="exiN139_03109"
                     /locus_tag="GUK6-6299"
     CDS             complement(49487..49864)
                     /gene="exiN139_03109"
                     /locus_tag="GUK6-6299"
                     /product="hypothetical protein"
                     /codon_start=1
                     /translation="MPDNHKLYIDQTPENAKDWADAIGPNTLKVIDFLLGTAQTERLA
                     LQSIFTLKKLERRYSKYEIERACKMVVSMTNRPTVKGIQSILSKNKKSDAEQELKRKT
                     ETANNHYGFMRGAAYYGGADKDE"
     gene            49875..50720
                     /gene="exiN139_03110"
                     /locus_tag="GUK6-6300"
     CDS             49875..50720
                     /gene="exiN139_03110"
                     /locus_tag="GUK6-6300"
                     /product="Down-regulated in metastasis"
                     /codon_start=1
                     /translation="MVDNCPKRPISRLWEAIRKVVKYAPKLVLESAASLGHYGALAFE
                     IVTNPIQLLSVNLSDELAKSPYVKYRRRFMDYLAWKLYSEGDMTLENMSWLMDEFKTR
                     DDVVKLFIARAKEISETNHSYQATILLAIYSAKVFARPELAASSESAFFLHLLSQVND
                     NDLRHFELIYDHAAALEHKFTPLYACDAYYQSIGDPVFQQLPPQEREVALLVRLSADP
                     EFISFYTSTDKLTFLGVLMQRSFSYGSIGHTQISLNPYSDTLKELIEESRLLEDSLRR
                     SSRPS"
     gene            51036..51737
                     /gene="exiN139_03111"
                     /locus_tag="GUK6-6301"
     CDS             51036..51737
                     /gene="exiN139_03111"
                     /locus_tag="GUK6-6301"
                     /product="diguanylate cyclase"
                     /EC_number="2.7.7.65"
                     /codon_start=1
                     /translation="MVKEHIQRLSEQRQLSTNQLFEELITLADKQVPDPLISEENDAL
                     QAALNQVLSLFNERATRLELRTKEHERIRSRYQKTIHDLEQSIIIESQQLKEDYERQV
                     AAHEQELLPLQHQVELLFAEKQYAQDALETERASFKEELKAQKKLVFKLEEDVRKLEQ
                     ERSQLNRQNQSLMDTIDELKARTRRNDQLEEENQKLHLEVQILRREKEAFENRLQEQV
                     ELAVLRVRNTQQNKQ"
     gene            complement(51925..52275)
                     /gene="exiN139_03112"
                     /locus_tag="GUK6-6302"
     CDS             complement(51925..52275)
                     /gene="exiN139_03112"
                     /locus_tag="GUK6-6302"
                     /product="hypothetical protein"
                     /codon_start=1
                     /translation="MTHKGNVLLQRELADELNRMQAGGTSYRLETAQLALALSRHVSV
                     PESLRDREMARQYVRSSLLDLQDDRAEDVAKMLSMAARRAYNTPESAFSVDMKVKLEE
                     KRNRFKMRGLRVKS"
     gene            complement(52308..52865)
                     /gene="exiN139_03113"
                     /locus_tag="GUK6-6303"
                     /note="Uncharacterized protein conserved in bacteria"
     CDS             complement(52308..52865)
                     /gene="exiN139_03113"
                     /locus_tag="GUK6-6303"
                     /product="hypothetical protein"
                     /codon_start=1
                     /translation="MTYSNQYKDVESIIDTLLVLDTFCASRDIEVEFVVVGASGILLF
                     IEMMNKDAEYRPTRDIDIRVTEGVVTPELKEALHEYEIEIVEGVIQFPPREDFRENEF
                     RHKIEGLFEAIDVYIPDIELLACTKIFSSRQKDLEDLEKTNLLELCDKDKLLELVEEY
                     KGNMTWDDPFCNVHDLSRIFQEKGI"
     gene            complement(52952..53755)
                     /gene="exiN139_03114"
                     /locus_tag="GUK6-6304"
     CDS             complement(52952..53755)
                     /gene="exiN139_03114"
                     /locus_tag="GUK6-6304"
                     /product="hypothetical protein"
                     /codon_start=1
                     /translation="MTRNRKKHTPKISTFSANLPVNQNQQATDSRTEQVEAVKEFSAT
                     TTVSNPYQALPATGLSRIITKRLPEDMDGIVQYYNHIDAIQATSFVEKCRILAHANSL
                     FRDPETKKEFQKEQGTWKDFLNKIGMSHPQVSRFVSFWNTFGPNILERTIEQDFSATK
                     LAELLSWPEDPKLALLENKKYYTASGDKTVYEMTREELREVKRMLIERQEQRVLEVEA
                     KPVKPMRVQIRFTDLTDPLYVGLTQAAQKEHVSEDEIIRRALSAYLNTN"
     gene            complement(53752..54528)
                     /gene="soj_1"
                     /locus_tag="GUK6-6305"
     CDS             complement(53752..54528)
                     /gene="soj_1"
                     /locus_tag="GUK6-6305"
                     /product="Sporulation initiation inhibitor protein soj"
                     /codon_start=1
                     /translation="MKKIALYNRKGGVGKSTTTINLAHAYARDGLRVLVIDADDQASS
                     TNGLGLTNDYEGKVLLDCLLEENDPFYTPIEQVIVTCEYETGTVYLVPTRRSASPSDL
                     TSQIGYEYRLSEELAKIDELFDICLIDCPGSTSALNPYARCALVAQDRIVMPVQMQKF
                     SMDAVYSAPEELEEMKRFREDIHIAAFIPTMVSARSKGDITTVEELEELGKEVGIPVL
                     TTIPYAVKVQTLQRESRPVIDHKSPATDAYLLLAQEVLAL"
     gene            complement(54525..55214)
                     /gene="exiN139_03116"
                     /locus_tag="GUK6-6306"
     CDS             complement(54525..55214)
                     /gene="exiN139_03116"
                     /locus_tag="GUK6-6306"
                     /product="putative protein encoded in hypervariable 
                     junctions of pilus gene clusters"
                     /codon_start=1
                     /translation="MKARNRNIHKIKPSEQHPYQSGLTNISALVQKLPVSKEVEDLVH
                     EINELSKVQTISVFEIGKRLVIARSEMHDKKEWMGFLEAVSMSSSLASRYVKAYETLH
                     PLESSLASLPASKLFELMYLDNVEEVVEQGLYIDGESRSVDELTVKQIRAARKSPESV
                     QQVKVSPFQKTKKPSAVLSARIPSDLSDQFQQYAHAHNRSVSELLTEIIERTVNDNII
                     DVTDEKRGDES"
     gene            complement(55211..55993)
                     /gene="soj_2"
                     /locus_tag="GUK6-6307"
     CDS             complement(55211..55993)
                     /gene="soj_2"
                     /locus_tag="GUK6-6307"
                     /product="Sporulation initiation inhibitor protein soj"
                     /codon_start=1
                     /translation="MNILTFYISKGGSGKTTCSLNMAYALGELGQRVLIIDLDPQGSL
                     SKLMLKESDTIKYMTMFDVHTRNLDIREVLFDDETYHVSLLPSNERNARLINLISEQD
                     KLFLLKDMIAPLEDEFDWIILDSVPSINELSKVVLSTSNMTVIPFMPKKLVFDQLAST
                     VRTVQKVKKFYNPDLVITGILPVAMDASLKADKEYFEAMEAIAKDEALDILPMIKRST
                     FIEKAADSGKSVIQYRSKEAKALAEPFRLLAKQVVEQAGETS"
     gene            complement(56668..57732)
                     /gene="exiN139_03118"
                     /locus_tag="GUK6-6308"
     CDS             complement(56668..57732)
                     /gene="exiN139_03118"
                     /locus_tag="GUK6-6308"
                     /product="hypothetical protein"
                     /codon_start=1
                     /translation="METNRHILIANKLLVAMSGLTRWTKRPNHYRYEQHHYNIPACFT
                     AFKWTKSRIRHILSILAYADDQGKMEFAEDNTLADFACTSVRSLHNNLKTFEQNGLMT
                     VVRHFPGVISIQLTNYLENYRDLFVDGAVVVSKTGYTSVWHGLLSELIALDNVNTLRL
                     ALRTIVQVEKDVHVQSNEQAILTYDEIKGFLPKYCGHKLAIQKMMSGLKFLQVSLVED
                     SKHFLNMVKQNISLKKRVQDATRPLLLEVQLSAAQDSKQIKEKDRTEVQLVWFEMRKR
                     VGEFFDFDTLKVNRDSLFSMSDTFGAETFKRVVEELKQAFLHHREDLVHSSTHKLFFE
                     EPIFYLHQRLKENQAKSAIA"
     gene            complement(58582..60018)
                     /gene="exiN139_03119"
                     /locus_tag="GUK6-6309"
     CDS             complement(58582..60018)
                     /gene="exiN139_03119"
                     /locus_tag="GUK6-6309"
                     /product="hypothetical protein"
                     /codon_start=1
                     /translation="METQSTSNGRSQQLIISQAVTAIQRHRMEEILHSVSIFDIQEFV
                     TTLYQEHYQFENLEASYKKIRYHSFNKLKKRWVQAAIRNYEEGRGPKKELRARFEMIT
                     AYHHLVGPEAFLKEFHVKTIEGYMQQCIQELKEWSENPNLLIHTYPYWSQKTVNQKKT
                     SLKTDVLMILWEVAKEVDLNQPTAHHSPTLAVDIPFFGMSDRIKNQTDLLDEKLNEAS
                     QLNLELQNYDTVVPKYKKGIPDHLSVLVSKEFIQELNGKVPDLDSKDFEAFTEILAYR
                     DMTFQTSRKIIFPLSQLVKKLYANDSGKSYDLTTQRLMKLGYYRVAGHNEDGDFFIRG
                     LFSSVTIKNATTLAESQVIVTVSEEIYDDLLKQQIVSIYGEQIEQLKGSFAYHLAFVL
                     QKERMSSIQTGEQQPVRRHWRQFTYSIRFNKVRKADNLKELELNLNRIKEHDFILKDW
                     HRSGDYYFFTFYPLESWELPGHVDTLLL"
     gene            complement(60489..61637)
                     /gene="exiN139_03120"
                     /locus_tag="GUK6-6310"
     CDS             complement(60489..61637)
                     /gene="exiN139_03120"
                     /locus_tag="GUK6-6310"
                     /product="hypothetical protein"
                     /codon_start=1
                     /translation="MHVSILPSFWFVLLFALILIVTLPVLIIATTFFVSLTVKIILNF
                     FKIYSHIIEVLLTFLIFLFPLLYNIYQLSSLDYKVVFSTSTPAFLFSMMNRFTSDFEF
                     LNLLTLLAVTLIFTFFTGYIFIKQYDFLITNYSTPIKKRVLNLNKIHSNSLLQKLFFK
                     ELQLYLSSVTYVSNTILTPAALFVGSLLYLFHTSSLLYDYSLELSFIILSSKDIFILF
                     TTICLLLTTTTSSSLSIEGHRIWILLTSPLSFMDLAVAKVSLNLILFVPGLIFTNYVY
                     NQHFSSSFFDSLLFISFTFSSLLLISMMGLLINLKFPNYNWSNEMEIIKQGKATIVTA
                     IISTCLISLTGILIVLNFAFSFQLLLLVNFCLIGYLVYKLKKSSLISD"
     gene            complement(61615..62043)
                     /gene="exiN139_03121"
                     /locus_tag="GUK6-6311"
     CDS             complement(61615..62043)
                     /gene="exiN139_03121"
                     /locus_tag="GUK6-6311"
                     /product="hypothetical protein"
                     /codon_start=1
                     /translation="MIKLIKLQKYILSNDFQLSRLKSTNNKKDRNHAVLTLFGYCIAS
                     LIIIGYVIFIAFDLYTSKSSTLFLPILSSILFWSLGVWTILSGIKKLIISSDTEFIFS
                     LPIPLWQAKLFGVMKLTVLYSFIITIAISIGSFYACIYSS"
     gene            complement(62036..62749)
                     /gene="ecsA_4"
                     /locus_tag="GUK6-6312"
     CDS             complement(62036..62749)
                     /gene="ecsA_4"
                     /locus_tag="GUK6-6312"
                     /product="ABC-type transporter ATP-binding protein EcsA"
                     /EC_number="3.6.4.13"
                     /EC_number="3.6.5.1/3.6.5.2/3.6.5.3/3.6.5.4/3.6.5.5/3.6.5.
                     6"
                     /EC_number="3.6.1.15"
                     /codon_start=1
                     /translation="MLSINNLTKVHKETEKGIRNLTLNLDAGDICAFIGMNGAGKTTS
                     IKSIVGIHSFDQGEITLNDVSLKNNPTEFKQMIGYSPDSPILYEYMTGHSYLELIASI
                     YQISLDTVNEQLDNLLENLHFGNALYDLISTYSYGMKQRLVLISILLHHPKLIILDEP
                     FVGLDPNATFFLQEIIKKRASEGAIVLYSTHVLEIAEKLCNKVVMIHNGTVVVNDSMA
                     NLLSKSTLSEKFRSISGHD"
     gene            complement(62768..63535)
                     /gene="exiN139_03123"
                     /locus_tag="GUK6-6313"
     CDS             complement(62768..63535)
                     /gene="exiN139_03123"
                     /locus_tag="GUK6-6313"
                     /product="ABC-type transport system involved in 
                     multi-copper enzyme maturation, permease component"
                     /codon_start=1
                     /translation="MTNFYTLTRTELIEAAREFKFIWLTLFFVILGVTQPVINKYMDI
                     ILENVGGADGITIDPNRLVPSSNEVLLSTISGQFNQIGLIILTISFMGLIATDRNNGI
                     QDFILVRPVSLGSYLVSKLTGHWVISMFSISIGATISYVYTVFLFGPSSFFNFILFLL
                     LYSLWILYVISLAILFSTLLKSSILIAVTTISASIFLIVIKGFNGILFQLSPGGILNL
                     AENQLLPVQDMNYFSIATCLVFISINLLLANAVLKKT"
     gene            complement(63532..64374)
                     /gene="ybhF_4"
                     /locus_tag="GUK6-6314"
     CDS             complement(63532..64374)
                     /gene="ybhF_4"
                     /locus_tag="GUK6-6314"
                     /product="putative ABC transporter ATP-binding protein Ybh
                     F"
                     /EC_number="3.6.4.13"
                     /EC_number="3.6.5.1/3.6.5.2/3.6.5.3/3.6.5.4/3.6.5.5/3.6.5.
                     6"
                     /EC_number="3.6.1.15"
                     /codon_start=1
                     /translation="MSDISFSISEGECIGLLGPNGAGKTTLIKCITGISQHEEGEVLF
                     NSVPIMQHKKNIGYLSQHTDFKPWMTCKESLLFFGKLSGLNTAFLQERVSDVLKEVGL
                     TGKENYKVEQLSGGMKQRLGIAQAILHQPLLLILDEPVSALDPIGRNEVKNLITRLKK
                     RMTIMISTHILDDIASFCDRYIIMKDGKIVGDILNESLKLDRKQILIKVSPTPQIEKT
                     LRSTGFEQVKCISPHTFLLTGAEKLILREIANDLAANKIDVTGIEFYEKGIEEIFLEM
                     VSNI"
     gene            complement(64410..64649)
                     /gene="yxlE_2"
                     /locus_tag="GUK6-6315"
     CDS             complement(64410..64649)
                     /gene="yxlE_2"
                     /locus_tag="GUK6-6315"
                     /product="Negative regulatory protein yxlE"
                     /codon_start=1
                     /translation="MNTDLTVLLEIDWDLILPFALPIIVLNLLLIGTALYDWSRRRQL
                     ITTPYVWFFVIIMLQSLGPILYLVIGRRMLRNDYH"
     gene            64855..65373
                     /gene="exiN139_03126"
                     /locus_tag="GUK6-6316"
     CDS             64855..65373
                     /gene="exiN139_03126"
                     /locus_tag="GUK6-6316"
                     /product="hypothetical protein"
                     /codon_start=1
                     /translation="MEFDLFKNQVRFKIALELIDVDEGLSIMEMNKRLKEISQATLYR
                     HVNSMIDDDLLKIVGINRIGKVEEKLYALNTQAYKISEENWQAATYNDKVKFVSYFFM
                     YILQNYKNYYENNSSNQSQDESTFSMVKLNLTDSNFNNFQTELNHLMEKYHTMAKEED
                     GKDRTISLVIIP"
     gene            complement(66297..67322)
                     /gene="xerD_3"
                     /locus_tag="GUK6-6317"
     CDS             complement(66297..67322)
                     /gene="xerD_3"
                     /locus_tag="GUK6-6317"
                     /product="Tyrosine recombinase XerD"
                     /codon_start=1
                     /translation="MDLEKNQQAFEVALRELTGANPKLAEALRKDHIDLETLNDVEVI
                     ELFWATELFPIYADKSPHTRRAYKLDLEFILNFVMTKTDGLKHLTVLDIHRYLFEVNE
                     QYAPRTAQRKNHMLKRLLTYLHVNQYHLHNLAFHVKNQQRPEMLRREVDFDEIERIAE
                     SFRYTVKRAQKKELMELRNETIGYLLLTTGMRAAELLSIKFTDVKRNQQTYYLEVKGK
                     RDKWRRIPLTEKAIHLVNRLQTLMMIEEVSSPFIAFSTKKANKAITYEALRLMTHQAV
                     DYVANEDKTPPHWFRRAYITKLLANGNSLIGVMQLVGHQSINTTNAYLQSLNQLSNMS
                     KTDLPFD"
     gene            complement(67745..67954)
                     /gene="exiN139_03128"
                     /locus_tag="GUK6-6318"
     CDS             complement(67745..67954)
                     /gene="exiN139_03128"
                     /locus_tag="GUK6-6318"
                     /product="hypothetical protein"
                     /codon_start=1
                     /translation="MKNFMIVRLANLKFQCIVLATSYENPLENLEEIEIDLKKQCYEG
                     PIIFDMLACLGDNNNRFFIMLFRWS"
     gene            complement(68015..68950)
                     /gene="exiN139_03129"
                     /locus_tag="GUK6-6319"
     CDS             complement(68015..68950)
                     /gene="exiN139_03129"
                     /locus_tag="GUK6-6319"
                     /product="hypothetical protein"
                     /codon_start=1
                     /translation="MLDFRFNKDGSTSLDLNPGGINDFKEELATSLLNSPICTYEKIS
                     ALENPYFVLKDLILSDVEATISIIIDENVLQENISEINGGKRWVLINEEGEKVTVSYY
                     YRASKTVVQGRPLKLFNEVYSTLMILLEIEKIPQVMEENLKFITVGEVSKDDIRESLD
                     QYVPNAINYLNNPLKKMLHQALFNLRINMDMFEYSLLTFPALKSLEGHLKYIMKENNI
                     PLEEKRFSMFERDATHLPYYLHSDYSIKLGANKLSAVNEAYNFYYKNRHTIFHWADVE
                     RSSYDMTRQIDNLGEAHSIIRDTFKIIDKYYETSE"
     gene            complement(23307..23918)
                     /gene="exiN139_03081"
                     /locus_tag="GUK6-6271"
     CDS             complement(23307..23918)
                     /gene="exiN139_03081"
                     /locus_tag="GUK6-6271"
                     /product="Integrase core domain protein"
                     /codon_start=1
                     /translation="MKRIMKKHHLQCRIKPKRKWKSQGESIVIAPDLLKRDFTASRPN
                     KKWVTDITYIQYGGTTKYLSTIIDLFNNEIVAYKLYDPQQTPLVIDTLRMALESRNNP
                     EGVIIHSDQGSVYTSYAFQDFVKRKYLTSSMSRRGNCWDNAVIESFHSNLKSEVFQYV
                     KFNSLSDYEVRERVNNYLTYYNEERIQEKLGYLTPIKYGVAVA"
     gene            24063..24932
                     /gene="bglH_4"
                     /locus_tag="GUK6-6272"
     CDS             24063..24932
                     /gene="bglH_4"
                     /locus_tag="GUK6-6272"
                     /product="Aryl-phospho-beta-D-glucosidase BglH"
                     /EC_number="3.2.1.86"
                     /codon_start=1
                     /translation="MSTKPWMGGGIPSSTKESQFIGAFHQMLANAKAVTLAHEIDSEN
                     KVGMMYNGHFAYPNSPDPDDVQRTEEFMHKMQYYCEVLCRGKYPNYIKKELERENISL
                     PFEEGDADTLYRGPVDFISYSYYLTHVIVKESPLEFSGLNGVKTGYKNQHVEQSEWGS
                     SIDPKGLRYSLNYLYDRYQLPLMIVENGLGAVDTLTPDKKVHDDYRIAYLRDHIEEMK
                     RAVSIDGVPLLGYMAWGPIDLIAASTGEMKKRYGFIYVDLDDEGNGTLERIKKDSFYW
                     YKKVIASNGDDLT"
     gene            24952..25566
                     /gene="licT_3"
                     /locus_tag="GUK6-6273"
     CDS             24952..25566
                     /gene="licT_3"
                     /locus_tag="GUK6-6273"
                     /product="Transcription antiterminator LicT"
                     /codon_start=1
                     /translation="MIRIKKVLNSSVVIVEDKSKLEYILIGKGIGFGQKVGNVVAPPE
                     ASQMFIPADDVRIKEFIGLVTEIPPEFVEITREIVAYAEEKLATKLNAGIFLTLTDHL
                     HFAVKRYYKGITISNRVFWEIRNYYPQEFKIGNYAVKLMNERFKIELPIEEAANIAFH
                     IINAQGEREETRDGMRYAKMIGSIVNLIRYAYNIETDEEDIHYS"
     gene            complement(26034..27455)
                     /gene="norM_3"
                     /locus_tag="GUK6-6274"
     CDS             complement(26034..27455)
                     /gene="norM_3"
                     /locus_tag="GUK6-6274"
                     /product="Na(+)/drug antiporter"
                     /codon_start=1
                     /translation="MIESERLDTHGDRKTKMKFILLLALPAVAENFFQTLLGFVDTLF
                     VSRIGLAEVSAVGVTNAILAIYFAVFMAIGVAVNVYVANNLGSERIERARHIAQQAIV
                     LSVVVGVTFGVVTLFFAEPLLRLMGVENDVLEAGSTYFKIVGIPSIVMALMFVLSSIL
                     RGAGDTKSPMKVSIVINVVNIVLDYMLIFGFWIIPELGLVGAALATVIARLVGTLLLM
                     NYIRKTEVIAFRKDFWRPDLEHQLELVNLGSPAAIERLVMRAGQIVYFGFIVVLGTNT
                     FAAHQIAGNLEVFSYMLAYGFATAATILVGRNIGAGDHETAKEYARLSTFMAMGFMSL
                     FGVVLFFFGGWAGSLFTDDPQVIKDIDVALKIAAVFQPFLAVVLVLTGGFQGANNTKF
                     PMYLTTIGMWVIRTGAVYVLAIQMQMGIAGVWIAIGLDIVFKAIVLWIQFSRGRWIVV
                     ESEPQKPCHPKTKHEDVRCINNY"
     gene            complement(27535..28212)
                     /gene="exiN139_03085"
                     /locus_tag="GUK6-6275"
     CDS             complement(27535..28212)
                     /gene="exiN139_03085"
                     /locus_tag="GUK6-6275"
                     /product="hypothetical protein"
                     /codon_start=1
                     /translation="MKDHGHHHMKNLTGNEVSVEAKYEFGKISIELKDQHQQAPELEV
                     SHEKEFHLILVNEDLTEYRHLHPFKKGEGRFEHPVQLEAGAYKLFVDIQPKGLAYQVK
                     PVHLQIDHQSSSSIESSLKVDERLTKTIEGHTVELSIDSLKAHVPTVFSYDTKESNPE
                     PYLGALGHVVILDEAGEQFIHVHPSSHDTTEFETVFHKPGLYKVWAEFQFHGTVHTYP
                     FVIRVSD"
     gene            complement(28263..28505)
                     /gene="copZ_2"
                     /locus_tag="GUK6-6276"
     CDS             complement(28263..28505)
                     /gene="copZ_2"
                     /locus_tag="GUK6-6276"
                     /product="Copper-ion-binding protein"
                     /codon_start=1
                     /translation="MKKSTFQVAGMSCGSCINKIEGHVGKLAGIESVKVNLSAGEVDV
                     TFDESQLTLSEIETAIQETGYEVTEATVKIGCSCCK"
     gene            complement(28648..28923)
                     /gene="exiN139_03087"
                     /locus_tag="GUK6-6277"
     CDS             complement(28648..28923)
                     /gene="exiN139_03087"
                     /locus_tag="GUK6-6277"
                     /product="glutaredoxin 3"
                     /codon_start=1
                     /translation="MDRDLQLELYTRPTCSDCQDAKKYLKTISVSYVNKDVGVNLDLE
                     QEMVAISGNRIVPLFVFYKKGMLRKRKVVKYFVGFENNKEEILTLLR"
     gene            complement(28938..31397)
                     /gene="copA_2"
                     /locus_tag="GUK6-6278"
     CDS             complement(28938..31397)
                     /gene="copA_2"
                     /locus_tag="GUK6-6278"
                     /product="Copper-exporting P-type ATPase A"
                     /EC_number="3.6.3.54"
                     /codon_start=1
                     /translation="MESKTFAVEGMTCASCVQTVEKATKKLPGVVTSNVNLATGKLSI
                     HYDETKISPLDIQTTVEKAGYKASTETEQRSFVITGMTCASCVQTIEKATRKMVGVTE
                     SNVNLATEKLVIRYDPQLVTVSDVIRVVANAGYEAREDQESADSQDTEKEKKMKKIQS
                     MWNRFVGSAIFTIPLLYVAMGHMIGLPLPMALHPTMNPELFAVLQLMMTIPVMLFGWK
                     FFSVGFKTLFRGHPNMDSLVALGTSAAFFYSVGATMAILSGYEGYVNSLYYESAAVIL
                     TLITLGKYLEIRSMGKTSEAIEKLMGLAPKTAKVVRNGQELEVSIDEVIVGDTIIVKP
                     GEKIPVDGVVLSGNTSVDESMLTGESIPVEKNVGAQVIGASINKNGIIQYRATKVGKD
                     TALSQIIKLVEDAQGSRAPIAKLADIISGYFVPIVIVVAILSGIAWYLGGQTGLFALT
                     ITISVLVIACPCALGLATPTAIMVGTGKGAENGVLIKSGGALETTHKVQTIVFDKTGT
                     ITEGKPKVTDIVTVNGHQEDELLRLTASAEKGSEHPLGEAIVRAAEDRMMRVMDIDRF
                     EAIPGHGIEVLIDGKVLLAGNRKLMKDRGISLDVLEGASDKLAHQGKTPMYIAIDQQI
                     AGIIAVADTVKENSRKAIQKLQRMGIEVAMITGDNKGTAMAIARQVGIDRVLSEVLPE
                     DKANEVKKLQAEGKKVAMVGDGINDAPALAQADIGIAIGSGTDVAIESADIVLMRSDL
                     MDVPTAVELSKSTIRNIKQNLFWAFAYNVMGIPFAMGIVYLLGGPLLNPILAGAAMSL
                     SSVSVLVNALRLKRFKPSMIK"
     gene            complement(31416..31631)
                     /gene="copZ_3"
                     /locus_tag="GUK6-6279"
     CDS             complement(31416..31631)
                     /gene="copZ_3"
                     /locus_tag="GUK6-6279"
                     /product="Copper chaperone CopZ"
                     /codon_start=1
                     /translation="MKKTILTIKGMSCAHCVNKVESALEGLNGVESAKVNLKKGIAKV
                     KYDETRLDVNEFKEVVGEVGYEVESAQ"
     gene            complement(31677..32135)
                     /gene="copY"
                     /locus_tag="GUK6-6280"
     CDS             complement(31677..32135)
                     /gene="copY"
                     /locus_tag="GUK6-6280"
                     /product="CopAB ATPases metal-fist type repressor"
                     /codon_start=1
                     /translation="MAEHVEKQITDSEWEVMRVVWAQKHVTSKEIIEVLEKKMSWKPA
                     TTKTFIGRLVKKGMLSTEAEGKKFIYSANVVEADVIRETLHDLLDHICDRDVGNTIGT
                     MITQATLSVQDIENLKKILEMKESEAVEDIPCTCTPGQCRCQDHSCGSRH"
     gene            complement(32248..32421)
                     /gene="exiN139_03091"
                     /locus_tag="GUK6-6281"
     CDS             complement(32248..32421)
                     /gene="exiN139_03091"
                     /locus_tag="GUK6-6281"
                     /product="thioredoxin 2"
                     /codon_start=1
                     /translation="MLSKFQLSDLQMVNHSTQPVVLKFTADWCPGCRQLALLFESVAE
                     GYPDAFSRQEYSQ"
     gene            32848..33375
                     /gene="exiN139_03092"
                     /locus_tag="GUK6-6282"
     CDS             32848..33375
                     /gene="exiN139_03092"
                     /locus_tag="GUK6-6282"
                     /product="hypothetical protein"
                     /codon_start=1
                     /translation="MESNETKVTSFRVSQEVKEHIQRLMEQRQISTNQLFEQLISLAD
                     KQSPDPLVVKENESLEAALNQVLALFNERATRLETQQKEHERINARYKNTIHDLEQSV
                     IAEAERLQEEYERKVSSHEIALTQLQDQINQLIAEKRIVEDALETERVSNKEELKETE
                     KNSFSSRRRHEKARR"
     gene            33356..33595
                     /gene="exiN139_03093"
                     /locus_tag="GUK6-6283"
                     /note="Uncharacterized protein conserved in bacteria"
     CDS             33356..33595
                     /gene="exiN139_03093"
                     /locus_tag="GUK6-6283"
                     /product="hypothetical protein"
                     /codon_start=1
                     /translation="MKKLEDERSQLYRQNQSLMDAVDDLKARTRRLDQLEEENQKLHL
                     EVQLLRREKETFENRLQEQVELAVLRERSTQQNKQ"
     gene            complement(33784..34134)
                     /gene="exiN139_03094"
                     /locus_tag="GUK6-6284"
     CDS             complement(33784..34134)
                     /gene="exiN139_03094"
                     /locus_tag="GUK6-6284"
                     /product="hypothetical protein"
                     /codon_start=1
                     /translation="MSDSNHVLLQSELADELNRMQAGGTSYRLETAQLALALSRHVSV
                     PESLRDREMARQYVRSSLHDLQDDRAEDVAKMLSMAARRAYNTPENTFSVDMKVKLEE
                     KRNRFKVRGLQVKS"
     gene            complement(34167..34520)
                     /gene="exiN139_03095"
                     /locus_tag="GUK6-6285"
     CDS             complement(34167..34520)
                     /gene="exiN139_03095"
                     /locus_tag="GUK6-6285"
                     /product="hypothetical protein"
                     /codon_start=1
                     /translation="MTPELKEALHEYEIEIVEGVIQFPPREDFRENEFRHKIEGLFEA
                     IDVYIPDIELLACTKIFSSRQKDLEDLEKTNLLALCDKDKLLDLVEEYKANMTWDDPF
                     CNVHDLSRIFQKKGI"
     gene            complement(34613..34852)
                     /gene="exiN139_03096"
                     /locus_tag="GUK6-6286"
     CDS             complement(34613..34852)
                     /gene="exiN139_03096"
                     /locus_tag="GUK6-6286"
                     /product="Integrase core domain protein"
                     /codon_start=1
                     /translation="MVEDAGLTHSMSRVGRCIDNAPIESFWGTLKVEMYYLREFQAYS
                     ELTSAIETYISFYNHDRFQKRLNGLSPVEYRSKAA"
     gene            complement(34831..35430)
                     /gene="exiN139_03097"
                     /locus_tag="GUK6-6287"
     CDS             complement(34831..35430)
                     /gene="exiN139_03097"
                     /locus_tag="GUK6-6287"
                     /product="insertion element IS2 transposase InsD"
                     /codon_start=1
                     /translation="MIDPGFPAGISRAAYYKWLNRTVSVRQEENEKLLEDIRLLYDQA
                     NRTYGYRRVTMTINRLRRQQGLSTFNEKQVYRLMHIHGIQSIIRGKRKRHKKSMPQHV
                     AENLMNREFSASRPDEKWCTDVTEFKYGAGKKAYLSAIIDLYDGSIVAYRIGKSNNNV
                     LVFQTMMPAITGLRTGARPMIHSANIPREGSNAWWKTRD"
     gene            35449..36525
                     /gene="cadA_4"
                     /locus_tag="GUK6-6288"
     CDS             35449..36525
                     /gene="cadA_4"
                     /locus_tag="GUK6-6288"
                     /product="putative cadmium-transporting ATPase"
                     /EC_number="3.6.3.46"
                     /EC_number="3.6.3.3"
                     /codon_start=1
                     /translation="MGCPCALVISTPISIVSAIGNAAKKGVLIKGGVYLEKMGALKAI
                     AFDKTGTLTKGVPVVTDFKITNKQVNERELLSIVTALEYRSQHPLASAIMKKADEENI
                     PYTSIRVEDFSSITGKGIKGTIDGTTYFIGSPLLFNELGVESIDNNLDQTVTALQQQG
                     KTSMIIGTKQSILAVIAVADEVRESSKEIIRKLHDMGIKKTIMLTGDNKGTGKAIGQQ
                     VGVNEIQAELMPEDKLNVIKRLRAEYDNVAMVGDGVNDAPALAASTVGIAMGGAGTDT
                     ALETADVALMGDDLSKLPFTIKLSRKSLNIIKVNIAFAISIKAIALLLVIPGWLTLWI
                     AIMSDMGATLLVALNSLRLMNVKE"
     gene            complement(37022..37873)
                     /gene="czcD_2"
                     /locus_tag="GUK6-6289"
     CDS             complement(37022..37873)
                     /gene="czcD_2"
                     /locus_tag="GUK6-6289"
                     /product="Cadmium, cobalt and zinc/H(+)-K(+) antiporter"
                     /codon_start=1
                     /translation="MASTDKASKNIKLAFIINLVFSIGEFIGGFLINSVAIMSDAIHD
                     LGDALALGLSWFLQKFSNKKPDHNFTFGYNRFSLLGALINATILIIGSVYIFTQAIPL
                     LFEPEHSNAQGMIWFAIFGVLLNGFAAFRLHKGKSVNEGVLSWHLLEDVLGWIAVLVV
                     GIVLLFKDIHILDPILSIAIALFILVNVFRNLVKTMKILLGAVPDGIDIDEVKQKIEG
                     IEEVISVQNLYVWSIDGEDNAMNLHLIVEEMNLKDSTIVKQKVKEVTSKLDIKHSTIE
                     LESKKHN"
     gene            complement(39310..40125)
                     /gene="zupT_3"
                     /locus_tag="GUK6-6290"
     CDS             complement(39310..40125)
                     /gene="zupT_3"
                     /locus_tag="GUK6-6290"
                     /product="Zinc transporter ZupT"
                     /codon_start=1
                     /translation="MIEYISSLEPLTQALLGTLFTWGMTALGAALVFMTKSMNQKLMD
                     GMLGFAGGVMIAASFWSLLSPAIEMAEQDSLPAWLPAAIGFLLGGFFLSGVDKVIPHL
                     HPTSPMDEAEGINPKKRKRSTLLVLAITLHNIPEGLAIGVAFGAVAAGFPSSSITGAI
                     ALAIGIGIQNFPEGAAVSMPLRRDGLSRRKSFFYGQLSGMVEPFAALVGVVAVLIMEP
                     LLPFALSFAAGAMIFVVVEEVVPGSQENGNKDLASVCLMFGFTIMMILDVALG"
     gene            complement(40250..41191)
                     /gene="czcD_3"
                     /locus_tag="GUK6-6291"
     CDS             complement(40250..41191)
                     /gene="czcD_3"
                     /locus_tag="GUK6-6291"
                     /product="Cadmium, cobalt and zinc/H(+)-K(+) antiporter"
                     /codon_start=1
                     /translation="MAHNHAHDHSHTSNKKILIISFFIISAYMVVEAIGGYLTNSLAL
                     LADAGHMLSDAASLAIALLAFKLGEQIANNRKTFGYRRFEILAAVLNGVTLILISIYI
                     FYEAINRFIQPPEVASVGMLIVSSIGLAINLLVGWIMLRGADVEHNLNMRGAYLHVVS
                     DTLGSVGAILAALLIMAFGWNWADPLAGIIVAGLVLRSGYFVTKSGLNVLMEGAPQNV
                     DVEKVLQVIHNKEGVRSIHDFHLWSITSGMNALSCHVVVDGNLQIYDSENLLQEIEHD
                     LAHLNVQHSTIQFETLSHPHSDELLCKLKVGEVVHQH"
     gene            complement(41215..41553)
                     /gene="czrA"
                     /locus_tag="GUK6-6292"
     CDS             complement(41215..41553)
                     /gene="czrA"
                     /locus_tag="GUK6-6292"
                     /product="HTH-type transcriptional repressor CzrA"
                     /codon_start=1
                     /translation="MDEPIEDTTENEIEIGAQIDDETLFIVSQTFKALSDPTRIKILT
                     LLCTKEHSVNGIADLLNLSQSNVSHQLRFLKNLRLVKFRREGTTLFYSEDDHHVMNLL
                     RQAIEHAKHH"
     gene            complement(41974..42393)
                     /gene="bdbC_3"
                     /locus_tag="GUK6-6293"
     CDS             complement(41974..42393)
                     /gene="bdbC_3"
                     /locus_tag="GUK6-6293"
                     /product="Thiol-disulfide oxidoreductase C"
                     /codon_start=1
                     /translation="MSASVINRYGLYLAWVVSITAVLGSLYFSEIRGFIPCELCWIQR
                     IFMYPIALILAIAVFREDSSIKFYVLPLSIIGFCISFYHYLVQKVPGFSEVRPCEQGV
                     SCNAQYIDWMGFITIPFLALTAFFLITVILGRISTKQ"
     gene            complement(42390..43064)
                     /gene="bdbD_3"
                     /locus_tag="GUK6-6294"
     CDS             complement(42390..43064)
                     /gene="bdbD_3"
                     /locus_tag="GUK6-6294"
                     /product="Disulfide bond formation protein D"
                     /codon_start=1
                     /translation="MKTNQLLTIFTSVLVIAVLAFLFLNDQSSEKSKTKIVQDEKISV
                     NNQPTIGKKEAPISIVEFGDYKCPSCKEWGETIYPQLVKDYIESGKASFSYINVLFHG
                     DESTLAALASESVYKNHPESFWQFHKAIYEAQPDVQIHDNPWVTVEKMEEIATKTVPS
                     LDLNKFREDLSSRSSRLESVKMDAALVEKYNVTLTPTIAVNGVILENPFDYTSIKKQI
                     EKELTQ"
     gene            43449..44990
                     /gene="lytC_3"
                     /locus_tag="GUK6-6295"
     CDS             43449..44990
                     /gene="lytC_3"
                     /locus_tag="GUK6-6295"
                     /product="N-acetylmuramoyl-L-alanine amidase LytC precurso
                     r"
                     /EC_number="3.5.1.28"
                     /codon_start=1
                     /translation="MKSKHKFRISLVISLALLTSFFYPFKLLTSVNVLNVVHAEESLF
                     ITTENLNLRSSFSSKSNVLLTIPKGKTIKKIGVYGEDKSWFKVSFNSKIGYVSTKYVT
                     PKPIPKNSVSSINTIYKTKTSLNLRKGPSVKSPVLMTIPKSSPLMYHAASGPWYKVSY
                     NGTQGYVASQYVTISPSAMKSRSKQTTEIRSSMSLVNSKVLITIPASTEVTVLGKSGT
                     TGSWLKVMYNGIIGFTPARHYIVQVAPGDSLSTYPTYITLENLNLRNQASRYGSILTT
                     IPSGTSISVISKSASWYKVRYNNQVGYVSSGFVQPFTGKTPIKSPVIPANKHVILIDA
                     GHGGGDAGAVTSNGTVQEKVLTLNIANRVADELKKNYELYEVKLTRSNDRYLSLVERT
                     NLSERLDADAFISVHINSSPSFATGHEALVPTSSAYTTNPYANASRRLGEVINQEIAM
                     NVPDFKNRGVKRQDVYVVGRNTVPSTLIEYGFIANSVDRSYMSGSNMIKATAKGIDKF
                     MKSYY"
     gene            22525..23244
                     /gene="nlpD_2"
                     /locus_tag="GUK6-6270"
     CDS             22525..23244
                     /gene="nlpD_2"
                     /locus_tag="GUK6-6270"
                     /product="SH3-like peptidase M23"
                     /codon_start=1
                     /translation="MKNKVILIASSVLLTTTFSMHSPKVEASSAYNVKVKTDDLRVRT
                     GPSLNHKIVGITNTGQTFSYLGKKGAWTKVLYKGNTRYIYSSYLKKYKSHVAKKTSYI
                     NSLFASPTEGRLTQGYGNSNGAYGYTFHNGVDLAAAKGTPVYASASGKVITSKNSGAY
                     GKHVMISHSLQNQKYVTVYAHMNSLSVKNGQTVSKGMKIGTVGNTGNSFGNHLHFEIH
                     KNSYKYSSYSAANSVNPMNYL"
     gene            21436..22323
                     /gene="exiN139_03079"
                     /locus_tag="GUK6-6269"
     CDS             21436..22323
                     /gene="exiN139_03079"
                     /locus_tag="GUK6-6269"
                     /product="Transposase, IS30 family"
                     /codon_start=1
                     /translation="MSYTHLTTTERVKIETYLELGMSIRSIARRIGRQPSTVSREIRR
                     NPGYESGRAQRRYEKAKTHCGVKTKLDDTMRRTIVEKLRATWSPEQIVGRLYAGKIAF
                     STIYRWIYAGRIDVPVTVLRQKGKRQKPVETRGRINVGLPISKRPPEVRDRRTFGHWE
                     LDTVVSGRGKSKACVATFVERKSRFYLALPIADRTAASMEGAIHAVHGAFPEGTFETA
                     TTDRGKEFSGHERIQASLGVPMYFADPYSSWQRGSNENANGLLREFFPKGTDFAQVGD
                     GELADALAKINGRPRKCCA"
     gene            18858..21278
                     /gene="cadA_3"
                     /locus_tag="GUK6-6268"
     CDS             18858..21278
                     /gene="cadA_3"
                     /locus_tag="GUK6-6268"
                     /product="putative cadmium-transporting ATPase"
                     /EC_number="3.6.3.46"
                     /EC_number="3.6.3.3"
                     /codon_start=1
                     /translation="MVEKAKIEEEKTVYRVEGFSCANCAGKFEKNVKNLSGVEDAKVN
                     FGASKISVYGEATVEELEKAGAFENLKVAPEKPKRQTAPEAKIAIEDKNVFRVKGFTC
                     ANCAGKFENNVKQLPGVQDAKVNFGASKISVYGTASVEELEKAGAFENLKVVPEIISR
                     QAGPKTETDKTTAIKEKKVPFYQKHSVLLYSTLLIVFGYISQFVNGEENLMTSLLFVA
                     AIVIGGYSLFKVGFQNLIRLDFDMKTLMTVAVIGAAIIGEWAEASIVVILFAISEALE
                     RYSMDRARQSIRSLMDIAPKEALVRRNGQEQLISVDDIAVGDTMIVKPGQKIAMDGMV
                     VNGYSAVNQAAITGESVPVGKTVDDEVFAGTLNEEGLLEVKVTKLVEDTTIAKIIHLV
                     EEAQGERAPSQAFVDKFAKYYTPIIMAVAALVAIVPPFLFDASWETWVYQGLAVLVVG
                     CPCALVISTPISIVSAIGNAAKKGVLVKGGVYLEEMGAIKAIAFDKTGTLTKGVPVVT
                     DYEVLNKGANEKELLSIVTALEYRSQHPLASAIMKKADAENISYSSVLVEDFSSITGK
                     GIKGTVEGITYYIGSPILFNELGTASADKDLEQNVTALQNQGKTAMIIGTEQSILAVI
                     AVADEVRESSKDVIQKLHQMGIKKTIMLTGDNKGTGQAIGQQIGVTEIQAELMPEDKL
                     NFIKRLRAEYGNVAMIGDGVNDAPALAASTVGIAMGGAGTDTAMETADVVLMGDDLSK
                     LPFTVKLSRKSLNIIKANIAFAIGIKVIALLLVIPGWLTLWIAIMSDMGATLLVALNS
                     LRLMRVKE"
     gene            18500..18865
                     /gene="cadC_3"
                     /locus_tag="GUK6-6267"
     CDS             18500..18865
                     /gene="cadC_3"
                     /locus_tag="GUK6-6267"
                     /product="Cadmium efflux system accessory protein"
                     /codon_start=1
                     /translation="MSKDTCEILCVDEEKVVRVQQQLAEQNPLEVAKIFKALSDDTRI
                     KIAYALSLEDKLCVCDVANIIGSSTATASYHLRLLKNMGLAKYRKEGKLVYYSLDDAH
                     VKHLVQVAFAHQKGVVEVG"
     gene            17803..18420
                     /gene="exiN139_03076"
                     /locus_tag="GUK6-6266"
     CDS             17803..18420
                     /gene="exiN139_03076"
                     /locus_tag="GUK6-6266"
                     /product="cadmium resistance transporter family protein"
                     /codon_start=1
                     /translation="MLISTIFSAIAAYIATSIDYVIILLILFSQTKKSGQLKSIVIGQ
                     YLGTALLVGVSLLAASGLTFVPEHWVGLLGLIPIYLGIKVWFKEEEENDEEDILSRLS
                     SGKSNRLFVTVTVITLAAGGDNIGVYIPYFSTLNLSETVVMLIVFAVMVAILCYLSYR
                     LASVKSVSETIEKWERWIVPIVFIGLGILIMMENGTFRFLWRLVS"
     gene            complement(16629..17027)
                     /gene="merR1"
                     /locus_tag="GUK6-6265"
     CDS             complement(16629..17027)
                     /gene="merR1"
                     /locus_tag="GUK6-6265"
                     /product="Mercuric resistance operon regulatory protein"
                     /codon_start=1
                     /translation="MQMRIGELADKCGVNKETIRYYERLGLFPEPDRTEKGYRMYGLE
                     TVDRLNFIKRMQELGFTLQEIDKLLGVVDRDEAKCRDMYDFTVLKIEDIQRKIEDLQR
                     IERMLSDLKERCPENKDIYECPIIETLMKK"
     gene            complement(16343..16615)
                     /gene="exiN139_03074"
                     /locus_tag="GUK6-6264"
     CDS             complement(16343..16615)
                     /gene="exiN139_03074"
                     /locus_tag="GUK6-6264"
                     /product="putative mercury resistance protein"
                     /codon_start=1
                     /translation="MKNTLKSSGWFFVALITCPCHLVLLLPLFAGTALRSYFMEFKDV
                     IFILMSLLFIFALFKGWRKIDPESKQKTKKESAPIHDCCSLKRIKS"
     gene            complement(16044..16346)
                     /gene="exiN139_03073"
                     /locus_tag="GUK6-6263"
     CDS             complement(16044..16346)
                     /gene="exiN139_03073"
                     /locus_tag="GUK6-6263"
                     /product="putative mercuric transport protein"
                     /codon_start=1
                     /translation="MKEKVPQLAAVFSAFAMAACCLGPLIFLPLGLTGLAGALAFYSL
                     KYRLLFSVLTLFLLAYSFYKVYGRKGKRKSSVIGLWITSFLVFGMFLFLFIVEGGI"
     gene            complement(15647..16027)
                     /gene="merP"
                     /locus_tag="GUK6-6262"
     CDS             complement(15647..16027)
                     /gene="merP"
                     /locus_tag="GUK6-6262"
                     /product="Periplasmic mercury ion-binding protein"
                     /codon_start=1
                     /translation="MKKQLIGIMMVVSLLLVISACSNGQEVQQPPTEESGSKVEMGVA
                     AAQKGGNAEVATEGTGVFMVTAFMDCCPPSVVEDAIAEVEGAGKTDIQVDGSTAEVTV
                     TFDETKTSLNTIKTAVADIGLPVE"
     gene            complement(13990..15630)
                     /gene="merA_4"
                     /locus_tag="GUK6-6261"
     CDS             complement(13990..15630)
                     /gene="merA_4"
                     /locus_tag="GUK6-6261"
                     /product="Mercuric reductase"
                     /EC_number="1.8.1.7"
                     /EC_number="1.16.1.1"
                     /codon_start=1
                     /translation="MKKVHVNVQGMTCTSCEEHVAAALANAGAKGIEVDYRRKQATFE
                     IAEGKLEKAKQAIDESGYQAGEATVEAEENEFVSNNSSLDYDLLIIGSGGAAFSAAIK
                     AVEKGAKVAVVERDIVGGTCVNIGCVPSKTMLRAGEINHLASNNPFVGLKTNAGPVDL
                     AALTGQKDELVDGMRQQKYIGLIEEYGFELIRGEAAFRDEKTVEVNGQAYTAAKFLIS
                     TGAAPSIPDIPGLSEVDYLTSTTALEVTEVPKKLAVIGSGYIAMELGQLFHNLGSDVT
                     MMQRSERLLKEYDPEISEAADEALTKHGLKFVKGVTYKKVEQSGDMKKIHIEVNGQEQ
                     VIEADQVLVATGRRPNTDSLHLEKAGVEIGPRGEVAVNDYLQTSNADIYAAGDVTLGP
                     QFVYVAAYEGGIVVENALGSANKKVDLRFVPGVTFTTPAIATVGLTEQQARNKGYEVI
                     TSVLPLENVPRALVNRETSGVFKLVVDQQTRKILGAHVVAENAGEVIYGATLAVQFGL
                     TAEDLKNTMAPYLTMAEGLKLAAITLDKDVSKLSCCAG"
     gene            complement(12261..13610)
                     /gene="merA_3"
                     /locus_tag="GUK6-6260"
     CDS             complement(12261..13610)
                     /gene="merA_3"
                     /locus_tag="GUK6-6260"
                     /product="Mercuric reductase"
                     /EC_number="1.16.1.1"
                     /codon_start=1
                     /translation="MEEEFDLIVIGTGSGGSAAASKCNNAGWKVAIIDSRPFGGTCAL
                     RGCDPKKVLVGAAEMIDGIDRMKGNGITSGSSINWPELMAFKRTFTEPVPDNRVENFQ
                     KAGIHTFHGRASFLNEEKIQVGEDVLTGKHILIANGAKPAPLPIEGTEHLTYSDEFLE
                     LDELPAKMVFIGGGYISFEFAHIAARAGSEVHIIHRGDRPLEQFDSELVGLLMEKSKE
                     IGIHLHLNTEVNSIEKKGSSYIVNGSNNGQPVHWEGDLVLHGAGRMPDLEDMQLEKGN
                     VEREKRGVSVNEYLQSSSNPRVYAAGDAAATAGLPLTPIASMESHVVASNLLKGNHRS
                     PNYKVMPTVVFTLPKLASVGLSEEQAREKGHQIKVNKIDTSDWYTYKRTNEKYAMVKV
                     IVDEQTDKILGAHLISQEADELINHFATAIQFDLATKDLKQMIYAYPTAASDLGYML"
     gene            11499..11777
                     /gene="exiN139_03069"
                     /locus_tag="GUK6-6259"
                     /note="Domain of unknown function (DUF1905)"
     CDS             11499..11777
                     /gene="exiN139_03069"
                     /locus_tag="GUK6-6259"
                     /product="hypothetical protein"
                     /codon_start=1
                     /translation="MIKIIDNQKLELQYKKGFGAWTYHIRLPGTAGIKGKWGYLKVSG
                     TIDDFEIKNINLAPRKNEDKIISINHEIRDAIGKSGGDMVMVTLYLHD"
     gene            complement(10700..11005)
                     /gene="licT_2"
                     /locus_tag="GUK6-6258"
     CDS             complement(10700..11005)
                     /gene="licT_2"
                     /locus_tag="GUK6-6258"
                     /product="Transcription antiterminator LicT"
                     /codon_start=1
                     /translation="MRDVKITQKFVLEQQASVHELEALLQRIDVKDIELAGDILQFYE
                     IEVGNTVNNMALLGLGDHINFAVEHARKGMNFRSALEWEIKQLYAKEYSVASAEMSS"
     gene            complement(10518..10703)
                     /gene="exiN139_03067"
                     /locus_tag="GUK6-6257"
     CDS             complement(10518..10703)
                     /gene="exiN139_03067"
                     /locus_tag="GUK6-6257"
                     /product="putative RNase II stability modulator"
                     /codon_start=1
                     /translation="MILSPYPLDFKKATFKYELSIGDVPVTLDASIGEAAYPADGDSL
                     ETLILVADDAMYIQQYT"
     gene            9366..9617
                     /gene="exiN139_03066"
                     /locus_tag="GUK6-6256"
     CDS             9366..9617
                     /gene="exiN139_03066"
                     /locus_tag="GUK6-6256"
                     /product="YjcQ protein"
                     /codon_start=1
                     /translation="MKRNELVYNVLKAIQNESEPKPSNYNLEQQQWLDLVTFIIDNGY
                     ANIKASRGGRGNKVHAVWMEGATLTDKGIDYLEENSSTN"
     gene            8543..9298
                     /gene="exiN139_03065"
                     /locus_tag="GUK6-6255"
     CDS             8543..9298
                     /gene="exiN139_03065"
                     /locus_tag="GUK6-6255"
                     /product="Adenylate and Guanylate cyclase catalytic domain
                     protein"
                     /codon_start=1
                     /translation="MKFTGYDYKERKGKVEEILDNTDAVNEVKKFPKDENFTYENGYK
                     AWASAIFVDLRDSTTLFTAGDDVKTSKVIRGFTSEIIEILKQDTDKEDLKEIGIRGDC
                     VYAIYSTPSPETIFDVANRAFYINTYLKMLNKLLASKGLPSIKAGIGLSASKTLAVKA
                     GRKHSGINNLVWIGEAVATAAKLSDLGSKNGIRPVVMSHTFYHNYIQIQKQRKPEAET
                     WWIKNNDKVYGTFWHGNVIIVEFDDWINNGMND"
     gene            7935..8543
                     /gene="exiN139_03064"
                     /locus_tag="GUK6-6254"
     CDS             7935..8543
                     /gene="exiN139_03064"
                     /locus_tag="GUK6-6254"
                     /product="hypothetical protein"
                     /codon_start=1
                     /translation="MLFFMRRGMSLDPRLDIDKNNLIQRLDRHLDWIKSCDTKASIVI
                     AGVGIFLSIFTSEHSIGMLNQILSRTIQNINFSNFLYLGLFLFFWGIFVRGSYLLIRV
                     LVPTMKKEVNLFGQDTYHDSLYYFESAEDKKYVEFKEKVFNESFEDEIEDLISQIYIN
                     AKICSAKFKFYQKGIRYTFIGVAGILTMYVVGIILVKLGGIS"
     gene            7402..7743
                     /gene="exiN139_03063"
                     /locus_tag="GUK6-6253"
     CDS             7402..7743
                     /gene="exiN139_03063"
                     /locus_tag="GUK6-6253"
                     /product="YolD-like protein"
                     /codon_start=1
                     /translation="MTMYRDRGELKWIPFLMPEHRALLTKYYKEIQKIEMPDIDEQVL
                     SVYENVLNDAIFSGNLVEVKYVEEREMKRFRGFVHRTNYMERTVELANQRDGIIHVPF
                     EAIIHVEQSID"
     gene            complement(6576..7031)
                     /gene="exiN139_03062"
                     /locus_tag="GUK6-6252"
     CDS             complement(6576..7031)
                     /gene="exiN139_03062"
                     /locus_tag="GUK6-6252"
                     /product="hypothetical protein"
                     /codon_start=1
                     /translation="MELSAIIEVIRIKQEVREEMVALEHAIIHSPDSARQIGSSFIGD
                     DDREVFLVIMLNTKNRVIGVHRAHVGSVNSSVVHPREVFKCAILNNASCLIVCHQHPS
                     GDPTPSREDILVSERLHEAGDLIGIPVLDHLILGAHESYVSMKQRGYMG"
     gene            complement(5970..6176)
                     /gene="exiN139_03061"
                     /locus_tag="GUK6-6251"
     CDS             complement(5970..6176)
                     /gene="exiN139_03061"
                     /locus_tag="GUK6-6251"
                     /product="hypothetical protein"
                     /codon_start=1
                     /translation="MDSYQLDQQTMDEMTEVLLRRLPDRLQEDFDDLKLVSMDLLCDV
                     KEGERLTHLTVFFNTNMIRRNRRT"
     gene            complement(5421..5804)
                     /gene="exiN139_03060"
                     /locus_tag="GUK6-6250"
     CDS             complement(5421..5804)
                     /gene="exiN139_03060"
                     /locus_tag="GUK6-6250"
                     /product="hypothetical protein"
                     /codon_start=1
                     /translation="MDEGLLDDYAFEGLDPFVRTVFSELMEHPEWMRVVDREHCVEKV
                     VRFDEGRNSPYFRVVIYLDAEEHPIKIVYLYGTWVVADGDVSFVVSELSKGVFEYEVM
                     HVHWLIKYRFEDWGVSEDGAWEKEW"
     gene            complement(3970..4545)
                     /gene="exiN139_03059"
                     /locus_tag="GUK6-6249"
     CDS             complement(3970..4545)
                     /gene="exiN139_03059"
                     /locus_tag="GUK6-6249"
                     /product="hypothetical protein"
                     /codon_start=1
                     /translation="MFNTKKKRFKVWMALFTAVFFTTVCFESVAQADYFAGGRKNNAA
                     PYAYYHSSVSTYGYVGNYDVARSYWNANSKVNIKKTTSTSARPDIYYVGNTSVSGLLG
                     QIIPYTSTGTQAAVGGYWDYTTVFIYDNQMRAQSTFTSSRVNYNAAHEVGHTLKMAHV
                     TPPYNSVMVQGWYNIPSTLTSYDSGEINKKW"
     gene            complement(3245..3955)
                     /gene="exiN139_03058"
                     /locus_tag="GUK6-6248"
     CDS             complement(3245..3955)
                     /gene="exiN139_03058"
                     /locus_tag="GUK6-6248"
                     /product="hypothetical protein"
                     /codon_start=1
                     /translation="MKSTYFLLSAMTASLLLVGCNGDNVDTGSNEINSKKISSSEVNV
                     SQSSTNENSEVERVVTHGNFVEYETEAELFADAELVVIASTNEDFMDREHIVKYVPSS
                     DEEEGLPKAIEDFYTKTSITVEQVLKQPASEKVADNKKISVIEPIALLEDGSKILSVE
                     NYQEISRGQQYIIYLKKNTNGKYGVINMTNGRFNLESTDQIVNLAEHGHDNDKAKHEK
                     MKDTVKNRFAKEIAKAKK"
     gene            2044..3087
                     /gene="exiN139_03057"
                     /locus_tag="GUK6-6247"
     CDS             2044..3087
                     /gene="exiN139_03057"
                     /locus_tag="GUK6-6247"
                     /product="hypothetical protein"
                     /codon_start=1
                     /translation="MRNYNYQYLTNLALPMETVRLIGRINEYKGKQDLYKQQAPQILN
                     TLRDVAVIQSTKASNAIEGIVVTESRLHTIMSKTSDPADRSEAEIAGYRDVLNLIHAS
                     AQDIPINPNILLQLHKELYKFVPVEGGRWKNVNNEISETFPDGTRRTRFVPVPAFETP
                     AAVQALCDSMRERRQNEDVDPLILTGMFVLDFLSIHPFNDGNGRMARLVTLLMLYQHG
                     FEVGRYISLEKIVEERKEDYYESLRLSSIHWHENRQDPFPWINYLLSVILAAYKELEE
                     RVGLVTSGSQNKTVRIRRFVEGRIVPFTKSDIRQACPDISEATINRVLRELRDEGIIA
                     PSGLGRSAKWIKQ"
     gene            59..772
                     /gene="exiN139_03056"
                     /locus_tag="GUK6-6246"
     CDS             59..772
                     /gene="exiN139_03056"
                     /locus_tag="GUK6-6246"
                     /product="hypothetical protein"
                     /codon_start=1
                     /translation="MRKVFASSLCASMLIIGGVFINPDETQASSSKSTSSVSNLELID
                     LNNLEDLEKTGNVTVEEVTYDQFVTETAEQKGLSKEEVKRIHPNRSKLSGTTPSSFST
                     RNSLVSTQAVSSNVNVMHRVTITQNVGATYKPSVQIFIWTYSSGSFVEYKYIEDVGII
                     QPSQTNSKKFEGVVKAKITGTTSVWWMINGDFYDHGSTTVTVGGQGPVAVKGKTVTAN
                     FSIANSNTFYRAWDNSGTK"
ORIGIN      
        1 ggtgttatag tgatagtagt tcggaaaata atattactaa aatttagggg gaactgaaat
       61 gagaaaagta tttgcgtctt ctttatgtgc ttctatgtta attattggtg gtgtattcat
      121 taatcccgat gagacacaag cgtcctcatc gaagtctact agcagtgttt caaatctaga
      181 attgatagat ttaaacaatt tagaggacct agaaaaaaca ggtaatgtaa cagttgaaga
      241 agttacatat gatcagtttg taacagaaac tgctgaacag aagggtttat ctaaagaaga
      301 agttaaaaga atacacccta atcgttctaa attatcagga acgactccat ccagcttttc
      361 cactagaaat agtctcgtat caactcaagc tgtatcttca aatgtaaatg taatgcatag
      421 agttacaatt acacaaaatg tcggagctac ttacaaacct tccgtacaaa tttttatttg
      481 gacatatagc tccggatcat ttgttgagta caaatacata gaagatgttg gtataattca
      541 gcctagccaa actaattcaa aaaaattcga gggtgtagtt aaagctaaaa tcacaggaac
      601 cacttcagtt tggtggatga ttaatggtga tttttatgat cacggcagta caacggttac
      661 agttggaggt caaggtccag ttgcagttaa gggtaaaact gtaacagcaa attttagtat
      721 cgcgaattca aatacttttt atagagcttg ggacaacagt ggaacaaaat aaatcgaatg
      781 tccattgatg aatttcatag ctcagtataa tatctctcaa ttaaattctt taaatttaaa
      841 gggattacga taaaagttta ctcaaaaaaa tatgttggaa tatttttttg agtacgatac
      901 aaaagcgcct tcgaagtaat agatttttta aaattgctag catgcagggc tcatgaaaaa
      961 acctaaaata ttttaaacag aggagcgtct tctaaatcag gagtgacgct cctctgtttt
     1021 agtagctctg tagttacccc gcctggcatg ccacttttaa gggaggcata gagtcacata
     1081 ttttcagttg tttggtaata gatttgtcaa ggtacctgtt aaaattaccc cttcagctcc
     1141 tactttgaag tactcctcgt aagattcctg agcttgctcg atgcctcgat aaatttttgt
     1201 ctgctctttg cgaatgtttc cactttcttg cttgtgaaaa tttagattgc ctagtcattt
     1261 gatcctgcgg agaaaagcta ctacgtcagt tgacttttta caattcattc ctcacaaata
     1321 gaattccatg tcggatgaca ttcccgtgat actttcctag tgagtgtaat aatcttcctt
     1381 tcatgtaaat tctgaattta atgtacagga ttcgggcggt ataggtttca ttacgttacg
     1441 caaacgtttt tatacttaat tgtttggatt caacctttcg ttgaacacct ttttcattcg
     1501 ccaacagttc tacagacgcg cccacgatca tgcttttgac gttttcctca cgctccgtgc
     1561 ctcccgtcag aattgaaggc acgaacgcta cgaagcgtcc aacttgaaga ggagaatcaa
     1621 aaacttcact tggaagtgca actcctacgc cgcgaaaaag agacgttcga aaatcgccta
     1681 caggaacagg tcgagcttgc ggtgctacgg gagcgaaaca agctatcgga tcacaactaa
     1741 aatgaagaaa agtacccaag atgctaatca aatacatcct cgtaaaatcg aaggatgcgc
     1801 ttttttgttc cgtttcatcc tacaatctct acacgttttg ccttgtgact ttcaaacatc
     1861 tcttatatgc taaggtggtg aaatataggt catcaaccac aaaaatagtc atttgttaca
     1921 aaaataaata tgtttatttc atttgaatac attttaaatg ggttatagta ggattaaaca
     1981 tagtcataaa cgaaaggaat gaacatgttt aatcgattat aatgattaac gaggaggttt
     2041 cctatgcgca attacaacta tcagtacctg accaatctgg ccttaccgat ggaaacggta
     2101 cgattgattg gtcgcatcaa cgaatacaaa ggcaaacagg acctctataa acaacaggcg
     2161 cctcaaatcc tgaacacctt gcgtgatgtg gcggtcatcc aatcgaccaa agcctccaat
     2221 gctattgagg ggatcgtcgt gacggagagc cgcctacaca ccatcatgtc gaagacctcg
     2281 gacccggccg accgctcaga agcggaaatt gccggatatc gagacgtatt gaacttgatc
     2341 catgcttcgg cacaggatat cccgatcaat ccgaacattc tgctgcagct ccataaagaa
     2401 ctttataagt ttgtgccggt cgagggaggc cgatggaaga atgtcaacaa tgagatcagc
     2461 gaaaccttcc ccgacggcac gcgtcggacg cgcttcgtac ctgtcccagc gtttgaaaca
     2521 cccgctgccg tgcaagcctt atgtgacagt atgagagagc gtcgtcaaaa tgaagacgtc
     2581 gacccactca tcctgacggg gatgttcgtg ctcgacttct tatcgattca tccgttcaat
     2641 gatggaaacg ggcgtatggc ccgtcttgtg accttattga tgctctatca acatggtttc
     2701 gaggtcggcc gctatatcag tctcgagaag attgtcgagg aacgcaaaga ggattactat
     2761 gaatcgttac gattgtcatc gatccattgg catgagaacc gacaagaccc gttcccatgg
     2821 atcaactatc tgttgagcgt aattcttgcc gcttataaag agcttgagga gcgcgttggc
     2881 ctggttacgt caggcagtca gaacaagacc gttcgaatca ggcgcttcgt cgaaggccga
     2941 attgtcccgt tcaccaaatc agatattcga caagcttgcc ccgacatcag cgaggcgacc
     3001 atcaaccgtg tccttcgtga attacgtgac gaaggaatca tcgccccatc tggacttgga
     3061 cgaagtgcga aatggatcaa acagtgactg catgaatacg tgacattact ttttatataa
     3121 aaacaccatt caaccgaatg atgttcctcg attcataaat taaattttaa ccttttcatt
     3181 ttatgcacaa aaaatcttca tatacaaaga gaatgacaag ttgctctttg tatatgaagt
     3241 tcaattattt tttagctttg gcaatttctt ttgcaaaacg attctttaca gtatctttca
     3301 tcttctcatg ttttgcttta tcgttgtcat gcccatgttc tgctaagtta acgatttgat
     3361 ccgtgctctc taaattaaat ctaccattgg tcatattaat gacgccgtac ttgccattag
     3421 tatttttctt aagataaata atatattgtt gtcctcttga aatttcttga tagttctcaa
     3481 cagacaatat cttggaaccg tcttctaaca aagcaatcgg ctctataaca gaaatctttt
     3541 tattgtccgc taccttttct gaagctggtt gtttcaaaac ttgttcaacc gtaatcgatg
     3601 tctttgtgta aaaatcttcg atagcttttg gtaaaccttc ttcttcatca ctacttggta
     3661 catatttcac gatgtgttca cgatccataa agtcttcatt tgtgcttgct ataaccacta
     3721 attctgcatc agcaaacaat tcagcctctg tttcatattc aacaaagtta ccatgtgtga
     3781 caacacgctc aacttcacta ttttcattcg tactactttg actcacatta acttcgcttg
     3841 agctaatttt cttagaatta atctcattag acccggtatc aacgttatct ccattacacc
     3901 caactaacag taaagaagct gtcattgccg aaagaagaaa atatgtgctt ttcatttaaa
     3961 ctcctccttt taccactttt tattaatttc tccagaatca taacttgtta gagtagaagg
     4021 aatgttatac cacccttgaa ccataacaga gttatatgga ggcgtcacat gggccatttt
     4081 caacgtatga ccaacttcat gggcagcatt ataatttacc cgtgaagaag taaatgttga
     4141 ttgtgctctc atttggttat cgtaaataaa tactgttgta taatcccagt acccacccac
     4201 tgctgcttgc gtacccgtgc tagtataagg aatgatttgt cctaacagac cactaacaga
     4261 tgtatttcct acataataaa tatcgggacg cgccgacgtt gaagtcgttt ttttaatgtt
     4321 aacttttgaa tttgcattcc aataagaacg ggcaacatcg tagttcccaa cgtatccata
     4381 tgtactaacg cttgaatgat agtaagcata tggtgcggca ttatttttcc tgcctcctgc
     4441 aaaatagtca gcttgtgcta cagattcaaa acatacggta gtgaagaata cggctgtaaa
     4501 caatgccatc caaactttaa aacgtttttt ctttgtatta aacataaata ttccctcctt
     4561 tttgtttttc aatgccttgt cataaagaca tcataactct atcatatttt tctttttatc
     4621 cctataatgg attgtttaat ttttacataa aaatacgcat ctaaaaattt aggtcgagag
     4681 atggattgca acgggatgac gactagcgaa aaaatgtgag tcatatgtag ctttattcaa
     4741 tcttctgata ttcagtgacc tgtatattaa atttgattac catcagaaca gactctaacg
     4801 aataatcaat acgaatcgta tccaaataaa agcaccatcg ttaaattgta ctagaggatt
     4861 atgcacgagc ctggtccatt attccttctt atgtccgacg ccctcggaca cgaatcactc
     4921 tttgaaccgg cacttgatga gccgatgccc atgcatccct tcatattcaa attcatcctt
     4981 ggatagttca gagacgacaa agccaaagtc cccctctgcc aatagtatct gtgcgatgca
     5041 ataatttatc ataaaataac aaggagaggg gactgcttca agtaaattct tatcattcta
     5101 atctaatgat aaatgataca aatcagaaag gatttatgta aattttgact atatttagtt
     5161 agttcacttg actgtaactt attataagga acttacactc acccctctta atttaagaaa
     5221 accataaaga gagtttaatc agacagccta tgcccttgca tttgactttg ctcttacgct
     5281 ccgtgcctcc cgtcagaaag gtccaggaac atagagatgc ggcggtgagc cggcagctct
     5341 tgttatcggg ccgtcagggg ggcagcggtg cgatgagcga cttcgccaca aggcgctaga
     5401 cgctcacgca tgagcccgaa tcaccattcc ttctcccatg ccccgtcttc cgacacgccc
     5461 caatcctcga accgatactt gatgagccaa tggacatgca tcacctcata ttcgaataca
     5521 cccttggata gctctgagac gacgaagctg acgtccccat ccgccaccac ccaggtccca
     5581 tatagataca cgatcttgat cggatgctct tccgcatcca gatagatcac tacgcgaaag
     5641 taaggcgagt tccgtccctc atcgaaccgg acgaccttct cgacgcaatg ttccctgtcg
     5701 acgacacgca tccactcggg atgttccatc agttccgaga acaccgtccg gacgaacgga
     5761 tccaaccctt cgaacgcata gtcatcaagc aacccctcgt ccatcacgtc tccccccttc
     5821 cggttctcta tagaccgatt ccccgtccag agccagttca gtccttgttc atgaacctac
     5881 agaaatgaag acttttaaaa ccgtatacac atatacatgt atacacgtat acaaatctac
     5941 atgtatacat gtatacaatc atcctttttt tatgtacgac gattccgtcg aatcatgttc
     6001 gtattgaaaa agacggtgag gtgggtcaag cgctctcctt ccttcacatc acaaagaaga
     6061 tccatgctca caagttttaa gtcgtcaaaa tcttcttgaa gccggtcagg aaggcgtcga
     6121 agcaatacct ccgtcatctc gtccatcgtc tgttgatcta gttggtagct gtccatctga
     6181 atcatcctct cctgttgata gcctcatgat acctcgcatc caagaaagca acatctcgcc
     6241 taatttcacg taagccctgg tgttgtttca aacaagccct agggcttgtt tggaaaacat
     6301 ggtcattttc aataaacaaa ccgtgttttc acttctgcca tttcatcaaa caatcttctt
     6361 acgagacaga ccaaaacaac gtccaatctt cacacacgaa ccatctcgtt ttcgtcatgc
     6421 gaaaacggac cttttccgga tcccgctcta tggatccagg cgagagcaac gcgagtcgcc
     6481 cggctcgtca aagaaaaacg catgtttttc ttccttgccc ttaccgtacg gaccgggacc
     6541 ggtcccccgg ccccactcca tcccattcaa cccattcaac ccatgtaacc tcgctgtttc
     6601 atgctgacgt acgactcgtg cgcaccgagg atgagatggt cgagcaccgg gatgccgatg
     6661 aggtcgcccg cttcatgtaa ccgttcggag acgaggatgt cctcccggct cggggtcggg
     6721 tccccgctcg gatgctgatg acagacgatg aggcacgagg cgttgttcag gatggcgcat
     6781 ttgaagactt cccgtgggtg gacgacgctc gagttgacgc tcccgacatg cgcccgatgg
     6841 acaccgatga ctcggttctt cgtgttgagc atgatgacga ggaacacctc acggtcgtcg
     6901 tccccgatga acgatgaccc gatttgccgg gcgctgtccg gagaatggat gatggcgtgc
     6961 tcgagcgcga ccatttcctc gcgaacctct tgcttgatac ggatgacctc gatgatggcg
     7021 gatagttcca tgatggtttg tctcctttcg gataagctgt cctcagaacg aacaccgttg
     7081 tgcgtcctgt tgacgggaac gaagcgagcg tcgggagacg gtgcaagggc gacagtaggg
     7141 agagtctcaa aaaaatgcgt agagcaaacg gaggcccagg cttccgtagc caacgagcga
     7201 aaagcctcgc tttgagccaa aagcgaagga agacgggccg gagggcgcgt catttttttg
     7261 acgtcccttg caccgacgac cagcgagcta gagtacggaa acaggacgca cggaacacca
     7321 atcacgaaaa aggctgttca aacgagataa accgggtata aaataagaac aaatgttcgt
     7381 ttatatgaaa ggagaattgt gatgacgatg tatcgcgatc gaggtgagct gaaatggatc
     7441 ccatttctca tgcccgaaca cagagcccta ctgacgaaat actataaaga aattcaaaag
     7501 atcgagatgc ctgatatcga cgaacaggtc ctatcggtct atgaaaacgt gctgaatgat
     7561 gcaattttca gtgggaatct ggtggaggtg aaatatgtgg aggagcggga gatgaaacga
     7621 ttcagaggat tcgtgcaccg gacaaactac atggagcgga ccgtcgagct ggccaatcaa
     7681 agggacggga tcatccatgt gccgttcgag gcaatcattc acgtcgaaca atcgatagac
     7741 taacgccctg gcggttgttc gaagtctgcg tcgcgaaact tagtgtcgct ttttgacatt
     7801 cctttaatca tgaaaaatgt tgcttgatcc tgtatctagt ctcataacaa aatcaagcta
     7861 ataagattct ctttttaaat ctgaggattg gcctactttt ttcaatttgt cgtatactgg
     7921 taataaggaa atagatgtta ttttttatga gaagaggaat gagcttggac ccacgactag
     7981 atattgataa aaacaattta atacaacgcc tagacagaca cctagattgg attaagagtt
     8041 gtgatacaaa ggcttctatt gtaattgctg gggtgggaat atttcttagt atatttacat
     8101 cagagcactc aataggtatg ttgaatcaaa tcctttctcg taccatacaa aatattaatt
     8161 tttcaaactt tttatatctg gggttgttcc tgtttttttg gggcattttc gtacgtggat
     8221 cgtacttgtt aataagagtt ttggtcccaa cgatgaaaaa agaagtaaat cttttcgggc
     8281 aggatacata tcatgattct ctgtactact tcgagtcagc agaagataaa aaatatgtag
     8341 agtttaaaga aaaagtgttc aatgaatcat ttgaagacga aattgaagat ttgatttctc
     8401 aaatctacat caacgcaaaa atctgttcag ccaaattcaa gttttatcag aaaggaatca
     8461 gatatacttt tattggtgta gcaggaatac tgaccatgta tgtagtagga ataattttag
     8521 tgaaactagg aggcatctct tgatgaagtt cacgggctac gattacaaag agcggaaggg
     8581 aaaagttgag gaaatacttg ataataccga cgctgttaat gaagtaaaaa agtttcctaa
     8641 agatgagaat tttacatatg agaacggtta taaagcttgg gcatctgcca tctttgtaga
     8701 cttaagggac tcaacgactc tctttactgc aggagacgac gttaagacat cgaaagtgat
     8761 tcgtggtttc acttctgaaa taatcgagat tttaaaacaa gataccgaca aggaagattt
     8821 gaaagaaatc gggattcgtg gagactgtgt atatgcaatt tattctaccc cgtctccaga
     8881 aacaatcttt gatgtagcta atcgagcgtt ctatattaat acatacctta agatgttaaa
     8941 taagttatta gctagtaaag gacttccatc tatcaaagct ggtataggat tgtccgccag
     9001 taaaacactg gctgttaagg cgggaagaaa acattcagga attaataact tggtatggat
     9061 aggtgaggcg gtggcgacgg cagctaaact ttctgattta ggatccaaaa acggtattag
     9121 gccagttgtc atgtcccaca cgttctacca caattacatt cagattcaaa aacaaaggaa
     9181 accagaagca gagacctggt ggataaaaaa taatgataag gtgtacggaa ctttttggca
     9241 tggcaatgtg attatagtcg aattcgatga ttggattaat aatggaatga atgactaaac
     9301 tttctatatt taaagtgata gatatcgcga atttatatat tcaaactata ggaggatgat
     9361 ggtaagtgaa gagaaatgag ttagtttaca atgttttaaa ggcaatccag aatgaatcgg
     9421 aaccaaaacc cagcaattat aatctggagc aacaacaatg gttagaccta gtaacgttca
     9481 taatagataa tggatatgca aacataaagg caagtcgtgg tggtcgtggt aataaagtac
     9541 acgcggtttg gatggaggga gcaacactca cggataaagg aatagattac cttgaagaaa
     9601 attcttcaac gaattgaatt aatactgttc tagaaagtgt tctacaaacg aaggttaaac
     9661 agataatttt gttcgttttt tcacattatg ataaaagggc tattccaagc cctttttatt
     9721 tgtttctaat gtccagaaac tcatcttttt atcaactttt aaattactgt atagacgaac
     9781 gaaaaataat tagttgcata attcgttata tgtggcttcg ctaatctcgt catatccata
     9841 gtcacaaaaa tattcgtatg attccacttt cttcttgcat cttctgtcac aagtgaatga
     9901 caatgatctt cgacatttta aactcatcta tgaccacgca gctgctctcg aacctaaatt
     9961 tactacactt tacgcttgtg accctattat caatcgatcg gtgatccagt ctttcaacaa
    10021 cttccccctc aaaaacgtga ggctgctctc ttggcgaggc taagcgacga cccggaattc
    10081 gtattgtttt acacgagtac acattcctgg gtgtgttgat gcaatgttcg ttcagttttg
    10141 gaggtatcgg acatactcaa atctcattga acccatatag caatacgtta aaagaactgt
    10201 tagaagagtc ccggttgttg gaagaatctt tgatgagttt atcgagccct tcttaacctt
    10261 acgctcgtac cgcctaatct cgataattac ctctcctgat caatctagat ttttgtatac
    10321 aaaaaaatga tatatggtca tatataatca aaagcgacga caatactttg agatgtgtat
    10381 atttctaaag ggacagagtg ctttctagac aatcgattcg actccacttt gattgatata
    10441 taaaagagtg tatacatttc gacgtcgaaa cgtgtacact ctcttttgtt gtcgagtcat
    10501 ggcatgtcgt gactcaatca tgtatattgt tgtatgtaca tcgcatcatc tgcgaccaaa
    10561 atcagtgtct ctagtgagtc cccgtctgcc ggataagcag cttctccaat tgaagcatcg
    10621 agcgtcaccg gcacatctcc gattgagagc tcgtatttaa atgtcgcttt cttgaagtcc
    10681 aaaggataag gcgaaaggat cacgaactca tctccgccga tgcgaccgag tactctttcg
    10741 catacaactg cttaatttcc cactctaacg cagaacggaa gttcatccct tttcgcgcat
    10801 gttcgaccgc aaaattaatg tgatcaccta gtccaaggag agccatgttg ttgaccgtat
    10861 tccctacttc aatttcataa aattggagaa tatcgccggc caattcgatg tccttcacat
    10921 cgattcgttg tagaagtgct tccagctcat gcacagatgc ctgttgttct agtacaaact
    10981 tttgtgtgat tttgacatct ctcaaggtgt ctccctctcg aataccgaac caatgccact
    11041 tccagtcact atttcttcaa cattattatc attttcaatc aaaacgacat tattgttaaa
    11101 aactttcaca actttcatat taggtccctc tcttttaggt gcttgtccac acaaaaaggc
    11161 ataacctaaa aaaagcggta cactcagaaa aacgtgtgca agctcttagg ttatgcctga
    11221 ataaacagtt acgttccatc gactacaaga tagcatgtga ccgaaagcgc tatcaacgac
    11281 ttttttcata gttcgacgtt ttgatcaatt tatctgaatt gagccctgtt ttatgcacag
    11341 tttaagcatg catgttaagc actcgtttga atgtggctac ctaatgaaac ttctgctttc
    11401 catgtccatc tttcaggata caatgcgatt ttcagcagcg acagataccg ctagctcttg
    11461 attcttgata aacttaatga gaaatgagat gacttataat gattaaaata attgacaatc
    11521 agaaactcga attacaatac aaaaagggat ttggagcatg gacatatcac attagacttc
    11581 ctggaacagc cggtattaaa gggaaatggg gatacctaaa agtatctggg accattgatg
    11641 attttgaaat aaaaaacatt aatttagctc caagaaaaaa tgaagacaag attatctcca
    11701 tcaatcatga aatcagagat gcgattggta aaagtggtgg ggatatggtg atggtcactt
    11761 tatatctgca tgattagctg actaaacaga taagtagatt gaattcctag gttagacaaa
    11821 aaatccgaaa atccctcctc tgacggttaa tcttatgttt ttatcctatt tatagggttt
    11881 actgaaccga tataatcttt cgtgacatca tttatttagg ggaaagaacc tggaggacgc
    11941 ttatttctcc agcacctcgt taaagatttt cattgaacat ctgcagctgg ttgtgctttt
    12001 tgtttataac actgccgtta aaacccttaa ctgctcttca ctagcttcat aaaagccgtt
    12061 cgtaaaagta cacttataca aacaaaaatg ggagaagata tgcttcgaac tacctcttct
    12121 ctcttcatat taaagaattt tcacgtaaca taacgtaaat taggcgctgc ttgagattat
    12181 agtaaaatgg attccttaat aattcatact gacccattta aagtttgtct ttattttatt
    12241 cttttgccta attcattatc ttatagcata taccctagat cggaagccgc cgttggatag
    12301 gcataaatca tctgcttaag gtcctttgtc gccaaatcaa attgtatagc tgtcgcaaaa
    12361 tgattgatta attcatctgc ttcctggctg atcaaatggg cacccagtat tttgtcggtt
    12421 tgttcatcaa caatgacttt caccatcgca tatttttcgt tagtgcgctt gtaagtgtac
    12481 cagtctgatg tatcaatttt attcactttg atttgatgac ctttttccct cgcctgttct
    12541 tcggataatc ctacagaagc cagttttggc agtgtgaaaa ctactgtcgg catcactttg
    12601 taattaggcg accggtgatt tcctttgagc agattcgatg ccaccacatg cgactccatc
    12661 gatgcaatcg gggttaacgg aaggcccgct gttgctgctg catccccggc tgcgtatact
    12721 cttgggttgc tgctgctttg aaggtattca ttgacggaaa cgcctctttt ttcgcgttcc
    12781 acattgcctt tttccagctg catatcttct aggtcaggca ttcgtcctgc gccatgtaga
    12841 accaggtcgc cttcccagtg aaccggctgg ccgttattcg acccgtttac gatgtaagag
    12901 gaacccttct tttcaatcga atttacctcc gtattgagat gcagatgaat accaatctct
    12961 ttcgatttct ccatcagcaa cccgaccagt tcagaatcaa attgctcaag tgggcgatct
    13021 ccccggtgga tgatatgcac ttctgaccct gcccgggcag cgatatgggc aaactcaaat
    13081 gagatgtatc cgccgccgat aaacaccatt ttcgctggaa gctcatccaa ttccaggaat
    13141 tcgtcgctat acgtgagatg ttccgtccct tcaataggca atggggccgg tttggctcca
    13201 ttcgcaatca gaatatgctt tccggttaag acatcttcgc ctacttgaat tttctcttca
    13261 ttcaaaaagg aagctcgccc atgaaaagtg tgaatccctg ctttttgaaa gttctccact
    13321 cggttatccg gcacgggttc agtaaaggtg cgtttaaaag ccatcaattc cggccaattg
    13381 atgctggaac cggaggtgat gccgtttcct ttcattctgt cgatgccgtc aatcatttca
    13441 gcagctccca ccagcacttt tttcggatcg catcccctca gtgcacaggt gccgccgaaa
    13501 ggccgtgaat caattattgc gactttccat cccgcgttat tgcacttaga agctgcagcg
    13561 gacccacctg aaccggttcc aatgacaatc aaatcgaatt cttcttccat ttctctcatc
    13621 ctctccatgt aaaaaaagaa atcgcttttc ctttttccct tctatagtgc tagtcctact
    13681 attccaccgc ccgtcctgtc aaaaaccatg taccttgttc atggttcagt ttgttttcct
    13741 ttcacctgaa aacctttcag aacggagatg gctttacatg tgtcattttt tctgcccaac
    13801 tggctaaaat aataagcctc tcaaaacaaa agggacaaat caaatgcgat ttgtccttaa
    13861 gcccctgtta ttccaatctt ctttcgattg aatttcagtt attttctcag ctgatttctt
    13921 tctgtctcat ttttcattaa gagacctatc ccttatctct ttgctggcga tattatcctg
    13981 gccgattcgt tagccggcac agcaagacag tttgctgaca tccttgtcca acgtgatggc
    14041 ggccagtttc aatccttcag ccattgtcag gtatggggcc atcgtatttt tcagatcttc
    14101 tgcggtcaag ccgaactgta cggccagtgt ggctccgtaa attacctctc ccgcattttc
    14161 agccacgaca tgtgccccga gaatttttct tgtttgctga tcgaccacca gtttaaagac
    14221 accgcttgtt tcacggttca ctagagctct tggcacgttt tcaagcggca gcacggaagt
    14281 tatcacttcg taccctttat tccgggcttg ttgttccgtc agcccgactg ttgcaatggc
    14341 tggggtagta aacgtcacgc ccggaacaaa ccgcaaatct actttcttat ttgccgaacc
    14401 cagtgcgttc tcaactacaa tcccaccttc ataagcagcc acatagacaa actgcgggcc
    14461 taaggtcaca tctcccgctg catagatgtc ggcgttgctg gtctgcagat aatcattgac
    14521 cgctacttcc cctcgcgggc caatctcaac cccggccttc tctaaatgga gggaatccgt
    14581 attcggccgt cttccagtgg caaccagcac ttgatccgct tcaattacct gttcctgacc
    14641 gttcacttca atatgaattt ttttcatatc accgctctgt tcgaccttct tgtaggtgac
    14701 tcccttgacg aattttaggc catgcttggt taaggcttca tcggcggctt ccgagatttc
    14761 cggatcgtat tctttcagca gccgttcact ccgctgcatc atcgtcacat cggaccctaa
    14821 gttatgaaac agctggccca gttccatcgc aatgtaacct gagccgataa cggccaattt
    14881 tttcggcact tctgttacct ccaaagcggt ggtacttgtt aaatagtcta cttcgctaag
    14941 tcccggaata tccggaatgg acggggctgc ccctgtcgaa atcaaaaatt tcgctgcggt
    15001 ataggcctgc ccattcactt cgactgtttt ttcgtcccta aaagcggctt ctccgcggat
    15061 tagctcaaat ccgtattcct caatcagacc gatgtatttt tgctgtctca tcccgtcgac
    15121 aagctcgtct ttttgcccgg tcaacgcagc tagatcaacc ggtccggcgt ttgtcttcaa
    15181 accgacaaat gggttgttgc tggccaagtg attgatttcc cccgcacgaa gcatcgtttt
    15241 ggaaggaacg cagccaatgt tgacgcacgt gccgccaaca atgtcccgtt cgacgaccgc
    15301 cacttttgcc cctttttcaa cggctttgat ggcagctgaa aaggcagctc cacccgaacc
    15361 gataatcagc aagtcataat caagggacga attgtttgaa acaaactcgt tttcttcggc
    15421 ttccaccgtc gcttcccccg cttgataccc cgactcgtcg attgcctgtt tcgccttctc
    15481 cagtttccct tcagcgattt caaacgtcgc ttgtttgcgg cggtaatcga cttcaattcc
    15541 ttttgctcct gcattcgcaa gagcagccgc aacatgttct tcacaacttg tgcaggtcat
    15601 tccctgaacg tttacgtgaa cttttttcat gtgaaaattc ctccttttat tcgacgggta
    15661 gccctatgtc tgcaaccgcc gtcttaatgg tattcaaact ggttttcgtc tcatcaaaag
    15721 tgactgtcac ttccgccgtg cttccgtcaa cttgaatatc cgttttaccg gcaccttcta
    15781 cttcggcaat ggcatcttcc acgacagatg gcgggcagca atccataaaa gccgtaacca
    15841 tgaatacacc tgtcccttcg gttgccactt ccgcgtttcc acctttctgt gcggccgcaa
    15901 cacccatttc cactttactc cccgattctt ccgttggcgg ttgttgaact tcttgcccgt
    15961 tactgcaagc actgatcacc aacaaaagag ataccaccat cataatccca attagctgtt
    16021 ttttcatata aattcctcct cttttatatt ccgccctcga ctatgaataa aaacagaaac
    16081 atgccgaaaa caagaaacga cgtaatccat aaaccaatga ccgaactttt ccttttccct
    16141 tttcttccat acaccttata aaaggagtaa gcaaggagaa aaagcgttaa gacgctaaac
    16201 aacaaccggt attttaatga atagaaggct aatgctcctg caagacctgt cagtccaagg
    16261 ggaagaaaaa tcagcggacc taggcaacag gcagccatag caaaagccga gaatacagca
    16321 gctaactgcg gcactttttc cttcatgatt ttatcctctt caagctgcag caatcatgta
    16381 tcggcgcgct ttctttcttt gttttctgtt ttgattctgg atcaattttt cgccagccct
    16441 tgaaaagagc aaaaatgaat agcaaactca tcaagatgaa aataacatct ttaaattcca
    16501 tgaagtacga cctcagtgca gttcctgcaa acaagggaag gagtaaaacc aagtggcagg
    16561 gacatgtgat taatgcgaca aaaaaccagc ctgaactttt caatgtgttt ttcattccgt
    16621 ttcacctctt atttcttcat cagtgtttca ataatggggc attcgtagat atccttgttt
    16681 tcgggacacc tttctttaag atcacttaac atccgttcaa ttcgctgcaa atcttcaatt
    16741 ttccgttgaa tgtcttctat cttgagcaca gtaaaatcat acatatcccg acactttgct
    16801 tcatcgcgat cgacgactcc aagcaattta tcaatctcct gtagagtaaa tcctagttcc
    16861 tgcatccgtt taatgaaatt caatcgatca accgtttcca aaccgtacat ccggtagcct
    16921 ttttcagtgc gatcaggctc tggaaataag ccgagacgtt cataatatcg aatggtctcc
    16981 ttgttcacac cgcatttgtc agccagttct ccgatacgca tttgcatgcc tctcacctca
    17041 cttgtcatat tcccctctag tcgagtacag gatctatact tgcttgatta cattcctgtc
    17101 tcttttgagt tgcaacgtta tgtgcaggat tttcctcgat ttatacagaa taaaccctgt
    17161 accacggtac aaggtcaagt atattgattc tttttaattt taattcttca acaaagtgga
    17221 cctaaatggt cgatgtataa aaaaataaag gaagagaaaa tgtctctcgg ccatcttctt
    17281 tttttcttct aataaccgat tgttatggga agtatattta tttcaaaaga atgagcttct
    17341 taatagatga aagaggcgat tagagaagac ctgtagaaaa aggtgaatat ccgatttctt
    17401 ccataagttc agagatttct ttttacactc gtatagtctg aacgaagttt aatagtagtg
    17461 gaaataaaag cgttcgtaaa agtacacttt tacagtcaaa cgaggaagac ggacgctaat
    17521 cagcatccgt cttcctcttt atattttgct attgtaatta ctaccgataa ttcctcatat
    17581 gtaaaccttt atctggtgga acccttaaaa gcttattctg tatttattgt ttccctttcc
    17641 tacaggtttt agcgtgtaaa acataacatt taaacattcg tttgaacatt tgattgacaa
    17701 tccagcgaaa tatttataca cttgctttaa tcaaacattc atttgaatgt ttaactaaca
    17761 gtaaagtatt cgttaaagct cggatttaca aaggagttgg tgatgttgat atccactatt
    17821 ttttccgcca ttgcagctta tattgcaaca agcattgatt acgtcatcat attattgatt
    17881 ttgttttcac agaccaaaaa atccggccaa ttaaaatcca ttgtcatcgg ccagtatttg
    17941 gggacagccc tattggttgg tgtcagtcta ttggctgcat ccggtcttac cttcgttccg
    18001 gaacattggg tcgggttgct cggactcatt ccgatttacc taggaatcaa agtgtggttt
    18061 aaagaggaag aagaaaacga cgaagaggat atcctgtccc gattatcttc cggaaaatcc
    18121 aatcgcttgt ttgtaaccgt cacagtcatt acattggcgg ctggcggcga caacatcggc
    18181 gtctacatac cctatttctc aactttgaat ctgagtgaaa ccgttgtgat gcttattgtc
    18241 tttgccgtca tggtcgcgat tttgtgttac cttagttacc gtttggcatc cgttaagtcg
    18301 gtctctgaaa cgattgagaa atgggaacgc tggattgtac cgattgtctt catcggactc
    18361 ggcatcttga tcatgatgga gaacggaacc tttcgattcc tttggagact ggtgagctga
    18421 aatgattttt cacatgctct gttcctatag aagaaaaact tactgcaacc tatttatttg
    18481 atgaaaagag gaaaatgaaa tgagcaaaga tacatgcgaa attttgtgtg tagacgaaga
    18541 aaaagttgtg cgagtccagc aacagcttgc agagcaaaat ccgttggaag tcgcgaaaat
    18601 tttcaaggca ttgtccgacg atacgagaat caaaatcgct tatgccttat cgctggagga
    18661 caaactctgt gtttgcgacg tcgccaatat catcggctct tctacagcga cggcttccta
    18721 ccacctgcgc ctgttaaaaa atatggggtt ggcgaaatac cgcaaagaag gcaaattggt
    18781 ctattattcg ttggatgatg cacatgtgaa acatctggtt caagtggcct tcgctcatca
    18841 gaagggggtt gttgaagttg gttgagaaag caaagataga agaagaaaaa acagtctacc
    18901 gtgtggaagg attttcgtgc gccaactgtg ccggaaaatt cgagaagaac gtcaaaaacc
    18961 tttccggtgt tgaggatgcg aaagtgaatt tcggcgcttc gaaaatttcc gtttacggcg
    19021 aagcaacggt cgaggaactg gaaaaagctg gcgctttcga gaatttgaaa gtagcaccgg
    19081 aaaaaccgaa acgtcagaca gctccggaag cgaaaatcgc aattgaagac aagaatgtct
    19141 tccgggtgaa aggctttacg tgtgcaaact gtgccggaaa gtttgagaac aacgtcaagc
    19201 aacttcccgg tgtccaagat gcaaaagtga atttcggtgc ttcgaaaatt tccgtttacg
    19261 gaacggcctc agttgaagaa ttggaaaaag ccggtgcttt tgaaaatttg aaggtcgttc
    19321 ctgaaatcat aagtcggcaa gctggtccga aaacggaaac cgataaaacg acagctataa
    19381 aagagaagaa agtgccgttc taccaaaagc acagcgtctt gctctactcc accctgttga
    19441 tcgtcttcgg gtacatttcc cagttcgtaa acggggaaga aaacctgatg acgtccctct
    19501 tgttcgtggc agccatcgtc attggcggat actcgctctt taaagtcggt tttcagaatt
    19561 tgatacgcct ggatttcgac atgaaaaccc tgatgacggt tgccgtcatt ggggcagcca
    19621 tcatcggcga atgggcggaa gcttccatcg tggtcattct cttcgccatc agtgaagcat
    19681 tggaacgcta ttccatggac cgggcccgac aatccatccg ttcgttgatg gacattgccc
    19741 cgaaagaggc acttgtccga cgaaatggac aagaacagct gatttcggtg gacgatattg
    19801 ccgtcgggga taccatgatc gtcaaacccg gacaaaagat tgcgatggac ggcatggtgg
    19861 tcaacggcta ttcggcggtc aatcaggcag ccattacggg tgaatccgtt cccgtcggca
    19921 aaacggtgga tgatgaagtc tttgctggca cgctgaacga agaaggcctg ctcgaagtca
    19981 aagtcaccaa gttggtcgaa gacacgacca ttgcgaaaat catccatttg gtagaagaag
    20041 cacaaggcga acgggctcct tcgcaggcgt ttgtcgataa attcgccaaa tattatacac
    20101 cgatcatcat ggccgtagct gcgttagttg ccatcgtccc tcccttcctg tttgacgcca
    20161 gctgggaaac ttgggtctat caaggactgg ccgtgctagt cgtgggctgt ccgtgtgctt
    20221 tggtcatttc cacaccgatt tcaattgttt ccgccatcgg gaatgcagcg aaaaaaggcg
    20281 ttttggtaaa aggcggcgtg tacctggaag aaatgggcgc catcaaagcg atcgcgtttg
    20341 acaagaccgg taccttaacc aaaggggttc ctgtcgtcac agactatgag gtattgaaca
    20401 agggcgccaa tgaaaaagaa ctgctttcca tcgtcacagc tctcgaatat cgctcacagc
    20461 atcctcttgc ttcggccatc atgaaaaaag cggacgcaga aaacatttct tattcttcgg
    20521 tcttggtcga ggacttctca tccattaccg gcaaagggat taaagggact gtcgaaggaa
    20581 tcacatacta catcggcagc ccgatccttt tcaacgagtt gggcaccgca agtgccgata
    20641 aggacttgga acaaaacgtc acagctcttc aaaatcaggg caagacggca atgatcatcg
    20701 gaacggaaca aagtatcctg gcagtcattg ccgtggcaga tgaagtccgt gaatccagca
    20761 aggacgtcat tcagaagctg caccaaatgg gcatcaagaa gacgatcatg ctgacgggcg
    20821 acaacaaagg aaccggtcag gccatcggcc agcagatcgg tgtcaccgaa atccaggccg
    20881 aactgatgcc ggaggataaa ttgaatttca tcaaacgttt acgagctgaa tacggcaatg
    20941 tcgcgatgat tggagacggt gtgaacgatg ccccggcact cgctgcctct actgtcggaa
    21001 ttgccatggg cggtgccgga accgataccg ctatggagac cgctgatgtg gtcttgatgg
    21061 gcgatgattt gagcaaactg ccgttcaccg tgaagttgag tcggaaatca ttgaacatca
    21121 tcaaagcgaa cattgcattt gcgattggca tcaaagtgat cgcgttgctg ctggtcatcc
    21181 cgggttggct gacgctatgg atcgccatta tgtccgatat gggcgctacc cttctagtcg
    21241 cgttaaacag tttacggctg atgcgagtga aagaataaaa agcaaaaggg gtttccgatt
    21301 atctggaaac cccttttttt atgatgaatt ataaaattaa gtgcaacatc tgaacgtgaa
    21361 cgcaaaaaaa agcccacagc gatggcctcg tttagaatga agttacgaca caaacattca
    21421 gacggaggaa tcgctatgag ctacacccat cttaccacaa cggagcgcgt gaaaatagag
    21481 acctatctgg agctcgggat gtccatccgg tccatcgcga gacggatcgg gcgacagccc
    21541 tcgaccgtct cgcgggagat cagacggaac cccggctacg agtcaggacg tgcgcagaga
    21601 cgctacgaga aggcgaaaac ccattgcggc gtcaagacga agctcgacga cacgatgcgc
    21661 cggacgattg tcgagaagct gcgtgcgacc tggtcaccag aacagatcgt cggccgcctc
    21721 tacgcaggaa aaattgcctt ctccaccatc taccgatgga tctatgcggg acggatcgac
    21781 gtgcccgtga ccgtgctccg ccagaagggg aaacgccaaa agccggtcga aacgcgcggt
    21841 cgcatcaacg tcggtctccc catctcgaaa cggccgccag aggtcaggga tcgccggacg
    21901 ttcgggcact gggagctcga caccgtcgtc tccggacgag ggaagtcgaa ggcgtgcgtc
    21961 gcgacgttcg tcgagcggaa gagccggttc tatctcgccc tgccaatcgc ggaccgcacc
    22021 gcggcctcga tggagggggc gatccatgcg gtgcacggtg ccttcccgga aggcacgttc
    22081 gagacggcga cgacggaccg gggcaaggag ttcagcggtc acgagcgcat ccaggcgtcg
    22141 ctcggcgtgc cgatgtattt cgccgacccg tactcatcgt ggcaacgggg gagcaacgag
    22201 aacgccaacg ggctcctccg cgagttcttc ccgaaaggaa cggacttcgc gcaggtcggt
    22261 gacggtgaac tcgcggatgc gctggccaag atcaacgggc gaccgaggaa gtgttgcgct
    22321 taatttgaca aaccgtctta taaaaaaaaa atgtgtttaa tttttatcat aaaatccgtt
    22381 tgtgaaaaaa ctatgcattt tttgattaaa tctcttgtca atttttgaaa tgaatttgat
    22441 atactttttt gtaatatagt gatgctatac tccttttaac aaatcgttcg tcactgtatc
    22501 tttatcttta aaggagtaca actaatgaaa aacaaggtaa tacttatcgc ttctagtgtc
    22561 ttactcacaa caactttttc gatgcatagt ccaaaagtcg aagcaagtag tgcatataac
    22621 gtaaaagtga agacagacga tcttcgtgtt cggactggtc cttctctcaa tcacaaaatt
    22681 gtcggcatca ctaacactgg gcagaccttt tcttatttag gaaaaaaagg agcttggaca
    22741 aaagtacttt acaaaggaaa cacacggtat atctatagtt cttacctaaa aaaatataag
    22801 agccacgttg ccaaaaaaac atcatatatt aactctcttt ttgcttctcc tacagaaggt
    22861 cggctgaccc aaggatacgg aaactctaat ggtgcttacg gttatacatt ccataatggc
    22921 gttgatctag ctgcagcaaa aggcacaccc gtctacgctt ctgccagtgg aaaagtcatt
    22981 acatctaaaa acagcggtgc atacggtaaa cacgttatga tttcacatag tctacagaat
    23041 caaaaatacg taaccgttta tgctcatatg aacagccttt cggtaaaaaa tggtcagaca
    23101 gtctctaaag gtatgaagat tggaacagtt gggaatacag gaaactcgtt cggaaatcat
    23161 ttgcactttg agattcataa aaacagttat aaatacagca gttattctgc agcgaatagt
    23221 gtcaacccaa tgaactattt gtaacctaaa aaaaagaaaa gattagactg acctagctat
    23281 atgagacact aataaaaata ccttgattag gctaccgcca caccatattt tatcggtgtg
    23341 aggtagccta atttttcttg gatacgttct tcgttgtagt aagttaagta attattcacc
    23401 cgctcacgca cttcatagtc gcttaacgag ttgaacttga cgtactggaa cacctcagac
    23461 ttcaagttcg aatgaaacga ttcgatcacc gcattatccc aacagttgcc tcttcgagac
    23521 atgctgctcg tcagatactt cctctttacg aaatcttgaa aggcatatga tgtatagaca
    23581 cttccttgat ctgaatggat gataacccct tcgggattgt tccgactctc caacgccatc
    23641 cttaacgtat cgatgacgag gggcgtctgt tgaggatcgt atagcttata ggcaacaatc
    23701 tcattgttga ataggtcgat gatcgtggag aggtacttcg tcgtgccccc gtattggatg
    23761 taggtgatgt ccgtcaccca cttcttattc ggtctactgg cagtgaagtc tcgcttgaga
    23821 aggtcagggg cgatgacgat actctcaccc tgagacttcc attttcgttt gggtttgatc
    23881 cgacactgga gatggtgctt cttcatgatt ctcttcattt cgagactcca ctaggattac
    23941 agaaatatgg ctcctggctt catcgtgatg tggtcgactt cttccttcac tactgcgaaa
    24001 ccatgtttac tcgatataaa ggtaaagtcc gatattggat tccttttaat gaaatcaatg
    24061 tcatgtcgac aaaaccatgg atggggggag gaatcccttc ttcaacgaaa gaatcacagt
    24121 ttatcggtgc attccatcag atgttggcga atgccaaagc cgtgacactt gcccatgaaa
    24181 ttgattcaga gaacaaagtg gggatgatgt ataatggcca cttcgcatat ccaaactccc
    24241 cagacccaga tgacgtccaa cgaactgagg aattcatgca taaaatgcag tactactgtg
    24301 aagtactttg tcgtggcaaa tatccgaact acattaaaaa agaattagag cgcgagaata
    24361 tctctttgcc gtttgaagaa ggagacgccg atacattgta tcgtggtcct gttgatttta
    24421 tttcatatag ctattactta actcacgtta tcgtcaagga gtcgcctctc gaattctctg
    24481 gtttgaatgg cgtgaagaca ggctataaaa accagcatgt ggagcaaagc gaatggggat
    24541 cgagtatcga tccgaaaggt ttacgctatt ctttaaatta tctatatgat cgatatcagt
    24601 tgccacttat gattgttgaa aacggtctcg gggccgttga cacgctcacg ccggacaaga
    24661 aagttcatga cgactatcgt atcgcctatc ttcgggatca tattgaagag atgaaaagag
    24721 cagtttccat cgacggggtg cctttactcg gttacatggc atggggacca atcgatttaa
    24781 ttgcagcaag tacaggagaa atgaagaagc ggtatgggtt catctatgta gacttggacg
    24841 acgaagggaa cgggacccta gaacggatta aaaaagattc gttctactgg tataaaaaag
    24901 tcatagcttc aaatggagat gatctgactt gaattaagac ggaggtatgg aatgattcgt
    24961 atcaaaaaag tattaaattc aagtgtcgtg attgtcgagg acaaatcaaa gcttgagtac
    25021 attttaattg gaaaaggaat tggtttcggg cagaaagtcg gaaatgttgt cgctccacct
    25081 gaagcctccc aaatgttcat acccgctgac gatgtccgta ttaaagagtt cataggacta
    25141 gtgactgaaa ttcctcctga attcgtcgag attactcgag aaatcgttgc atatgctgag
    25201 gaaaagctag ctacaaagct caatgccggt atctttttaa cactgacaga ccaccttcac
    25261 tttgcggtaa aacgttatta taaaggtatt actatcagca accgtgtatt ttgggaaatt
    25321 cgaaactatt atccacaaga attcaagatt ggaaattatg cggtcaagct catgaatgaa
    25381 cggttcaaga ttgaattacc tattgaagag gccgcaaata ttgcttttca tattatcaac
    25441 gcgcaaggag aaagagaaga aacacgtgat ggcatgcgct acgccaagat gattgggagt
    25501 attgtgaacc ttattcgata tgcttacaat attgaaaccg atgaagaaga tattcattat
    25561 tcatgattca tcacacatgt gaaatatttc gctgaacgct tttatgctgg aaaaatgttg
    25621 aatgaagaat ccgatcaact atttgaacag attgcgaaca tctacccaaa ggccatgaat
    25681 ggttcattca aagtacggga ctaccttaaa cagttgcacg gtgtgacaat tcctaatgag
    25741 gaactagctt atctagccgt tcatattcat cgactgacaa ctaatatgga tttgaataaa
    25801 caataacttt cttaattacc tggttctttt tgacgaagac caggtttttt ctatactgaa
    25861 caaaaaaata tccatttttt ataatcgagc agctataggc cgcatgacat atgtgtgttt
    25921 ttcaccactg attcgatttc tttagatcgg cgtgacgggc tcctttaata cctttttcag
    25981 aaaagataaa aggaaagaac aactttgctc tttcctacaa tttcagtcaa gtgttaataa
    26041 ttatttatac atcgtacgtc ttcatgctta gttttgggat gacagggctt ctgcggttcg
    26101 gattccacta caatccaacg ccctcggctg aattgaatcc aaaggacgat cgccttaaag
    26161 acgatgtcta gaccgatggc gatccacact cctgcaatgc ccatctgcat ctgaatcgcc
    26221 aatacatata ctgccccagt ccggatcacc cacataccga tcgtggtcag atacattgga
    26281 aacttcgtat tgttcgctcc ttggaatcca ccggtcaata caaggacaac tgctaggaaa
    26341 ggctggaaga ccgctgctat ttttaacgcg acatcgatgt ctttgatgac ttggggatcg
    26401 tcggtgaaaa gtgaacctgc ccatcctccg aagaagaata agacgacccc gaataaggac
    26461 atgaagccca tcgccatgaa cgtgctcaat ctggcatatt ctttggcggt ctcgtggtct
    26521 cccgctccga tgttgcgacc gacgagaatg gttgctgctg tcgcgaaacc atatgccaac
    26581 atataagaga acacctctag attccctgca atttgatgcg cggcgaaggt gttcgtcccg
    26641 agtaccacga tgaatccgaa atacacgatc tgtccggctc tcatgaccaa tcgctcgata
    26701 gccgccgggc ttccaaggtt cacgagctcc aactggtgtt cgagatccgg tctccagaaa
    26761 tctttcctga aggcgatcac ttccgtctta cgaatatagt tcatcaataa gagcgtcccg
    26821 acgagccggg cgatgacggt cgcgagtgcc gctccgacga gaccaagttc ggggatgatc
    26881 caaaaaccga aaatcaacat atagtcgagc acaatattga cgacattgat gacgatgctc
    26941 accttcatcg gtgattttgt atctcccgca cctcgtaaga tactactgag cacaaacatc
    27001 aatgccatca cgatcgatgg gatcccgaca attttgaagt aggtgctacc agcttctaaa
    27061 acgtcattct ccacccccat caaccgcagg agaggctcag cgaaaaatag cgtcacgacc
    27121 ccaaaggtca ccccgaccac gacagatagg acgatggcct gctgcgcgat atgtctcgcg
    27181 cgctcgattc gttctgagcc taagttattg gcgacataaa cgtttactgc cacaccgatt
    27241 gccataaaga cagcaaagta gatggcgagg atggcattcg tcactcctac cgctgacact
    27301 tctgctaggc cgattcttga gacgaacagc gtatcgacaa atccgagcaa cgtttggaaa
    27361 aaattctcgg caaccgctgg taacgcgagt agaaggatga atttcatctt ggtttttcga
    27421 tcaccatgag tgtccagccg ctcactttct atcatctgag tcctctcctt cgaaaattat
    27481 gcttacaacg attacaggaa agcgacccaa cgaggaacca tgggtcgctc atggtcaatc
    27541 tgagacacga atgacgaaag gataggtgtg cacagtccca tggaactgga attcggccca
    27601 gaccttgtat aggccaggtt tatggaagac cgtctcaaat tccgtcgtat catgagaaga
    27661 aggatgcaca tggataaact gttctccggc ttcatccaag atgacgacat gaccaagtgc
    27721 tccaaggtat ggctccgggt tactttcttt ggtgtcatag ctgaagacag tcgggacatg
    27781 cgcttttaaa gagtcaatcg acagctcgac ggtatgacct tcgatcgtct tcgtcagacg
    27841 ctcatccact ttaagtgacg attcgataga ggaagaggac tgatgatcaa tctgtaagtg
    27901 aaccggcttc acttgatatg ccagtccctt aggctgaata tccacgaaga gtttatacgc
    27961 ccctgcctca agttggacgg ggtgctcgaa tcgaccctca ccctttttaa acggatggag
    28021 gtgtcggtac tcagttaggt cttcgttcac gagaatcaaa tggaattcct tttcatggct
    28081 gacttcgagt tccggggctt gctgatgttg atcctttaac tcgatactga ttttcccgaa
    28141 ttcatattta gcttctacag acacttcatt tcccgtcaag ttcttcatat gatgatgtcc
    28201 atggtctttc acgtttaaca ctcctttgtg tagtccttga tcgcaccgtc actcgacctc
    28261 cattacttgc agcaagaaca gccgatttta acggtcgcct ccgttacctc gtagccagtc
    28321 tcttgaattg cggtttcaat ctcagaaagt gtgagttggc tttcatcgaa cgtcacgtcc
    28381 acctctcccg ccgaaagatt gaccttcact gattcaatac ccgctaactt tccaacgtgt
    28441 ccttcaatct tattgataca agatccacaa gacatacccg ctacctgaaa tgttgatttt
    28501 ttcattatat gttcctcctg attatttaat taccatacat gggtagggtg taaaagtatc
    28561 gattttttta caccctcgcc accttatgtt cgtgtccctc attgcgcgac acgctttcaa
    28621 caggttctga gagtgagcta tcgttgctta tcgtagcaat gttagaatct cctctttgtt
    28681 gttctcgaag ccaacaaagt acttcactac ttttctcttt ctgagcatcc cttttttgta
    28741 gaagacaaac agtggtacga ttcgatttcc tgatatcgct accatttctt gttcaaggtc
    28801 aaggttcaca cccacatctt tgttcacata agagactgag attgttttta agtatttttt
    28861 ggcatcctga caatctgaac acgtcggacg cgtgtaaagt tcgagctgta gatctctatc
    28921 catcccaatt cctcctttta tttgatcatc gaaggcttga atcgtttcaa acggagtgcg
    28981 ttcaccagga ccgagactga gcttaaactc atggccgctc cagcaagtat cgggttcaac
    29041 aagggcccgc cgagtagata aacaatcccc atcgcaaacg ggatacccat gacattatag
    29101 gcaaatgccc aaaacaggtt ctgtttgatg ttgcggatgg ttgacttgct caattcgaca
    29161 gctgtaggta catccatcaa atcgcttcgc atcaagacga tgtctgcaga ttcgatcgca
    29221 acgtcagtac ccgaaccgat cgcgattccg atgtctgctt gggccaaggc tggtgcgtca
    29281 ttgattccat caccgaccat tgcgaccttc ttcccttcgg cctgtaactt cttcacttcg
    29341 ttcgctttat cttcaggtaa cacttcactc agtacccgat cgatcccgac ctgtctcgca
    29401 atcgccatgg ccgtaccttt gttgtctccg gtgatcatgg ctacttcgat acccattcgt
    29461 tgaagtttct gaatggcttt acgactgttt tctttgacgg tgtctgcgac agcgatgatc
    29521 cctgcgattt gttggtcaat cgcgatatac atcggcgtct tgccttggtg tgcgagtttg
    29581 tctgaagcgc cttcaaggac atccagtgag atgccgcggt ctttcatcaa ttttctgttt
    29641 ccggcaagca agacttttcc gtcgatcagt acttcgatcc cgtgccctgg gatggcttca
    29701 aaacgatcga tatccatgac acgcatcatt ctgtcctctg ccgctcttac gattgcttcg
    29761 cccaatggat gttcagaccc tttttcagcg gaagcggtca agcgtaacaa ctcatcttct
    29821 tgatgtccat tcactgtcac gatatctgtc actttcggtt ttccttcagt gatcgtccct
    29881 gtcttgtcga acacgatcgt ctggacttta tgggtcgtct ccaaggcgcc gccactcttg
    29941 atcaacacac cattctcagc acctttgccc gtacccacca tgattgctgt tggtgtggcc
    30001 aaacctagtg cacaagggca ggcgatgacc agtactgaaa ttgtgatcgt caaggcgaag
    30061 aggccggtct gaccgcctaa ataccatgca attcctgaaa ggatcgcgac gacgatgaca
    30121 atcggtacaa agtatccgga gatgatatcg gccagttttg cgataggagc tcgagagccc
    30181 tgtgcatcct cgaccaattt gatgatttga gatagcgctg tatccttacc gactttcgtg
    30241 gctcggtatt ggatgatccc gttcttgttg atgctggcac cgatgacttg agcacccaca
    30301 tttttttcaa cagggatact ttcaccggtc agcatggatt cgtctacaga cgtattacct
    30361 gatagaacca cgccatccac cggaatcttc tcaccaggct ttacgataat cgtgtcgccg
    30421 acgatgactt cgtcgattga tacttctaac tcttgtccgt tgcggacgac ctttgccgtc
    30481 ttaggtgcca gtcccatcaa tttttcaatc gcttcggatg ttttacccat cgaccggatt
    30541 tcaagatatt tacctaatgt gatcagcgtg agaatgactg cggctgactc atagtagagg
    30601 ctattcacgt atccctcata acctgagagg atagccatgg tagcaccgac gctatagaag
    30661 aaggctgcgc tcgtccctag tgcgacaagt gaatccatat tcggatgccc tcggaacaat
    30721 gtcttaaatc cgacggagaa gaatttccat ccgaataaca tcactgggat ggtcatcatg
    30781 agctgcaaga cagcgaacaa ttctgggttc atcgttggat gcaatgccat cggtaggggt
    30841 aggccgatca tatgccccat cgccacatag agtaatggaa tcgtgaaaat cgccgaccct
    30901 acaaatcggt tccacatcga ttgaattttt ttcattttct tttctttctc ggtatcttga
    30961 ctatccgctg attcttgatc ttctcttgcc tcatatccgg cgtttgccac cactcggatg
    31021 acatctgata cagtcaccag ctgaggatca tatcgaatga ctaatttttc tgtcgccaag
    31081 ttcacattcg actcagtcac acccaccatt ttcctcgtgg ccttctcaat cgtctgcaca
    31141 catgaggcac aagtcatccc tgtgatgaca aatgatcttt gctcggtctc ggttgaggcc
    31201 ttgtagccag ccttctcgac ggtcgtctga atatccagcg gcgagatttt cgtctcatcg
    31261 taatgaatgc tcaatttccc agtcgctagg ttgacgttgg aggtcactac gccaggcaat
    31321 ttttttgttg ctttttcaac tgtctgaacg caggacgcac aggtcatccc ttccacggca
    31381 aatgtcttac tctccatatc gtcttacctc cattattatt gggctgattc gacttcgtaa
    31441 ccgacctcgc ccacaacttc tttaaattca ttcacatcta gtcgtgtttc atcgtacttc
    31501 acttttgcaa tgcctttctt taagttgact ttcgcacttt caaccccatt cagaccttca
    31561 agtgctgact cgactttgtt gacacaatga gcgcatgaca tacctttaat cgttaaaatc
    31621 gtttttttca tcttgaatct cctcctattc actacattca tgacatcatt tcaaactcaa
    31681 tgtctggatc cacaggaatg gtcctgacat ctgcattgac ccggggtaca ggtgcatgga
    31741 atgtcctcca ccgcttcact ttccttcatc tcaaggattt ttttgagatt ctcgatatcc
    31801 tgtacactca gtgtcgcctg tgtgatcatc gttccgattg tgttaccgac atccctgtca
    31861 cagatatgat cgagtagatc gtgtaacgtc tctctgatga cgtcagcttc aacgacgttc
    31921 gcggagtaga tgaatttctt cccctcggcc tcggttgaga gcatcccttt tttcacgagc
    31981 cttccaatga atgtcttcgt cgtcgcaggc ttccagctca tcttcttttc caatacctcg
    32041 atgatttctt tactggtcac gtgcttttgg gcccaaacga cacgcatgac ttcccattct
    32101 gaatccgtga tttgtttttc gacatgttca gccatttgtc taacctccaa ttttaagttt
    32161 acaatcgtaa acgttttatt tgttttcagt ttacaatcgt aaacgtcgac tgtcaaccat
    32221 tatgtttttg ggttcgctat tcagtcttca ttggctatat tcttgtctag aaaacgcatc
    32281 tggatatcct tcagcaacgc tttcaaatag tagtgcgagc tgacggcatc ccgggcacca
    32341 atcggcggtg aactttaaga ctacaggctg cgtagagtga ttaaccattt gcaaatcaga
    32401 taattgaaat ttcgaaagca ttttttctcc tctcttttcg tttacattcg taatcgattt
    32461 gagtttacga atgtaaacgt tatttgtcaa tctatatatt cgtgtccatt ttgtatgttt
    32521 tttattttga cctcatacag ctttaaattg ttaactactg tcatctctta tatgatgtaa
    32581 taaaacaaag taggaattgt cttaagcgtt ttgttgctta gtcgctagga ttaaatagat
    32641 gattcgacta ctagcttact attgagacat tctcataagt aaaaagtgta ggaaggtata
    32701 catttcgacg tcgaaatgta taccttccta caccacaaag tgccagttta tgagtgactc
    32761 ttttttataa caacttgtat ttaaatgatt taaatatagg aactacatat gctgtataca
    32821 aaataataac caaatgaggg attagaattg gaatcaaacg agaccaaggt gacgtcattc
    32881 cgcgtgtcac aagaagtgaa agaacatatt cagcgtttaa tggagcaacg tcaaatatca
    32941 accaaccaat tattcgagca attaatatca ttggccgata aacagtcacc ggacccctta
    33001 gtcgtcaagg agaacgaatc actcgaagca gcactgaatc aagtgcttgc cctgttcaat
    33061 gaacgagcca ctcgactaga aacgcaacaa aaagaacatg agcgaatcaa cgcgcgatat
    33121 aaaaatacca ttcatgacct tgaacaaagc gtaattgcag aagctgaacg actccaagag
    33181 gagtatgagc gaaaggtgtc gtcacatgaa attgcactca ctcaattaca agatcaaatc
    33241 aaccaactaa tcgctgaaaa gagaatcgtt gaagacgcat tggaaacaga acgtgtgtct
    33301 aacaaagaag aactaaaaga gacagaaaaa aacagttttt catctagaag gagacatgaa
    33361 aaagctagaa gatgaacgta gccagctcta tcggcaaaat caaagtctta tggacgctgt
    33421 cgacgactta aaagctcgta cacgccgtct tgaccagctt gaagaagaga accagaaact
    33481 gcacttagaa gtccagctcc tccgtcgaga gaaagagaca tttgagaacc ggttacagga
    33541 acaggtcgag ctcgcggtcc tgcgtgagcg gagcacccaa caaaataaac aatgatacga
    33601 aaagggtact aggttgagtc aaccagtgac tgaatctagt acccttatgt ttattacaaa
    33661 caaagtattt aacggtttga agaaatcgtc tgatacatgt tcaatgactt gaccaaagat
    33721 gcttcattca cacgtagaat cataacctca tgagagtata aagaatgact ccgcttggtc
    33781 caattaagat ttcacctgca atccacgcac cttgaatcga ttacgctttt cttctaattt
    33841 cactttcata tctaccgaga acgtattttc aggagtgttg taggcacgcc gtgctgccat
    33901 actaagcatt tttgccacat cctctgcccg gtcgtcctgt aaatcatgca gtgaagatcg
    33961 aacatactgg cgagccattt ctcggtcacg tagcgattca gggaccgata catgacgact
    34021 taatgccagg gccaattgag ccgtctctaa gcgatagctt gtcccgcctg cctgcatacg
    34081 attcagttca tccgctagct cgctttgcag aagtacatga ttactgtctg acatcggtca
    34141 ccctcctcta ctcttctttt gatttattat ataccctttt tctgaaaaat tcgactcaag
    34201 tcatgcacgt tacaaaatgg atcgtcccac gtcatgtttg ctttgtattc ctctacaagg
    34261 tcgagaagtt tatctttatc gcaaagtgcc aatagattcg ttttttcgag atcctctaga
    34321 tccttttggc gagaggagaa aatcttggta catgctaaaa gttcaatgtc ggggatatac
    34381 acatcaatcg cctcgaacag cccttcaatc ttatgccgga attcattttc cctaaagtct
    34441 tcacggggtg ggaactgaat caccccttcg acaatttcaa tttcatattc atgaagcgcc
    34501 tctttcaatt caggtgtcac gacgccctcc gtcacgcgaa tatcaatatc tcgcgtcgga
    34561 cgatactgaa ctgccccccg tcaagtagac agggcaaata atgaaaaccg aactaggcgg
    34621 ctttagacct gtattcgaca gggctcaagc cgtttagccg tttctggaaa cggtcatggt
    34681 tgtagaacga tatgtaggtc tcgatggccg atgtgagttc gctataggcc tgaaactcac
    34741 gcaggtagta catctcgact ttcagggtac cccaaaagct ctcgatcggg gcgttgtcga
    34801 tgcaacgtcc gacccgggac atgctgtggg tcagtcccgc gtcttccacc atgcgtttga
    34861 accctctcga ggtatattgg cgctatggat catcggacgc gctcctgtgc ggagccccgt
    34921 gatggctggc atcatcgtct ggaagacgag aacgttgttg ttggactttc cgatgcgata
    34981 ggcgacgatc gagccgtcgt acaggtcgat gattgcgctc aggtatgcct ttttcccggc
    35041 accatattta aactcggtga cgtcggtgca ccatttctcg tccggtcggg acgcgctgaa
    35101 ctctcggttc atcagattct cggccacatg ctgtggcatc gacttcttat gtctcttccg
    35161 cttcccgcgg atgatcgatt ggatcccatg gatatgcatc aggcgataga cttgcttttc
    35221 attgaacgtg gacagacctt gttgcctgcg tagccgattg attgtcatcg tgacccgacg
    35281 gtagccgtat gtacggttcg cctggtcata gagtagacga atgtcctcca ggagcttctc
    35341 gttctcttct tgacgcaccg atacggtgcg gttcaaccat ttgtaatagg ccgcacgtga
    35401 gatgccagct gggaaacctg ggtctatcaa ggattggcgg ttctagtagt gggttgcccg
    35461 tgtgccttag tcatttcgac gccgatttcg attgtttccg ccatcggtaa tgctgccaaa
    35521 aaaggggtct tgattaaagg cggcgtatac ctggaaaaaa tgggcgcgct gaaagctatt
    35581 gcatttgaca aaaccggtac cctgaccaaa ggtgtacctg tcgtcacaga ctttaaaatc
    35641 acgaacaagc aggtaaacga gagagaactg ctttctatcg tgacggcatt ggaatatcgt
    35701 tctcagcatc cgttggcctc tgccatcatg aaaaaagcgg acgaggaaaa cataccttac
    35761 acctctatca gagttgagga cttctcttcc atcacaggaa aaggcattaa aggaacgata
    35821 gacggcacca cctactttat cggaagcccg cttctcttta acgagctagg tgttgaaagt
    35881 attgataata atctggacca aaccgtaacg gctctgcaac agcaaggtaa gacttcgatg
    35941 attatcggaa cgaaacaaag catattggcg gttatcgccg tagccgacga agtccgggaa
    36001 tccagcaaag aaatcatccg gaaactacat gatatgggta ttaaaaagac aattatgctg
    36061 acgggtgaca acaaagggac aggcaaagct atcggccagc aagttggcgt caacgaaatc
    36121 caggcagaat tgatgccaga ggataaatta aatgtcatta aacgcttgcg agctgagtac
    36181 gacaatgtcg cgatggtcgg ggacggcgta aatgacgctc cggcactcgc tgcctctact
    36241 gttggaattg ccatgggtgg tgctggaacg gataccgctt tggaaacagc agatgtcgcc
    36301 ctgatgggcg acgatttgag caaactaccg tttacgataa aattgagccg aaaatcccta
    36361 aatattatca aagtgaacat cgcgttcgct atcagtatca aagcgattgc attactcttg
    36421 gtcatcccgg gctggctcac cctatggata gctattatgt ccgatatggg ggcaactctt
    36481 ctggtagcac tgaacagttt aagactgatg aatgtcaaag aataaaaaaa caaaaatatt
    36541 catttttata tcctcgaatt tgtactgggt atgataaaaa taaatgatct ctgtttttta
    36601 agacggcttt aagatgactt cggtattgtt cccgagtcat ctttttaggt ttcattgtca
    36661 gcttttttat catcagacag ttttaatcga ggccgaacct tattcattga ccggaatatt
    36721 ctccgaagta tggaaagaaa atccggtcga taggtctact aaactatgac aattaaatct
    36781 aaatatttga acgttcgttt tggaatcatt cattcattcg aatacatcct attttaagag
    36841 acgaaatttc gatagtgttc aaaaaaaaac gaatgagggg gtttctaaat ataccctcat
    36901 tcgatattca gtttccttgc acgtagaaaa gtatttattg gtatcagacg gtatgaagta
    36961 tagaattttt actcatatgt cgaacctcag tgtggatttg gtgcaaggat gacttatttc
    37021 tttagttgtg tttttttgat tctaactcta ttgtagaatg tttaatatct agttttgaag
    37081 tcacttcttt gactttttgt ttaacaatag ttgaatcctt tagattcatc tcttctacta
    37141 ttaagtgtaa attcatggcg ttatcttcgc catcaattga ccagacatat aggttttgaa
    37201 cagaaatcac ttcttcaata ccttcaatct tttgcttcac ctcatcgatg tcaataccat
    37261 cagggacagc acctaaaagt attttcattg ttttaactaa attacgaaac acattcacta
    37321 atataaacaa cgcaatagca attgatagga tggggtcaag tatatgtata tccttgaaga
    37381 gtaaaactat ccctactaca agaacggcaa tccaacctaa aacatcttct aaaaggtgcc
    37441 aagatagtac tccctcattt actgattttc ctttgtgtag acggaatgcc gcaaaaccat
    37501 ttaaaagcac accaaaaatt gcaaaccaaa tcattccttg tgcattagaa tgctccggtt
    37561 caaacagtag aggaattgct tgagtaaaaa tatatacaga tccaattatt aatattgtcg
    37621 catttattaa tgctcctaaa agggaaaaac gattatatcc aaaagtgaag ttatgatcgg
    37681 gttttttgtt cgaaaatttt tgtaagaacc aggacaggcc caatgcaaga gcatcaccta
    37741 aatcgtgaat ggcgtccgac atgattgcaa cactattaat caaaaatccc ccgataaatt
    37801 caccaatcga gaaaacaaga ttaattataa atgctagttt gatatttttt gatgccttat
    37861 cagtactcgc cattgttcga tctctcctca cttggtagtc catccttaaa aaggttagtt
    37921 gttagaataa tactggtctc tagcgttctg caatataata aatttctttg cctattgatt
    37981 gtaaacaacg catacttgag aacttaagcg cagttcttaa tattttaata aacaatcgaa
    38041 ggacgtaaat ttttgaaagc gaaattaaat acatgtatct aatttgttag aaccatttag
    38101 gcactaattt tatatataag acttctccga acaattcggt aacggtctgt aaaatgatca
    38161 ctacagctac ttgtgttgat aggggctctg gtaatataga tgctaatgga agaactacaa
    38221 gtgaattcct tgttcccata ctaaatgtaa ttgctcttct tgaagcaata tctagttttg
    38281 aacaacttac caagggactt tgacacccat ggtatgataa gtagaaataa aatataaaac
    38341 tggtattaca tctattaatg tcccgaggtc actatacact tccctaattt gagaggcaac
    38401 taccacaaaa agtacaaaag acataaatgg aacgggaatc catggcggca ttttcatgat
    38461 acgattacct aaagaactct tttttagaac acaattgtgt cattatcgct aatagaagcg
    38521 gtataaaaat caaaaataga aatgcatcta gaaatggacc catcctaacg atactaatag
    38581 ccttttctcc taataatacg aataaatata tgggtaagaa gtatacgtct gtaaaattaa
    38641 aagaatcggt gttactttta acaatattga ttcgtttccc tttccccatc tttgtaaaaa
    38701 caatcacata gtcgatgcac ggtgttaaca acaccaaata cacccccagc attagtgatg
    38761 aatcttgaag aaatatgata accaaaacct aaactattaa aggaacggca accaaaattt
    38821 cctaataaaa gagctaccac aaacctcatg tttgtagcag atccattcga tttcagaaac
    38881 ggaatttgaa cgaacatccc atacatcaaa actcctaaaa ggggagaaat aaaaatatcg
    38941 agatatacag cttctgtatt caattagacc aaagattact gccaacatca aaaaaatgat
    39001 gtatatactg acttggtggg cttccacctt ctctagcact tgaattccga atttgctttc
    39061 cttctctatc aaaatcaccc ccaaaatttt caggaaattt cagaatgaaa tagataactc
    39121 cacgatttta attgccaggg ctaagaggtt ttatattttt tcttctagta tttttattta
    39181 tccaacagta aaaataccga ctgaaagtaa atataattac ggctcattat ttacacttcc
    39241 gaatatagtt agtatcttga atatatatca gtcaaaaaat aaagtgataa ccattaaaaa
    39301 ataattattt tagcctaaag ccacatctaa aatcatcatg attgtaaagc caaacattaa
    39361 acaaacagaa gccaagtcct tgtttccatt ttcttgagat cctgggacta cctcctccac
    39421 tacaacaaaa atcattgctc ctgcagcaaa gcttagcgca aacggaagta aaggctccat
    39481 tatgagtact gctactactc ctaccaacgc cgcgaacggt tcaaccatac cagataactg
    39541 gccatagaaa aaacttttac gacgagataa tccatctcgt ctcaatggca ttgacacagc
    39601 agcaccctca gggaaatttt gtatgccgat tccgattgcc agcgcgatag ctcccgtgat
    39661 tgatgatgaa gggaatcctg ctgcaactgc tccaaatgca acgcctatgg caagtccctc
    39721 tggaatatta tgcaatgtta ttgctaacac cagtaacgtg ctccgctttc tcttcttagg
    39781 gtttataccc tcagcctcat ccatcggtga agtgggatgc agatgtggaa tcactttatc
    39841 aacacctgat aaaaagaatc ctccaagtaa gaaaccgatt gcagctggta accacgccgg
    39901 aagagaatct tgttccgcca tctcaattgc aggtgagagt aatgaccaaa aactagcggc
    39961 aatcattact cctccagcaa aaccgagcat cccatccatt agcttttgat tcattgattt
    40021 tgtcataaac actaacgcgg caccaagcgc cgtcatcccc caagtgaata aagtacccag
    40081 caatgcttga gtaaggggtt ctaacgaaga aatatattca atcatctatc aaaactccgt
    40141 tgccaaaaat cgagtttcta tacatgctca aaattaagta actattatcc aaaatcagca
    40201 ttgctgtctc ctcctcttga ttgtcaatcc tactcaacag gtgatttttt taatgttgat
    40261 gtactacttc ccctaccttc agtttgcaaa gcaattcatc gctgtgagga tgagaaagag
    40321 tttcgaattg aatcgtagag tgttgaacgt tcagatgtgc taaatcgtgt tcaatttctt
    40381 gaagtagatt ctcactgtca tagatttgta aattaccatc aacgacaaca tgacatgaga
    40441 gtgcattcat tccacttgtg atactccaaa gatgaaagtc gtgtatactc cgtaccccct
    40501 ccttgttgtg aatgacttga agaacctttt cgacatcaac gttttgtggt gcaccttcca
    40561 ttaatacgtt caatccggat ttcgtcacga agtaaccact tcgtaaaaca agtcccgcta
    40621 caatgattcc tgcgagcgga tctgcccagt tccatccaaa tgccatgata agaagcgctg
    40681 ccagtattgc accgactgaa cccaacgtat cgcttacaac atgtagataa gcacctcgca
    40741 tattcaaatt atgttctacg tctgcacctc ttaacataat ccatccaaca agaaggttta
    40801 tagcaaggcc aatactgcta acaattaaca ttcctacgga tgcgacctca ggtggttgaa
    40861 taaatcgatt gatggcctca taaaagatat atatggaaat cagtatgagt gtgaccccgt
    40921 ttaaaacagc tgctagaatc tcgaagcgtc tatatccgaa cgttttacga ttgttcgcta
    40981 tttgttcacc taatttaaag gcaagtaatg caatagcgag cgaagccgca tcactaagca
    41041 tgtgacctgc gtccgctaaa agtgctaagc tatttgtaag gtaccctcca atcgcctcta
    41101 caaccatgta tgccgaaata ataaagaatg aaatgatcaa aatctttttg ttagaggtat
    41161 gagaatgatc atgtgcatga ttatgtgcca taagattaac tctccttact atatttagtg
    41221 gtgtttcgca tgctcaatcg cctgtcttag taagttcatg acatggtgat catcttctga
    41281 ataaaataga gtagttcctt ctcttctaaa cttgacaagt cgaagatttt ttaaaaaacg
    41341 tagctgatga gacacgtttg attgacttaa gttaagaaga tcagctattc cgttgaccga
    41401 atgttccttt gtgcatagca gggttaatat tttaattctt gtcgggtcac taagtgcctt
    41461 gaacgtctga gatacaataa atagagtctc atcgtcaatc tgcgccccta tttctatttc
    41521 attttctgta gtatcttcaa tcggttcatc cataagtcag tacctccgct catgataact
    41581 atacatgttc atatgttcat atataactta ttagactttt gctgtgccgt caacacttaa
    41641 tttaaaaaac atttattcta tcagctctac atacttgaag atttgagata ctttctctgg
    41701 ttttgcgatt atttcttatt tttagccata caaaaactac ctattagaga gctagttaga
    41761 tctcatactc gataggtagt cacgcttttt caaaaaatca atatagtaca ctaacgtttt
    41821 aagaaaacgt caattgaatt atttactggg tattgtctaa tctattttcc aacttcaaaa
    41881 agcttttcat gtttttctaa atcaaagctg ttttttagta agcataccaa tttgatacaa
    41941 ttagttcttc atttttcaaa tccaaatcaa aaactactgt ttggtactga ttcgtccaag
    42001 aatgactgta atcagaaaaa aggcggtcaa cgctaaaaac ggaattgtga taaaacccat
    42061 ccagtcaatg tactgtgcat tacaggaaac tccttgttca catggtctga cttccgaaaa
    42121 gccgggcacc ttttgtacaa gatagtggta aaaagagata cagaatccga ttattgataa
    42181 agggagaaca taaaatttga ttgagctatc ttctctgaaa actgcaattg caagaatcaa
    42241 agctattggg tacataaaga tacgttgaat ccaacagagt tcacaaggta taaaaccacg
    42301 aatttcgcta aaatatagac ttccaagtac tgcagtaatt gaaacaaccc aggcgaggta
    42361 cagtccatat cggtttatta ctgaagcgct cattgggtta gctccttttc aatttgtttt
    42421 tttatagagg tatagtcgaa tggattttca aggatgaccc cattaactgc aatcgtcggg
    42481 gtcagtgtaa cattgtattt ttctacgagc gccgcatcca ttttaactga ttctaatcta
    42541 gaagaacgac ttgataggtc ttctctaaat ttatttaaat ctagagaagg gacagtcttc
    42601 gtcgcaatct cttccatttt ctccaccgta acccatggat tatcgtgtat ttgcacgtca
    42661 ggttgagctt cataaatagc tttgtgaaat tgccaaaatg attctgggtg atttttgtaa
    42721 acagattctg atgcaagggc agctaaagtg gactcatctc cgtgaaacaa aacattaatg
    42781 taactaaagg aagctttccc actttcaatg taatctttta caagttgagg atagattgtt
    42841 tcaccccact ctttacacga agggcattta tagtctccga attctacaat tgatatcggc
    42901 gcttcctttt tacctattgt aggttgatta ttaactgata tcttttcatc ttgaacaatt
    42961 ttagtctttg atttttcgga actttgatca tttaaaaata aaaaagctaa gactgcaatt
    43021 actaatacgg atgtaaaaat agtcaatagt tgattagttt tcaaaacaat tcacctcttt
    43081 tataaattcg ttatttcttt tatcagaatt atagctaaaa atactagagt atccttagtt
    43141 tttcaacatt gaatccatgg acttctaaaa acgaaatcta tgagtcaaac aagttacatt
    43201 ctaacacatt catgcaacta aacttttatg cagatgaaag gagggccaat ttatttctta
    43261 aaatacgtct attcccctta ataatagtgc attttaaaac agggcaagaa aacttttaac
    43321 tgtagataga cgaaagccaa taatcgttgc atagaatgac taatatttaa aggataagta
    43381 ccatacagat agtaaaaaac cattcatggg tctttacaac caaaaaaact acatatgagg
    43441 agtctattat gaagtctaaa cataaatttc gaataagctt agtaatttcc ttggctttat
    43501 taacttcttt tttctatccc tttaagcttt taactagtgt taacgtccta aacgtcgtac
    43561 atgcagagga atctctattc ataacaactg aaaatttgaa tttgcgttcc tcgttctctt
    43621 caaaaagcaa tgtccttttg acgattccaa aaggaaaaac cattaagaag ataggtgtat
    43681 atggagaaga taaatcctgg tttaaagttt cattcaattc aaaaatcggt tatgtctcaa
    43741 cgaagtacgt gaccccaaaa cctataccta aaaattcagt cagttcaata aacacaatat
    43801 ataaaactaa aacgtcacta aatctgcgta agggcccatc tgtcaaatca cccgttttaa
    43861 tgactatccc aaagtccagc ccactaatgt accatgctgc ctcaggccct tggtataaag
    43921 tatcatacaa tgggactcaa ggctatgtag caagtcagta tgtaaccata tcgccctcgg
    43981 ctatgaagtc acgaagtaag caaacgaccg agattcgctc aagcatgtct ttagtgaact
    44041 caaaggtcct tattacgatt ccagcatcta ctgaagtgac tgtactagga aaatcgggca
    44101 caacgggttc ttggttaaaa gttatgtata acggtattat aggattcaca cctgctcgac
    44161 attatatagt gcaagtggca ccgggggatt ctttatccac ttatccaaca tatattactc
    44221 tcgaaaatct taatttacgt aaccaagcga gtcgttacgg atctattttg acaacaattc
    44281 cctcaggcac ttcgatttct gtcatatcga aaagcgccag ttggtacaag gtgcgatata
    44341 acaatcaagt cggttacgta tcatctggtt ttgtgcaacc atttaccgga aaaactccta
    44401 taaaatcacc ggtgattcca gctaacaaac acgtgatttt aattgacgct ggacacggtg
    44461 ggggagatgc tggtgcagtg acttcaaacg gtacagttca agaaaaagta ctcaccctaa
    44521 acattgctaa tcgtgtggcc gacgaactaa agaaaaacta tgagctttat gaagtgaaac
    44581 taacgcgctc aaatgataga tacttgtcac ttgttgagcg gaccaatcta tcagaaaggc
    44641 ttgatgctga cgctttcata agcgtccaca ttaattcttc accttctttc gctacaggtc
    44701 atgaagcact cgtccctact tctagcgcgt acaccacaaa tccatatgcg aacgctagcc
    44761 gcagattagg tgaagtaatt aatcaagaaa tcgccatgaa cgttccagat tttaaaaatc
    44821 gaggcgttaa gcgacaagat gtctatgtgg taggaagaaa cacggtacct tctactctca
    44881 tcgaatatgg ctttattgct aactcagtag atcgctccta tatgtcggga agtaacatga
    44941 tcaaagcaac cgccaaagga attgataaat ttatgaagag ttactactaa ataaacacca
    45001 aacaaatact aacaaacgat ttgaccactg aatttgagac aaaatgtcct aaattcagtg
    45061 gtcatcattc atttcctcat caaaatggca ttataagtat ttctcttgat atactcgaat
    45121 gacaataaac tcaaaagaac aactgacata gaaatgaaaa gaaatagaaa tatagatggt
    45181 gaagtaatat tgatacaatg attccggttc gagttttaat catgatacga atacttttat
    45241 ccagcaacgc attttttata atagagataa gttacggagg caacaacatt gtttaccatg
    45301 aaaaaaatta tagcttcaac tttacttggt gttatgttag ttcaaagcgc atccccttct
    45361 tacgctttaa acttgactga aaaacaaaaa atatccagca gaagcaagcg caaaattcta
    45421 cagagcaacg taaagctaat acgtcaattc agcagcgtga acaagatatc acactcgaag
    45481 aacagaaact gaatgacttg gaatccgagt tacaggatat tatcaatgag gtcacccaga
    45541 agaaggctga aattcggaca acccaaaaga aaattgctca gattcaaact caaattaaag
    45601 aattccagaa aaaaatgagc tctcaaaaga cattgatgga agaacgcatg gtcacgatgc
    45661 aaaaaaacgg tggttcttct ataaactggg ctgaatttat ttttggttca aaagactttg
    45721 gtgatctggt ttcacgcatg atcaccgcag ggacgattca agaaaatgat caagaacttt
    45781 tcaaagaata tcaatcaaca aaaaataagc ttcaaattgc taaagctgaa ttggacactg
    45841 aaaaagataa gcttattagt caaaaagaag agctagagaa tagtcagaaa aaattgaacg
    45901 gcaaaattaa agtgcgggct gctcaaataa aaaaattaga ggccgaaaaa atccagttca
    45961 catctaaatt ggtaagcttg caacaaatgg aatcgacgct tcaagaacaa gaaaaatcaa
    46021 ttcaagcaga gattgaagcc caaaggcttg aagaacaagc taaaattcgt accaaagagg
    46081 ctgcgcgtaa agctgcagaa gcaaaaagtg ccgaaaaaaa tgaaatcagc gagaataaag
    46141 cctctctcga aaaatcacca aactctgaga aagtggtaaa cacttcaaag actacggatt
    46201 cactcgcttc tccaacaagt ggcggagttt ttcaacgtcc aacctcaggt atcgtaaccc
    46261 aaggatgggg tccagcaggc ggggccaatg gctacagctt ccataatgca ctagatacag
    46321 ctggaccagt aggaactcct attatggctg ctcaaacagg aactgtaact cgagcaggct
    46381 ggggtggacc ttatggaaat catgtcatca ttacgcatgt cataggcggt caagtttgga
    46441 ctacccttta tgctcacatg agctcattgt ccgtttccgc cggacaacgt gtgacccgag
    46501 gacagaacat cggtgcgatg gggagtaccg gaaattcgac cggttctcat ttacactttg
    46561 aagtccatcg aggaaactat tcgtactcag ctacaagtgc agggaataca gtcaacccat
    46621 cccaattttt ctgaatttca gaggcgaaat tgtttaacac tatataatta cttcagtaaa
    46681 tcacttaata tttagaccac agaatattag atgccccgta aaagttggac ctgataatct
    46741 aatttttatg gggcgatttt tatgtccgaa agcttttaaa gtctcggtga ccaaacgcta
    46801 actgactcgc aagaaaaact tcagaaagtt aggatgagct ttcgttcgtg cccccacccc
    46861 cctacgagtg cctggggaat acaatctcag gtgcgacata cacattcact atgtagatat
    46921 taaaaacgat atggatgggt agacaatctt taatcgattc aatcttgaag tacagactct
    46981 tctctccttt gatgaccttc aactggcaat atacgtcgag acgaacctta ggttactaag
    47041 gccgtgtcta acggtcgatg ataaatttac ggatatgaag gtccaaattc aaacctaggt
    47101 tgtcgaagtc accagatgat ctatttcatg atccaacttt ttggattaag ttcaattaat
    47161 atcttttgaa cttaatatat aaaattgaac ttaatatata aaatgtacat ttctttattt
    47221 tttatataga aaagtaaacc aatcgagcat acgacgctct ataaagtctt gaaccttaaa
    47281 agtgacatgg ggtctatgct cgatagctaa taagattgca tgatcaggtc acttttaatg
    47341 taataatcaa tacatcacat tttcgtgtat gttaatatta aatcgtttaa aggagagaaa
    47401 aaagatggca aggttttttt cactgttgat tgttttgtta gtattatctg gttgtggaag
    47461 tacagtaagc aataatggac ctgaagtgat tccagaatta attgatgtac aatttaaaac
    47521 agatcctgaa atagtaaaag caaacgaagt tattgaactt atagcaactg tttctcaagg
    47581 aaacgagaaa gtagacgatg cggataaagt tgaattcgag atatggaaag aaggccaaga
    47641 ggaaagccaa cacgaaaaaa ttgaagccaa ttatcaacaa gacggactgt atgtaatttc
    47701 ttatattttt gaagagcccg gtaaatactt tatatattca catacgacag caagaagcta
    47761 tcattctatg cccaaaaacg aaatattagt aaaataataa attttaatta ttacaattaa
    47821 taatatagac gagctaatcc atgatgaaaa aactcgtttt tattgaatcg cgcgacaaca
    47881 tcaaccttgt gatatatgct cgaaaaatat caattttatg atatatcctt tccgctccaa
    47941 tgtctgatac gtccattccg tcgctccacc ttggaaacta ccatcagttg tatgcttata
    48001 tataggaata taaacgcgag tcaaatagag tcacattgct caaacgcatc ctcataaact
    48061 cgaaggatgc gttttttgtc ctgctgagta ttgcggatac agagagccac tagtgcggac
    48121 gactgagcga gtcaatatga agaaaaaggc catcgactca tcgatggcca agatcttagc
    48181 ttacccctag cccgtggtgt tccctcattg aggtttcgcc atcgaccagg attttatagg
    48241 agtcgtgtac gatcctgtcg agaattgcgt ccgcgatttg gtcctgtcct agattcgaat
    48301 gccactccgc gtggcgttag acgcgcccac gctcttgctt ttgattttac cttacgctcc
    48361 gtgcctcccg ttagaaaggg ccaggaacat agagatgcgg cggtgagcca gcagctcttg
    48421 ttatcgggcc gtcagggggg cagcggtgcg atgagcgact tcgcctcctg gtgttagacg
    48481 ctcacgcatg agcccggatc accattcctt ctcccatgcc ccgtcttccg atacgcccca
    48541 attgattacg gccacgagtt tttaccgcct ctgccatttt atttaccacc aaatgccatg
    48601 tttggtacca ctcagtgaca tatgtcgacc atcatgtgac tcaaagtccg ttggacaagg
    48661 gattgcggca ttgtgagcca tcgattgcgg acgactgagc cacctagtgc gaagaaaaga
    48721 gccattactt agatggctcg gacgtcagcg tgctgatatg ccatggcgtt ccctcatcga
    48781 tatttcaccg tcgatcatga tttgataaga gtcatggatg atccggtcca gaatcgcctc
    48841 tgcgatggtt tcgtttccta atcgaagatg ccatccgctc gggtcgatct gtgaacagta
    48901 gatggtggag acggtcttat ggcgcgactc ggaaatctcg aggaggatcg tcgcctcgtc
    48961 agtcgtcaag tcggtcaata gccattcatc gaggatgagt aggtcgactt ttgtatactt
    49021 tttgaggagt cgtcggtagc tcccgtcggc tgcgagcttc gccagtgtca gttcgtccaa
    49081 cagttcaggc agacggatgt atctcacctt gaacgattgg cggcaggccg agactccgaa
    49141 ggcggtcgcg agataggtct tcccggaccc tgtcggtccc ttcagaatca aattgtgacc
    49201 gtccaaggtg taagtttcgc ttgccaactt taggatctgc tctttgttca gtcgacggtc
    49261 ggcatggtac tcgatgtcct cgatgcaggc attcgagttg atgaatgagg cagcctggat
    49321 cagccggtgc aacttgccgt tctttcgtct ggaatgctca aaatcgacga gtagtgccag
    49381 tcgttcatca aagtccatgc gttgaaaatc gtgattggat gactgttcct cgtaggcttc
    49441 ggccatcccg ttcatcttca tctcgatcag tttggcaatc gtctgttcat tcatctttat
    49501 cggctccccc atagtatgcc gcaccacgca tgaagccata gtgattgttg gcagtttccg
    49561 tcttgcgttt caactcctgc tcggcgtcgc tcttcttgtt tttcgacagg atgctctgga
    49621 tgcccttgac cgtcggtctg ttggtcatgg agacgaccat cttacaggca cgctcgatct
    49681 catacttgga ataacgtcgc tccagcttct tcagcgtgaa gatggattgg agtgccaatc
    49741 gctcggtttg agcagtgccc agaaggaaat cgatcacctt caaggtgttc ggaccgatcg
    49801 cgtctgccca gtcttttgcg ttctccgggg tctggtcgat gtagagctta tggttgtcgg
    49861 gcatgtgatc gcggttggtc gataattgtc cgaagcgtcc gatcagccgc ttgtgggagg
    49921 caatccgcaa agtcgtcaaa tatgccccta aacttgtttt agagtctgcc gcgtcactcg
    49981 gtcattacgg agcccttgct tttgaaatag taacaaatcc aatccaactt ctctcggtca
    50041 acctttccga tgagctcgca aagtctccct atgtgaagta ccggcgccgc ttcatggact
    50101 atctcgcatg gaaactgtat tcggaaggcg atatgaccct cgagaacatg tcctggctca
    50161 tggacgagtt caagacacgc gatgatgtcg tcaaactgtt catcgcccgt gccaaagaga
    50221 tttcggagac caatcactct tatcaggcga ccattctatt ggccatctac tctgcgaaag
    50281 tgtttgcccg gccagaactc gccgcaagta gtgagtccgc tttcttcttg catcttctgt
    50341 cacaagtgaa tgacaacgac cttcgccatt ttgaactcat ctatgaccac gcggctgctc
    50401 tcgagcataa atttactcca ctgtacgctt gtgacgccta ttatcaatcg atcggtgatc
    50461 cagtctttca acaacttccc cctcaagaac gtgaggttgc tctcttggtg agattaagcg
    50521 ctgacccgga attcatatcg ttttacacga gtacagacaa gctgacattt ctgggtgtgt
    50581 tgatgcagcg ttcgttcagt tacggaagca tcggacatac tcaaatctca ttgaatccat
    50641 atagcgatac gttgaaagaa ctgatagaag agtcccggtt gttggaagat tccttgaggc
    50701 gttcatcgag accttcgtaa cctcgatctc gaaccgtcta gtctcggtat taatgcctcc
    50761 tgatcaatcc ggagtttgtg tatacagagt ccttgacata tggtcatatc taatcaaaag
    50821 tgacgagaac actttaaaat gtatacattt cgacgtcgaa atggattagg cttgtcagca
    50881 atgcctcgtc ttgtgtttac gtagtaaata cgcgaaaatg gaagtgagat gaatgcgagt
    50941 caacatgcgt tcaaatgaga aatctatcaa atggtaaagt ggtgaatcct gtgcagtcta
    51001 atgaaaccaa agtgacctct tttcgagtct cacaagtggt aaaagaacac atccagcggt
    51061 tgtcggaaca gcggcagctg tcgacgaatc aattatttga agaactgatc accttggctg
    51121 ataaacaggt tccagatcca ttgatcagtg aggagaacga cgctctccag gcggcattga
    51181 atcaggtgct gtccctcttc aatgaacgtg ccacgcggct agagcttcgg acaaaggaac
    51241 acgaacggat ccgttcacgc tatcaaaaga cgattcatga ccttgagcaa agtatcatca
    51301 tagaatcgca acagctcaaa gaggactatg agcgtcaagt cgcggcccac gaacaggaat
    51361 tacttccact tcaacatcaa gtggagctcc tgttcgccga gaaacagtat gctcaggacg
    51421 ccctcgagac cgaacgcgcc tctttcaaag aggaactaaa ggcccagaag aaattggtct
    51481 ttaagttaga ggaagacgtc aggaagctcg agcaagagcg cagccagctc aatcgtcaaa
    51541 accagagcct gatggacacg attgacgagt tgaaggcacg aacgcgacga aacgaccaac
    51601 ttgaagagga gaaccaaaaa cttcacctgg aagtgcagat cctccgtcgt gaaaaagagg
    51661 cgttcgagaa ccggttacag gaacaggtcg agctcgcggt cctgcgtgtg cgtaataccc
    51721 aacaaaataa acaatgatac gaaaagggta ctagactgag tcaaccagtg actgaatcta
    51781 gtacccttat gtttattaca aagaaagtat ttaacggttt gaagaagtca tttgatacat
    51841 gttcaatgat ttgaccaaaa aagctccatt tatacgtaga atcataacct catgagagta
    51901 taaaaatgac tccacttggt ccaattaaga ttttacccgc aatccacgca tcttgaatcg
    51961 attacgcttt tcttctaact tcactttcat atctaccgag aacgcacttt caggagtgtt
    52021 gtaggcacgt cgcgctgcca tactaagcat cttagccaca tcctctgccc ggtcgtcctg
    52081 taaatcaagc agtgaagatc gaacatactg gcgagccatt tctcggtcac gtagcgattc
    52141 agggaccgat acatgacgac ttaatgccag ggccaattga gccgtctcta aacgatagct
    52201 tgtcccgcct gcctgcatac gattcagttc atccgctagc tcgcgttgca gaagtacatt
    52261 tcccttgtgt gtcatcggtc accctcctct actgttcttt tgatttatta tatacccttt
    52321 tcctgaaaaa ttcgactcaa gtcgtgtacg ttacaaaatg gatcgtccca agtcatgtta
    52381 cccttgtatt cttctacaag ttcgagaagt ttgtctttat cgcaaagttc caataggttc
    52441 gtcttttcga gatcctctag atccttttgg cgagaggaga aaatcttggt acatgctaag
    52501 agttcaatat cagggatata cacatcaatc gcctcgaaca gaccttcaat cttatgacgg
    52561 aattcatttt ctctaaagtc ttcacgaggt gggaactgaa tcaccccttc gacaatttca
    52621 atttcgtatt catgaagtgc ttctttcaat tcaggtgtca caacaccctc cgtcacgcga
    52681 atatcaatat ctcgcgtcgg acgatactcg gcatccttat tcatcatttc aatgaagaga
    52741 agaatccctg atgcgccaac cacgacaaat tcgacttcga tgtctcttga ggcacaaaac
    52801 gtatcaagaa caagcaaggt atcgataata ctttcaacgt ccttgtattg attggagtaa
    52861 gtcatgtatg tccctcctaa tgaaaatgac cccctctgat ccggtatgtt aggagtcttc
    52921 gtgggccatg atgtatttca catctctcaa tttaattcgt atttaaatag gcactgagag
    52981 cccgccggat aatctcatct tctgacacgt gttctttttg cgcggcttgc gttaatccaa
    53041 catataaagg atctgtcaaa tcagtaaagc gaatctgcac acgcatcggt ttcacaggtt
    53101 tagcttcaac ttcaagcacg cgttgttcct ggcgttcgat caacatccgt ttcacttcac
    53161 gaagttcttc acgtgtcatc tcgtacaccg tcttgtctcc tgaagctgtg tagtacttct
    53221 tattctcgag tagcgcgagc tttggatctt ctggccacga caacaattca gcaagctttg
    53281 ttgcactgaa atcttgttcg atggtcctct ctaaaatatt tggaccgaat gtgttccaaa
    53341 aggagacgaa gcgactgact tgaggatgtg acattccaat cttgtttaaa aagtctttcc
    53401 aggttccttg ttctttttgg aactcttttt ttgtttccgg atcgcggaat agactattcg
    53461 catgggcaag tatacgacac ttttcgacaa aactagtcgc ttgaatcgca tcgatatgat
    53521 tgtaatattg aacgatccca tccatgtcct cgggaagccg tttagtgatg atacgcgaca
    53581 atcctgtcgc tgggagggcc tgataagggt tcgacacggt cgtcgtcgca gagaactctt
    53641 ttacggcctc gacttgttcc gtacggctat ccgtcgcttg ttgattctga ttcaccggaa
    53701 ggttggcact gaacgtcgag attttaggcg tatgtttctt tcggttgcgt gtcataaagc
    53761 aagtacctcc tgagcaagta atagataggc gtcggttgct gggctcttgt gatcaatgac
    53821 gggacgagac tcccgttgta gtgtctgaac cttcaccgcg taaggtatcg tcgtcaaaac
    53881 cggaataccg acttcttttc cgagttcttc aagttcctcg actgttgtga tatctccttt
    53941 ggagcgggcg ctcaccatcg tcgggatgaa cgctgcgata tggatgtctt cccggaagcg
    54001 tttcatctct tccaactctt caggtgccga gtagacggca tccatcgaga acttctgcat
    54061 ctggacaggc atcacgatac gatcttgggc gacaagcgcg cagcgcgcat atgggttaag
    54121 cgctgaagtc gaacccggac agtcaatgag acagatgtca aacagctcat cgatcttggc
    54181 aagttcttcg ctgaggcgat actcataccc gatttggctc gtcaggtcac tcggtgaagc
    54241 tgagcgtctc gtcgggacaa ggtagaccgt tcccgtctca tactcacatg tcacaatgac
    54301 ttgttcgatg ggtgtgtaga acggatcatt ctcttccagt aagcaatcga gtaagacttt
    54361 tccttcgtag tcatttgtca gacctagtcc gtttgtagaa gacgcctggt cgtccgcgtc
    54421 gatgacgagg acacgtaatc cgtcacgagc ataagcatga gccaaattga tggtggtcgt
    54481 cgacttcccg acgccgccct ttcgattgta caatgcgatt ttcttcatga ttcgtctcct
    54541 cgcttctcgt ctgtgacgtc gatgatattg tcgttcacgg tccgctcgat gatttccgtc
    54601 aacagctcac tcacactccg attatgggca tgtgcatact gttggaactg atcggacagg
    54661 tcggacggga ttcgtgccga aaggacggca gatggtttct ttgttttttg aaacgggctg
    54721 actttgacct gttgtacaga ctcagggctc ttacgcgccg ctcgaatctg tttgaccgtc
    54781 aactcgtcga cacttcgcga ctctccatca atatagagtc cctgttcgac gacttcctcg
    54841 acattgtcga gatacatcag ttcaaacaat ttggaagccg gtaggctcgc aagagatgat
    54901 tcgagtggat gtaacgtctc gtaggctttg acgtaccggg atgcaagtga actcgacatc
    54961 gaaacggctt cgagaaaacc catccattct tttttgtcat gcatctcaga acgggcgatg
    55021 acgagccgct tcccgatctc gaatactgaa atcgtttgaa cttttgagag ctcattgatc
    55081 tcatgaacca ggtcctcgac ttctttagag actggaagtt tttggacgag cgcgctgata
    55141 ttcgtcaaac cgctctgata cgggtgctgc tcactcggtt tgattttatg aatgttgcgg
    55201 ttccgcgcct tcatgatgtc tcacctgctt gttcgacgac ttgtttggcc aatagtcgaa
    55261 acggttcagc gagtgccttc gcttccttgg agcggtactg gatgacactc ttcccactat
    55321 ccgcagcttt ctcgatgaag gtggatcgtt tgatcatcgg aaggatgtct aatgcctcgt
    55381 ccttcgcgat ggcttccatc gcctcgaaat actctttatc tgcctttaac gaagcatcca
    55441 tggcgacagg aagaatacct gtgatgacga ggtctgggtt gtagaacttc ttcacttttt
    55501 ggactgtccg gaccgtactc gcaagttggt cgaacacgag cttcttcggc atgaacggaa
    55561 tgaccgtcat gtttgacgtc gaaagcacga ctttcgagag ttcgttgatc gatggaaccg
    55621 aatctaagat gatccaatca aactcatcct cgagtggggc aatcatgtcc tttaatagga
    55681 atagcttgtc ttgctcggag atcagattga tcaacctggc atttcgttca ttcgaaggga
    55741 gaagactcac gtgatacgtt tcgtcatcaa acaggacttc tctgatatca agattacgtg
    55801 tatgtacatc aaacatcgtc atgtacttga ttgtgtcgga ctcttttaac atcagcttgc
    55861 tgagcgagcc ttgaggatct aaatcaatga tcaagacccg ttgtcctagc tcacctaatg
    55921 cgtaagccat attcaaagaa caggtcgtct tccctgaccc accttttgat atgtaaaacg
    55981 tgagtatgtt catcttctct cccctttctc tttcatatca tgtcacattc actctttgca
    56041 ttcaatacaa aaacagcaaa gacaccgata aatccaatat aaaaacgtat acagtaatga
    56101 ttcggatttg tatacgtttc gacgtcgaat tgtatacaga gacatttttg atctaggtat
    56161 ttattcaatg ttcctgttgt gaacgtcatt ccatatttgt agatcacttc tatagaagaa
    56221 atacgtggca catctgaaca tgatttaaat aatagaagaa gagataaaac catattcttc
    56281 tgagttaaaa aaatataaat agattagaga gagttaaata aagattaata gaattagaaa
    56341 aagaagaggg tcgctcaaac cagtcgtacc agtccttctg acaatttaag tgaaaagaga
    56401 tatttcaaaa gtaccatcgt ttcgttcaca aaggttcatt ttttttcaac cctgatttga
    56461 gaattaaaag acaagagagg atttaattca gtaaatcctt gattacttaa ctgtttggtt
    56521 tgattttttt cctaaaagta aaaaatgaag attcagtatg gaatgatgac ttagaacgaa
    56581 tgggaaacaa tacaaacaga cgaaaacccc tgcaagaatg gttgattttc atatatattt
    56641 tcaaaaataa acatgacaaa tagaccatca tgcgatagcc gattttgcct ggttctcttt
    56701 tagtcgttga tggagataga agatcggctc ctcaaagaac agcttatggg tgctcgagtg
    56761 gaccaagtcc tcacgatggt gtaggaatgc ctgttttaac tcttcgacga cccgtttgaa
    56821 tgtctcggcc ccgaatgtat cgctcatcga gaagagagaa tcacggttga ccttgagagt
    56881 gtcaaagtcg aagaactccc ctactcgctt gcgcatttcg aaccaaacga gctgaacttc
    56941 agtgcggtct ttctctttga tctgcttact gtcttgcgca gccgatagtt gcacttcaag
    57001 taagagcggt cgtgtggcgt cttggactcg tttcttgagc gagatgttct gtttgaccat
    57061 atttaagaaa tgcttactgt cttcaacaag cgacacttga aggaatttga gaccagacat
    57121 catcttttgg atggcgagtt tatggccaca gtatttagga aggaatcctt tgatctcatc
    57181 gtaggtgagg atggcctgtt catttgactg gacatgaacg tctttttcga cctggacgat
    57241 tgtccgtagc gcgagtcgca acgtgttcac attatcgagt gcgatcaatt cggacaagag
    57301 gccgtgccaa acagacgtat acccggtctt cgaaacgacc acagcaccgt ctacaaacaa
    57361 atcacgatag ttttcaaggt aattggtcaa ttggattgaa atcacgcctg ggaaatgacg
    57421 gacgaccgtc atgagaccat tctgttcgaa agtcttcaag ttgttatgta aggagcggac
    57481 cgacgtacag gcaaaatccg caagcgtgtt gtcttctgca aattccatct tcccttggtc
    57541 gtcagcgtag gcgagaatgg agaggatatg tcggatccga gacttggtcc atttgaaggc
    57601 cgtgaaacag gccgggatgt tataatgatg ctgctcataa cgatagtgat ttgggcgttt
    57661 cgtccagcgt gtcaatccgc tcatcgcgac caatagttta ttggcgatta aaatatgtcg
    57721 attcgtttcc atcatctctc ctacacctcc cctaacctaa aatatgctag tttcagtatc
    57781 cagctctttc aagatagtgt caaagtgcgt tttcagtacg gtgttttgtt accaaaatga
    57841 aaaatacgtt gatataaagc cattttgaac cgacaaaaat atgcattttc agtacggtca
    57901 tttgttacca aaattgattc atccgctcta tagcgccatt cctttagaga atagagtaga
    57961 tttttttaga tggaaaggag aaaagtgtag ttttggtacg gtgttttgtt accaaaaaag
    58021 caaaagtgta agtttggtac ggttgtttgt taccaaaaga gaagtaaatg tagtttcagt
    58081 acggtaatct gttaccaaaa aatcaaaaag agtcttaaaa atttattttc taaatagcga
    58141 tgaatcgata aaaatgtagt ttcggtacgg tgtttcgtga ccaaaataag aaaatgcact
    58201 ttcagtacgg tcatctgtta ccaaaaaaca aaaagtgcaa gtttggtacg gtcatctgtt
    58261 accaaaatcg tttaaatctg atataaagga aagccatatt caccaagaaa ggcgatttga
    58321 ttgaatatct atcggatttt aagatgaaaa tttagggaag gtagattcaa accagcgcca
    58381 tttttaagaa gaatgaaagg aaagtgtaag tttggtacgt acaagagaag atgtaattca
    58441 ggatgccaga cgatactcga catcattgga cgtgttggtt ccaacttcac tgttaaattc
    58501 aaatcgtcgt gattcatgtg aaacaatgaa gtagatgaat taaaaaagaa cccagataga
    58561 ctgggttctg cgcgataaca gttataacag taacgtgtcc acatgacctg gcaattccca
    58621 agactccaac ggatagaagg taaagaagta ataatcgccg gaacggtgcc aatccttcag
    58681 gatgaaatca tgttccttga tccgattcag attcaactca agctctttca ggttgtcggc
    58741 ctttcggacc ttgttgaatc gaatcgaata ggtgaactga cgccaatgcc ttcgcaccgg
    58801 ttgttgctcc cctgtctgga tggagctcat ccgctctttt tgaaggacga aggccaggtg
    58861 ataggcgaag ctgcctttca actgttcgat ctgttccccg tagatgctga cgatctgttg
    58921 tttcaatagg tcgtcgtaga tttcctcact gactgtgacg atgacctggc tctcggctaa
    58981 tgtcgtcgca tttttaatgg taactgagga gaacaggcct cggatgaaga agtccccgtc
    59041 ctcgttgtgt ccggcgactc gataataacc gagcttcatg agacgttgcg tcgtcagatc
    59101 gtagcttttc ccactatcgt tcgcatacag cttcttgacg agctgcgaga gcgggaagat
    59161 gattttccgg ctcgtctgaa acgtcatgtc ccgatacgcc agaatctctg tgaaggcctc
    59221 gaagtctttc gagtcaaggt ctggtacctt cccgttcaat tcttggatga actctttgct
    59281 gacgaggacc gagagatggt cgggaatccc cttcttatat ttcgggacca ccgtgtcata
    59341 gttctgaagc tcgagattta actgcgacgc ttcgttcagt ttttcatcca acaggtccgt
    59401 ttggttcttg atgcggtcgg acataccgaa gaatgggata tcgacggcga gcgtcggaga
    59461 atgatgcgcc gtcggttggt tgagatcgac ttctttggcg acctcccata gaatcatcaa
    59521 aacgtccgtc ttgagagagg tcttcttctg attcaccgtc ttttgggacc agtatggata
    59581 cgtatggatt aacagattcg gattctcaga ccattccttc aactcttgaa tgcattgttg
    59641 catataacct tcgatggttt tcacgtgaaa ctctttcagg aaggcttcag ggccgaccaa
    59701 atgatgatat gcggtaatca tctcgaaccg ggcacgcaat tctttcttcg ggccacgccc
    59761 ctcttcgtag ttacggatgg cagcctgcac ccatcgcttc tttagcttgt tgaatgaatg
    59821 ataacggatc ttcttatagg aagcctctaa attttcgaat tgatagtgct cttgataaag
    59881 tgtcgtgacg aattcctgga tatcaaagat agatacgctg tggagaatct cctccatacg
    59941 atgcctttga attgccgtga ccgcttgaga aatgatgagt tgttgcgagc ggccattgga
    60001 ggtcgattga gtctccatat tgatcacctc ttctaaggat aaatatagca caaattcgac
    60061 tatacttttt attcatttta aattatttca aataccgtaa ttaatcaata agtatgcgcc
    60121 ggcgcatgct tctcagaaga ttggtaagac gacattttat ttttttaatc ggtcatcaag
    60181 aagtcaagga gatcaaagga cagattacaa acaactagta ataatgacac ttttacgcgc
    60241 tctcctaaaa aatcgtctga ttgatgaagg ttttcaggta tgctctcgga tgcaagtgat
    60301 aatatcatgg gtacaggctg tattgagact aaaaattaat ggaattctga aagcagttgc
    60361 tggttatttg ctcgtttgaa acgtaagaat aataaaaaag tgtgcgccgg cgcacacttt
    60421 ttgaagaaag agatcagaaa taacgcgtgg atctatagca atctattgtt caaaaaatgc
    60481 ttactttttt aatccgaaat taatgagctt ttctttaatt tatagactaa atatccaatc
    60541 aaacaaaagt tgactaataa gagtaattga aaactaaaag caaaatttag tacgattaaa
    60601 atcccagtta gagagatgag gcatgtacta ataatcgcgg tgactatagt ggcttttcct
    60661 tgctttatta tctccatttc attggaccaa ttataattag gaaactttaa gttgatgaga
    60721 agtcccatca tgctaatcag caataaactt gagaatgtaa aagaaataaa aagtaatgaa
    60781 tcaaagaaag aagaactaaa gtgttgatta tagacataat tcgtaaaaat caaccccgga
    60841 acaaacagta tcaaatttaa tgaaacttta gctactgcaa gatccataaa tgaaagtggg
    60901 gacgtcaata gaatccatat cctatgacct tcgatagata agcttgatga agttgtagtg
    60961 gtcaaaagaa ggcatatagt agtaaataga atgaaaatat ctttacttga taatatgatg
    61021 aatgacagtt ctagtgaata atcatataac agagaagaag tatggaatag atagagcagg
    61081 cttcccacga acaaagcggc aggtgttagg atagtattgc taacataagt gacagatgat
    61141 aagtaaagtt gtagctcttt aaaaaatagc ttttggagca aactattaga gtgaattttg
    61201 ttcaaattaa gtactctttt tttaatagga gtagagtagt ttgtaatcaa gaaatcatat
    61261 tgtttaataa atatgtatcc agtgaagaag gtaaagataa gagtcactgc tagtaaggtc
    61321 aataggttta aaaactcaaa atctgatgtg aagcggttca tcatactgaa taagaaagca
    61381 ggggtgctag tagaaaacac gaccttataa tctaatgaag aaagttgata gatattatat
    61441 aaaagaggaa acaaaaatat taagaatgta agtaaaactt cgattatatg gctatagatt
    61501 ttaaaaaaat tgagaattat tttcacggtc aaagaaacaa agaatgttgt ggcgatgatt
    61561 agtactggaa gtgtcacgat aagaattaag gcgaacagaa gaacgaacca aaagctagga
    61621 agaatagata catgcataaa aactaccaat ggatattgct atggtgataa taaatgaata
    61681 gagaacggtg agcttcatca caccaaataa cttcgcttgc cacaaaggaa tgggtaagct
    61741 gaaaataaat tcagtgtctg aagaaataat tagtttctta atcccgctta ggatggtcca
    61801 aacgcctaga ctccaaaata agatggacga aagaattgga agaaaaagtg tagaactttt
    61861 actagtgtat agatcgaagg cgataaaaat gacatatccg ataatgataa gggacgcaat
    61921 acaataaccg aatagagtga ggactgcatg gtttctgtcc ttcttattat tagtcgattt
    61981 caatctggaa agttgaaaat catttgacaa gatgtatttt tgcaatttta ttaacttaat
    62041 catgtcctga aatactcctg aatttttcgc ttagagtgct tttcgataac agattagcca
    62101 ttgagtcatt aacgactact gttccgttat gaatcatgac tactttgttg catagcttct
    62161 cagctatttc taagacatgg gtcgaataca aaacaatcgc tccttcagat gctcgctttt
    62221 taatgatttc ctgcaggaag aaagtggcgt ttggatccaa gccgacaaaa ggttcatcca
    62281 aaataattag cttcggatga tgtagcagga tggaaattag gacgagtctt tgtttcatgc
    62341 cgtaggaata agtagagatc aaatcataaa gagcatttcc gaaatgaaga ttttccaata
    62401 agttgtccaa ttgttcgttt actgtatcga gactgatttg atagatgctt gcaataagtt
    62461 caagatagga atggccagtc atatattcgt ataaaattgg actgtcaggg gaatagccaa
    62521 tcatttgttt gaattctgtc gggttattct ttaggctcac atcgtttaat gtaatctcac
    62581 cttgatcaaa actgtggatg cctacaattg atttaataga agtcgttttt ccggctccat
    62641 tcatgccgat aaatgcacaa atatcgcctg catccaaatt caaagttaaa ttcctaatcc
    62701 ctttttcagt ttctttgtgt acttttgtca aattgtttat agataacata tgagtttgtc
    62761 ccttcactta agtcttttta agaacagcat tggccaataa aagattaatc gaaataaaga
    62821 ctagacaggt cgcgatactg aaataattca tgtcctggac cggaagcaac tgattttctg
    62881 ctaagtttaa gatgccgccg ggagatagtt gaaataagat accgttgaat cctttgataa
    62941 ctattaagaa aatagatgcg gagattgtcg tgacagctat aagaatggaa ctttttaaca
    63001 gagtactaaa taagatagct aagctgatga cataaagaat ccataggcta tataacagga
    63061 gaaaaagtat aaagttgaaa aatgaggaag gaccgaataa gaaaacggtg tagacatagg
    63121 agatagttgc tccgatagaa atgctaaaca tactaatcac ccaatgacct gttagcttcg
    63181 acactagata ggagcccaac gagacagggc ggaccaatat aaaatcttgg atgccattgt
    63241 ttctgtccgt tgcaattagt cccatgaaac taatagttaa gatgatgaga ccgatttgat
    63301 taaactgacc ggaaatagta gacaggagaa cttcatttga gctaggtaca agtctattag
    63361 gatcaattgt aatgccgtct gcacctccaa cattctcgag gatgatatcc atatatttat
    63421 taatcactgg ttgcgtaacg cctaatatca caaaaaatag tgttaaccag atgaacttaa
    63481 attctctcgc agcttctatt agttcggtac gcgttagtgt ataaaagttt gtcatatgtt
    63541 cgacaccatt tcgaggaaaa tttcttctat ccctttttca taaaactcga tgcccgtaac
    63601 atctatttta tttgcagcaa ggtcgttagc aatttctctc aaaatcaatt tttcagctcc
    63661 tgttaaaaga aatgtgtgtg gtgatatgca tttaacttgt tcaaatccag tacttctaag
    63721 agtcttttct atttgtggag taggactcac ttttataaga atttgtttac gatctagttt
    63781 taaagactcg tttaatatat ctccaacaat ctttccatcc ttcataatta tgtatcgatc
    63841 acaaaacgaa gcgatgtcat ccaaaatatg agttgaaatc ataatagtca ttcgtttttt
    63901 aagacgagtt attaaatttt taacctcatt cctaccgatc gggtctagcg cagatacggg
    63961 ttcatctaag atcaacaaca acggttggtg caaaatagct tgagcaatcc cgagccgttg
    64021 cttcattcct cccgataatt gttcgacttt ataattttct ttacccgtca gcccaacttc
    64081 ttttaataca tctgacactc tctcctgcaa aaaagcagta ttcaatcccg ataattttcc
    64141 gaagaaaaga agtgactcct tacaggtcat ccagggttta aagtcggtgt gctgcgacaa
    64201 atacccaatg ttttttttat gctgcatgat tgggacagag ttgaataaaa cttccccttc
    64261 ttcatgctgt gaaataccag ttatacattt gataagcgtt gttttaccag caccatttgg
    64321 tcccaataga ccgatgcatt ctccttctga aatcgagaaa gagatatcac tcaaaatttc
    64381 tctcttttta atttttttat gttagacttt taatggtaat catttcgaag cattctcctt
    64441 ccgatgacta aatacaatat tgggccaagt gattgcagca tgatgatcac gaaaaaccaa
    64501 acataagggg tagtaatcag ttgccttcgt ctcgaccaat catagagagc tgtgccaatc
    64561 aacagcaaat tgagtacaat gattggtaag gcgaaaggga gaataagatc ccagtcgatt
    64621 tctagcaaca cggttaaatc tgtattcatc atcatccctc ttttctatta tcattatcaa
    64681 taatgataat agaaaagtca acttaatcta tttcatttaa aaaggattcg ggtgtgactt
    64741 acagtttatt gtttgttaaa gcgaggttta aattggcatt tcaacagaag ttggtaaagt
    64801 agaagtaaga atatatgata gcgtattagc tataaagaga agaggagaat ttgaatggaa
    64861 tttgatttat ttaaaaatca agtcaggttt aaaatagctt tggaattaat agatgtcgac
    64921 gaaggattat caattatgga aatgaataaa cgtttaaaag aaatatcaca agcgacatta
    64981 tatagacatg tgaattcaat gattgatgat gatctattaa aaattgttgg aattaatcgg
    65041 attgggaaag tagaggagaa gttatacgct ctaaatacac aagcttataa aatcagtgag
    65101 gaaaactggc aggctgcaac ttataacgat aaggtaaagt tcgtgtctta cttttttatg
    65161 tacattttac aaaactacaa aaactactat gaaaacaata gttcaaacca atcccaagat
    65221 gaatcaacat tttctatggt taaactgaac ttaacagata gcaattttaa taatttccaa
    65281 acggaattaa atcatctaat ggaaaaatat catactatgg cgaaagaaga agacggaaaa
    65341 gatcggacga tttcattggt cattattcct tagtacttgt tttaggaaag ctatttaaat
    65401 cagatttttt gacagtttat cggattttac gaatgaaata tattaaatca gttacttctt
    65461 ttagtttaag ttaaatgtta agtgattcct agaatgaagc tagcattaat ggactctgaa
    65521 ctaaaaaata atgggactaa taaaaaatag ttcaaactgg gtaaattcaa cattgatttt
    65581 gatgtgaccc aaaagacccc ttatttccaa gtggatacaa aacatcagat tagattcgga
    65641 atgaaaaaaa ttactgatct gatacgaaat tggaatcaga tcaggatttt ataagtcatg
    65701 taaatgataa tacatagttc aaattagttc ctttgctcat atgagaaaat agttttttaa
    65761 aattaggttc aatttttgtt taatcaaatc gtgaaacagc atctggtctg tatcgtttaa
    65821 cgcagaaggt cttttaagta agataattgc ttctgtttta tcatagtata agaagagttg
    65881 attattgttc tcacttatca atttaatcgt cttacgtgct atattcatgc tttttttatt
    65941 tgatgattag agcaatttac gtccaaacta ccttgatgaa taagtaatga gattttttgt
    66001 accgtcgttt aagttacatc atatttgaaa gtaacatagt tctgttcatt gtgaaaacaa
    66061 cttatcttca tagaaacatc acttgcttaa acttcacttt aattatacgt ttgaaaatca
    66121 ctaatatact tttttcttta ttaactaact aaaggataaa aacatgtgaa atgaccatca
    66181 aatataagta aaaacactca atactataat taagtgtgag tggtaaaagc attttattga
    66241 cgttcctcct aatcactttt tatattgaag ttcgtatatg aatagcttga aattttttaa
    66301 tcaaacggca agtcagtttt tgacatattc gaaagttgat ttaaagattg caagtaagca
    66361 ttggtcgtgt taatcgattg atggccgacc aattgcatga ccccaatcaa cgaatttccg
    66421 ttcgccaaga gctttgttat gtaagcccgg cggaaccagt ggggtggggt cttatcttcg
    66481 tttgcgacat agtctaccgc ctgatgagtc atcaggcgta gtgcctcata ggtgatggcc
    66541 ttgttagctt tttttgtgct gaaggcgatg aaaggggacg aaacctcctc aatcatcatc
    66601 aatgtctgca gtcgattcac gagatgaatc gccttttcgg taagcgggat gcgacgccat
    66661 ttgtcgcgtt tccccttcac ttcgagatag tatgtttgct gattacgctt cacgtcggtg
    66721 aacttgattg acaacagttc tgccgcccgc atacctgtcg tcaacaacaa atacccgatt
    66781 gtctcgttcc ggagctccat gagctccttt ttttgcgccc gtttgacggt atatcgaaac
    66841 gactcggcaa tccgctcaat ctcgtcgaaa tcgacttcac gtcggagcat ctccggacgc
    66901 tgttggttct tcacatggaa ggccagatta tgtagatgat actggttgac gtggagatag
    66961 gttaggagac gctttagcat atggttcttc cgctgcgccg tgcgtggagc atactgttcg
    67021 ttcacctcga ataggtaacg atggatgtcg agcacagtca agtgttttaa tccgtctgtt
    67081 ttcgtcatta caaagttaag gatgaactcg aggtccaatt tataggcgcg tcgcgtatgc
    67141 gggctcttgt ctgcatagat tgggaacagt tccgtcgccc agaacaattc gatgacctcg
    67201 acgtcattca aggtctcgag atcgatatgg tccttcctta acgcttctgc cagtttcgga
    67261 ttcgctccgg tcagttctcg caatgctact tcaaacgcct gctgattttt ctcaagatcc
    67321 atgcttctcc ctcttttcgc tctatatttt taacttagtc ttcgtgtttt ataagaaata
    67381 caataaactt catgtaatac atacgtattt aatgattaaa tacatctgta atcaaatgaa
    67441 tagtttaaat ataaatgtat tacttacatg aaaaaaataa attgaaattt attaacttgt
    67501 gataatctta tattatcaca agttaatttt ttaataaaaa aagagctatt gactaaaaat
    67561 gacaatgact ctttctgata ataaatttta aattgcaaca ccgctactca atagcttctt
    67621 ttgtagactt gttaaaacag ttaaatctag atattctttt cgagatatta aactgtctct
    67681 actaagcttt ctgatctgat ttgatttttc tatttttact tcttccagag ttgtaaaatc
    67741 aagattatga ccatcgaaat aacatgataa aaaatcgatt gttattatct cctaaacaag
    67801 caagcatatc gaaaatgatt ggaccttcat agcactgttt ctttaaatca atttcaattt
    67861 cctctaaatt ttctaaagga ttttcatatg aagtagctaa aactatgcat tgaaatttaa
    67921 gattggctaa tcttacaatc ataaagttct tcattataat cctcctttag acttagaata
    67981 taaacactgt tcttaacggt aacatattaa taaattattc gctagtttcg taatatttgt
    68041 caatgatttt aaatgtgtct ctaattatag aatgagcttc tcctaggtta tctatttgtc
    68101 tcgtcatatc gtaagagctt ctttctacat ctgcccaatg aaaaatggta tgacgatttt
    68161 tataatagaa attataagct tcattaacag ctgagagctt atttgcgcct agttttatag
    68221 agtaatcact atggaggtaa tacggtaagt gtgttgcgtc gcgttcaaac atgctaaatc
    68281 gtttctcttc taacgggatg ttattttctt tcataatata ttttagatgg ccttcaagtg
    68341 atttaagagc tgggaaagtt aacaagctgt attcgaacat gtccatattg attctaagat
    68401 taaataatgc ttggtgtagc attttcttaa gaggattatt taaataattt atagcatttg
    68461 gaacatattg atctaaagat tctctaatat catcttttga aacttctcct acagtgatga
    68521 actttaaatt ttcttccatt acttgaggga ttttttctat ctctaaaagt atcattagag
    68581 tggaatatac ttcgttaaac aattttaggg gtctgccttg tactacggtt ttagaagctc
    68641 tgtagtaata gcttacggtg actttttccc cttcctcgtt aatcaaaacc caacgtttcc
    68701 ctccgtttat ctcacttatg ttttcttgaa ggacattttc atcaattatt attgagatcg
    68761 ttgcttcgac atcgcttaat attaagtctt taagaacaaa atatggattt tcaagagcac
    68821 ttattttctc atatgtacag attggtgaat ttaaaagact tgttgctaat tcttctttaa
    68881 agtcgtttat gcccccagga tttaaatcta aagaagtact accatctttg ttaaatctga
    68941 aatctaacat ttgtttggaa ccatttacaa aatactcaag acgat
//
